# Supplementary material for: Mammalian display screening of diverse cystine-dense peptides for difficult to drug targets
Source: Nat Commun. 2017 Dec 21;8:2244. doi: 10.1038/s41467-017-02098-8 (PMC5740061; doi:10.1038/s41467-017-02098-8)
Supplement: Supplementary file 4 — Supplementary Data 1 [file 41467_2017_2098_MOESM4_ESM.zip]

Archive with 16 entries (13 files):
- Daedalus_TEAD_binder_raw_sequence_data/
- Daedalus_TEAD_binder_raw_sequence_data/.DS_Store
- __MACOSX/
- __MACOSX/Daedalus_TEAD_binder_raw_sequence_data/
- __MACOSX/Daedalus_TEAD_binder_raw_sequence_data/._.DS_Store
- Daedalus_TEAD_binder_raw_sequence_data/Supplementary_Dataset_1_TB1G1-F38A_trace_forward.ab1
- __MACOSX/Daedalus_TEAD_binder_raw_sequence_data/._Supplementary_Dataset_1_TB1G1-F38A_trace_forward.ab1
- Daedalus_TEAD_binder_raw_sequence_data/Supplementary_Dataset_1_TB1G1-L37A_trace_forward.ab1
- __MACOSX/Daedalus_TEAD_binder_raw_sequence_data/._Supplementary_Dataset_1_TB1G1-L37A_trace_forward.ab1
- Daedalus_TEAD_binder_raw_sequence_data/Supplementary_Dataset_1_TB1G1_trace_forward.ab1
- __MACOSX/Daedalus_TEAD_binder_raw_sequence_data/._Supplementary_Dataset_1_TB1G1_trace_forward.ab1
- Daedalus_TEAD_binder_raw_sequence_data/Supplementary_Dataset_1_TB1G2_trace_reverse.ab1
- __MACOSX/Daedalus_TEAD_binder_raw_sequence_data/._Supplementary_Dataset_1_TB1G2_trace_reverse.ab1
- Daedalus_TEAD_binder_raw_sequence_data/Supplementary_Dataset_1_TB1G2_W40P_trace_reverse.ab1
- __MACOSX/Daedalus_TEAD_binder_raw_sequence_data/._Supplementary_Dataset_1_TB1G2_W40P_trace_reverse.ab1
- __MACOSX/._Daedalus_TEAD_binder_raw_sequence_data
