# Supplementary material for: Mammalian display screening of diverse cystine-dense peptides for difficult to drug targets
Source: Nat Commun. 2017 Dec 21;8:2244. doi: 10.1038/s41467-017-02098-8 (PMC5740061; doi:10.1038/s41467-017-02098-8)
Supplement: Supplementary file 5 — Supplementary Data 2 [file 41467_2017_2098_MOESM5_ESM.xlsx]

## Sheet: peptide_info
Supplementary Data 2 | High throughput protein content data
oligo_name	protein_content_passed_threshold	trypsin_resistance_passed_threshold	high_protein_content_trypsin_resistant=1	peptide_fraction_of_full	hplcpeaks_1or2=3_3ormore=2_none=1_nodata=0	glycosite_present=1	knottin_or_defensin=1	kingdom	class	apchi_reads_per_million_threshold	untreated_reads_per_million_threshold	passed_read_abundance_threshold=1	protein_content_no_threshold_applied	trypsin_resistance_no_threshold_applied
HDKS0001	33173.4	74.4908	1	0.0384181	0	0	0	Bacteria	Deltaproteobacteria	339.766	1004.55	1	33173.4	74.4908
HDKS0002	8572.91	53.5742	0	0.0254391	2	0	0	Animalia	Reptilia	359.766	781.674	1	8572.91	53.5742
HDKS0003	33031	103.109	1	0.0514469	0	0	0	Animalia	Mammalia	66.6613	152.795	1	33031	103.109
HDKS0004	40977.9	70.875	1	0.424658	3	1	1	Fungi	Eurotiomycetes	544.101	2277.66	1	40977.9	70.875
HDKS0005	12895.8	41.4261	0	0.126582	0	0	0	Bacteria	Verrucomicrobiae	130.598	194.864	1	12895.8	41.4261
HDKS0006	16764.2	63.7679	0	0.126183	0	0	0	Bacteria	Alphaproteobacteria	125.615	167.544	1	16764.2	63.7679
HDKS0007	40905	86.8547	1	0.0229817	0	0	0	Animalia	Actinopterygii	288.808	1689.01	1	40905	86.8547
HDKS0008	10171.6	65.6048	0	0.325758	1	0	1	Animalia	Mammalia	250.33	424.029	1	10171.6	65.6048
HDKS0009	10083.1	60.2762	0	0.325758	2	0	1	Animalia	Mammalia	134.719	268.609	1	10083.1	60.2762
HDKS0010	10219.2	68.602	0	0.325758	2	0	1	Animalia	Mammalia	88.9811	129.338	1	10219.2	68.602
HDKS0011	12901.9	49.3418	0	0.0859031	2	0	0	Animalia	Mammalia	420.214	558.492	1	12901.9	49.3418
HDKS0012				0.199187	3	0	0	Plantae	Magnoliopsida	21.0699	89.8819	0	9903.4	89.9202
HDKS0013	15760.7	75.9044	0	0.424242	2	0	1	Animalia	Arachnida	217.073	377.256	1	15760.7	75.9044
HDKS0014				0.623377	0	0	1	Plantae	Magnoliopsida	6.39817	72.2943	0	16696.1	55.7579
HDKS0015	10927.6	62.8125	0	0.578125	3	0	1	Animalia	Mammalia	74.2188	197.274	1	10927.6	62.8125
HDKS0016				0.552239	1	0	1	Animalia	Mammalia	12.0209	146.923	0	6251.69	52.0288
HDKS0017	6856.1	56.294	0	0.486111	2	0	1	Animalia	Mammalia	292.135	740.314	1	6856.1	56.294
HDKS0018	7665.86	45.4153	0	0.486111	3	0	1	Animalia	Mammalia	262.069	652.932	1	7665.86	45.4153
HDKS0019	11320.7	89.4533	0	0.486111	2	0	1	Animalia	Mammalia	229.002	348.238	1	11320.7	89.4533
HDKS0020	36923.8	83.6304	1	0.448718	3	0	1	Animalia	Mammalia	414.58	1775.57	1	36923.8	83.6304
HDKS0021	13038.4	46.5578	0	0.560606	1	0	1	Animalia	Mammalia	767.222	751.931	1	13038.4	46.5578
HDKS0022	7519.73	64.6178	0	0.560606	1	0	1	Animalia	Mammalia	542.365	1180.62	1	7519.73	64.6178
HDKS0023	9881.44	65.4855	0	0.560606	1	0	1	Animalia	Mammalia	771.456	999.499	1	9881.44	65.4855
HDKS0024	21943.8	56.4451	0	0.284553	2	1	1	Animalia	Mammalia	351.401	838.517	1	21943.8	56.4451
HDKS0025	19736.3	47.8818	0	0.284553	2	1	1	Animalia	Mammalia	507.247	668.174	1	19736.3	47.8818
HDKS0026	24506.4	89.3596	1	0.416667	2	0	1	Animalia	Mammalia	674.062	1149.74	1	24506.4	89.3596
HDKS0027	27799.6	78.9302	0	0.416667	2	0	1	Animalia	Mammalia	972.349	1528.31	1	27799.6	78.9302
HDKS0028	24646.5	88.6232	1	0.416667	1	0	1	Animalia	Mammalia	657.476	701.312	1	24646.5	88.6232
HDKS0029	21721.3	64.8416	0	0.416667	2	0	1	Animalia	Mammalia	742.496	1215.44	1	21721.3	64.8416
HDKS0030	6797.37	46.9209	0	0.522388	2	0	1	Animalia	Mammalia	302.758	645.892	1	6797.37	46.9209
HDKS0031	6729.87	74.1759	0	0.522388	2	0	1	Animalia	Mammalia	284.867	786.04	1	6729.87	74.1759
HDKS0032	25022.7	52.3721	0	0.387097	2	1	1	Animalia	Mammalia	217.584	599.007	1	25022.7	52.3721
HDKS0033	36694.4	76.6228	1	0.387097	2	1	1	Animalia	Mammalia	273.586	1014.99	1	36694.4	76.6228
HDKS0034	37631.8	78.2276	1	0.387097	2	1	1	Animalia	Mammalia	440.9	1530.45	1	37631.8	78.2276
HDKS0035	22391.6	55.6822	0	0.185792	3	0	1	Animalia	Mammalia	266.696	569.487	1	22391.6	55.6822
HDKS0036	20010.3	59.6838	0	0.196532	2	0	1	Animalia	Mammalia	445.569	516.565	1	20010.3	59.6838
HDKS0037	35620	93.1769	1	0.378947	2	1	1	Animalia	Mammalia	651.846	1955.46	1	35620	93.1769
HDKS0038	39528.2	92.9844	1	0.375	2	1	1	Animalia	Mammalia	783.125	3076.24	1	39528.2	92.9844
HDKS0039	17786.3	75.6298	0	0.378947	3	0	1	Animalia	Mammalia	565.819	954.815	1	17786.3	75.6298
HDKS0040	32933.7	71.4478	1	0.387387	3	0	0	Animalia	Mammalia	76.6178	184.723	1	32933.7	71.4478
HDKS0041	37318	91.8199	1	0.387387	3	0	0	Animalia	Mammalia	64.2376	351.371	1	37318	91.8199
HDKS0042	32393.4	82.3739	1	0.290541	3	0	0	Animalia	Mammalia	383.041	741.69	1	32393.4	82.3739
HDKS0043	40474.7	81.0579	1	0.387387	3	0	0	Animalia	Mammalia	127.862	506.417	1	40474.7	81.0579
HDKS0044	38404.9	92.6337	1	0.387387	3	0	0	Animalia	Mammalia	80.0983	213.921	1	38404.9	92.6337
HDKS0045	44687.6	77.7159	1	0.467391	1	0	0	Animalia	Mammalia	71.1477	404.269	1	44687.6	77.7159
HDKS0046	40855.9	90.7144	1	0.387387	3	0	0	Animalia	Mammalia	78.2002	148.232	1	40855.9	90.7144
HDKS0047	11634.5	54.4128	0	0.114286	0	1	0	Bacteria	Gammaproteobacteria	164.385	219.561	1	11634.5	54.4128
HDKS0048	12258.6	67.2703	0	0.123457	0	0	0	Bacteria	Gammaproteobacteria	117.134	136.786	1	12258.6	67.2703
HDKS0049				0.143969	0	0	0	Animalia	Mammalia	54.5124	96.48	0	10149.8	58.1198
HDKS0050				0.337838	0	0	0	Bacteria	Clostridia	39.4384	70.3248	0	39864.8	29.1006
HDKS0051	12042.8	28.1565	0	0.428571	0	0	0	Animalia	Mammalia	138.608	243.381	1	12042.8	28.1565
HDKS0052	13340.9	54.9397	0		0	0	0	Animalia	Mammalia	252.6	531.116	1	13340.9	54.9397
HDKS0053	12705.5	28.2461	0	0.0505051	0	0	0	Fungi	Leotiomycetes	437.783	373.321	1	12705.5	28.2461
HDKS0054	12838.3	48.891	0	0.0466321	0	1	0	Bacteria	Betaproteobacteria	243.589	399.015	1	12838.3	48.891
HDKS0055	12583.4	54.587	0	0.122324	0	0	0	Bacteria	Gammaproteobacteria	67.5647	211.16	1	12583.4	54.587
HDKS0056	15928.2	31.402	0	0.933333	0	0	0	Animalia	Gastropoda	201.206	306.553	1	15928.2	31.402
HDKS0057	13095.4	75.8672	0	0.933333	0	0	0	Animalia	Gastropoda	73.4671	174.753	1	13095.4	75.8672
HDKS0058	15089.8	67.0204	0	0.488372	0	0	0	Animalia	Gastropoda	161.234	289.811	1	15089.8	67.0204
HDKS0059				0.132394	0	0	0			14.627	19.5323	0	35543	18.3793
HDKS0060	11560.4	43.3238	0	0.0426099	2	0	0	Animalia	Mammalia	669.883	1023.97	1	11560.4	43.3238
HDKS0061	30892	34.4646	0	0.605263	2	0	0	Animalia	Reptilia	64.0437	164.419	1	30892	34.4646
HDKS0062	40083.8	72.3574	1	0.630137	2	0	0	Animalia	Reptilia	62.9197	378.143	1	40083.8	72.3574
HDKS0063	33529.8	83.9445	1	0.5375	2	0	0	Animalia	Reptilia	375.712	719.85	1	33529.8	83.9445
HDKS0064	9792.27	112.908	0	0.325758	2	0	1	Animalia	Mammalia	105.39	191.372	1	9792.27	112.908
HDKS0065	11587.3	74.8101	0	0.325758	1	0	1	Animalia	Mammalia	108.761	214.92	1	11587.3	74.8101
HDKS0066	15482.3	90.4713	0	0.325758	2	0	1	Animalia	Mammalia	145.2	236.456	1	15482.3	90.4713
HDKS0067				0.438202	2	0	0	Plantae	Magnoliopsida	3.66231	51.2393	0	6532.88	50.9093
HDKS0068	14065	47.6199	0	0.304348	0	0	0	Plantae	Magnoliopsida	307.516	180.989	1	14065	47.6199
HDKS0069	12925.8	54.6395	0	0.146667	0	0	0	Animalia	Mammalia	69.3685	253.627	1	12925.8	54.6395
HDKS0070	40391.4	92.0829	1	0.479452	2	1	1	Animalia	Mammalia	845.82	3432.12	1	40391.4	92.0829
HDKS0071	7320.34	38.5635	0	0.0361041	0	1	0	Animalia	Chromadorea	115.278	219.304	1	7320.34	38.5635
HDKS0072	17344.3	18.235	0	0.0859539	0	0	0	Bacteria	Clostridia	175.052	286.402	1	17344.3	18.235
HDKS0073	14056	63.4186	0	0.54023	3	1	1	Animalia	Arachnida	101.388	143.934	1	14056	63.4186
HDKS0074				0.54023	3	1	1	Animalia	Arachnida	35.2239	69.27	0	19807.7	85.0664
HDKS0075				0.54023	2	1	1	Animalia	Arachnida	57.587	86.6065	0	15920.5	80.1049
HDKS0076				0.54023	3	1	1	Animalia	Arachnida	101.091	72.6905	0	14414.7	91.7607
HDKS0077				0.723077	2	1	1	Animalia	Arachnida	34.6648	74.8739	0	18719.5	90.6661
HDKS0078				0.758065	3	1	1	Animalia	Arachnida	35.9483	37.1898	0	13947.6	32.8377
HDKS0079	8243.99	72.7939	0	0.143731	0	0	0	Bacteria	Chlamydiae	108.769	176.054	1	8243.99	72.7939
HDKS0080	21387.7	38.1849	0	0.0396376	0	0	0	Bacteria	Clostridia	398.546	591.231	1	21387.7	38.1849
HDKS0081	13595.8	38.5391	0	0.0840517	2	0	0	Animalia	Mammalia	316.903	517.495	1	13595.8	38.5391
HDKS0082	40592.7	63.555	1	0.0930233	0	0	0	Animalia	Mammalia	72.8071	473.232	1	40592.7	63.555
HDKS0083	40395.5	82.1583	1	0.511628	3	0	0	Animalia	Anthozoa	57.238	244.762	1	40395.5	82.1583
HDKS0084	14457.9	43.2883	0	0.285714	0	0	1	Plantae	Magnoliopsida	739.885	1286.44	1	14457.9	43.2883
HDKS0085	20917.8	83.1329	0	0.383721	2	0	1	Animalia	Arachnida	1251.74	1689.64	1	20917.8	83.1329
HDKS0086				0.46988	3	0	0	Animalia	Arachnida	149.562	79.3841	0	12136.5	113.641
HDKS0087	15755.7	66.9067	0	0.448276	3	0	0	Animalia	Arachnida	260.189	137.229	1	15755.7	66.9067
HDKS0088				0.448276	2	0	0	Animalia	Arachnida	132.34	97.0833	0	6117.01	57.4723
HDKS0089	15286.2	23.1518	0	0.486486	3	0	1	Animalia	Arachnida	57.5883	150.796	1	15286.2	23.1518
HDKS0090	14765.8	59.584	0	0.486486	3	0	1	Animalia	Arachnida	109.869	149.34	1	14765.8	59.584
HDKS0091	37012.7	86.7994	1	0.361446	3	0	1	Animalia	Arachnida	1223.59	4421.87	1	37012.7	86.7994
HDKS0092	11157.9	90.0543	0	0.548387	1	0	1	Animalia	Arachnida	1082.44	1377.87	1	11157.9	90.0543
HDKS0093	34683.6	93.2099	1	0.52381	3	1	1	Animalia	Arachnida	647.17	1738.45	1	34683.6	93.2099
HDKS0094	9775.78	61.1547	0	0.548387	2	0	1	Animalia	Arachnida	561.922	1253.72	1	9775.78	61.1547
HDKS0095	9787.76	45.7494	0	0.64	1	1	1	Animalia	Arachnida	74.3396	190.61	1	9787.76	45.7494
HDKS0096	31677	98.899	1	0.507692	2	0	1	Animalia	Arachnida	289.965	794.271	1	31677	98.899
HDKS0097	28803.9	99.9623	1	0.507692	2	0	1	Animalia	Arachnida	1364.86	2478.37	1	28803.9	99.9623
HDKS0098	37834.6	84.7996	1	0.507692	0	0	1	Animalia	Arachnida	444.289	1484.89	1	37834.6	84.7996
HDKS0099	22378.7	91.0464	0	0.539683	3	0	1	Animalia	Arachnida	329.595	580.745	1	22378.7	91.0464
HDKS0100	21471.5	82.0286	0	0.375	2	0	1	Animalia	Arachnida	855.953	1703.16	1	21471.5	82.0286
HDKS0101				0.383721	2	0	1	Animalia	Arachnida	16.1573	64.4316	0	36251.5	92.6086
HDKS0102	26857	88.7396	1	0.383721	2	0	1	Animalia	Arachnida	1739.81	3164.18	1	26857	88.7396
HDKS0103	40797.8	90.9983	1	0.402597	3	0	1	Animalia	Arachnida	995.934	3555.09	1	40797.8	90.9983
HDKS0104				0.402597	3	0	1	Animalia	Arachnida	12.7963	40.8591	0	36473.2	79.4801
HDKS0105	36177.1	76.2783	1	0.39759	3	0	1	Animalia	Arachnida	311.719	1339.7	1	36177.1	76.2783
HDKS0106	38437.3	70.2915	1	0.43038	3	0	1	Animalia	Arachnida	735.879	2896.64	1	38437.3	70.2915
HDKS0107	31764.3	69.8384	0	0.43038	2	0	1	Animalia	Arachnida	316.837	922.156	1	31764.3	69.8384
HDKS0108	10318.9	86.1606	0	0.383721	2	0	1	Animalia	Arachnida	933.458	1620.06	1	10318.9	86.1606
HDKS0109	16468.5	53.2508	0	0.395349	2	0	1	Animalia	Arachnida	751.598	956.374	1	16468.5	53.2508
HDKS0110	27404.7	85.6228	1	0.459459	2	0	1	Animalia	Arachnida	523.886	1020.89	1	27404.7	85.6228
HDKS0111	26617.7	38.1862	0	0.390805	2	0	1	Animalia	Arachnida	531.816	1353.26	1	26617.7	38.1862
HDKS0112	28141.6	67.4485	0	0.409639	2	0	1	Animalia	Arachnida	749.194	1919.15	1	28141.6	67.4485
HDKS0113	18726.6	41.8525	0	0.404762	2	0	1	Animalia	Arachnida	708.146	927.411	1	18726.6	41.8525
HDKS0114	20176.8	49.0371	0	0.404762	2	0	1	Animalia	Arachnida	561.411	626.425	1	20176.8	49.0371
HDKS0115	10407.8	46.9642	0	0.404762	2	0	1	Animalia	Arachnida	484.748	736.617	1	10407.8	46.9642
HDKS0116	10242.2	78.9448	0	0.383721	3	0	1	Animalia	Arachnida	1085.78	1352.44	1	10242.2	78.9448
HDKS0117	9342.84	67.3113	0	0.410256	2	0	1	Animalia	Arachnida	80.14	289.189	1	9342.84	67.3113
HDKS0118	22804.5	72.3038	0	0.43038	2	0	1	Animalia	Arachnida	865.502	1346.55	1	22804.5	72.3038
HDKS0119	34553.8	75.1324	1	0.445783	3	0	1	Animalia	Arachnida	586.073	1646.34	1	34553.8	75.1324
HDKS0120	21087.1	61.1356	0	0.445783	3	0	1	Animalia	Arachnida	567.228	1050.26	1	21087.1	61.1356
HDKS0121	14861.3	71.2706	0	0.385321	3	0	1	Animalia	Arachnida	230.079	300.482	1	14861.3	71.2706
HDKS0122	16180.1	81.1127	0	0.385321	2	0	1	Animalia	Arachnida	184.627	178.656	1	16180.1	81.1127
HDKS0123	34742.8	68.3387	1	0.37234	3	0	1	Animalia	Arachnida	161.593	620.661	1	34742.8	68.3387
HDKS0124	8962.07	71.4049	0	0.330097	2	0	1	Animalia	Arachnida	475.768	1065.51	1	8962.07	71.4049
HDKS0125	10663.9	37.3285	0	0.512821	2	1	1	Animalia	Arachnida	203.365	345.127	1	10663.9	37.3285
HDKS0126	40612	38.926	0	0.0380184	0	0	0	Bacteria	Elusimicrobia	330.254	1830.55	1	40612	38.926
HDKS0127	38475	86.5172	1	0.031405	3	0	0	Animalia	Mammalia	145.089	411.93	1	38475	86.5172
HDKS0128	33329.3	18.4621	0	1	2	0	0	Animalia	Insecta	239.343	716.213	1	33329.3	18.4621
HDKS0129	7096.4	58.7281	0	1	2	0	0	Animalia	Arachnida	58.4596	120.906	1	7096.4	58.7281
HDKS0130				0.208889	3	0	0	Animalia	Gastropoda	10.5615	53.0923	0	15353.5	88.9116
HDKS0131				0.435185	2	0	0	Animalia	Arachnida	0	12.0433	0	11334.6	93.1732
HDKS0132	30238.1	93.3585	1	0.97619	3	0	0	Animalia	Anthozoa	96.4844	272.668	1	30238.1	93.3585
HDKS0133	43120.8	85.2354	1	0.734375	2	0	1	Animalia	Arachnida	64.7174	186.171	1	43120.8	85.2354
HDKS0134	40944.3	83.6724	1	0.970588	2	0	1	Animalia	Arachnida	179.149	746.293	1	40944.3	83.6724
HDKS0135	26903.5	92.5224	1	0.971429	3	1	1	Animalia	Arachnida	120.542	297.961	1	26903.5	92.5224
HDKS0136	22364.4	90.7086	0	0.969697	1	0	1	Animalia	Arachnida	311.719	240.561	1	22364.4	90.7086
HDKS0137	7724.68	73.6179	0	1	1	0	0	Animalia	Arachnida	217.086	524.292	1	7724.68	73.6179
HDKS0138	17360.5	45.1815	0	0.714286	2	0	1	Animalia	Arachnida	51.8911	129.481	1	17360.5	45.1815
HDKS0139	17332.5	97.9718	0	0.9375	2	0	1	Animalia	Arachnida	77.9959	103.531	1	17332.5	97.9718
HDKS0140				0.695652	3	0	0	Animalia	Arachnida	37.6213	82.2145	0	18920.5	81.8795
HDKS0141	20020.4	50.2179	0	0.695652	3	0	0	Animalia	Arachnida	70.6973	207.81	1	20020.4	50.2179
HDKS0142	17033.2	68.9437	0	0.9	1	1	1	Animalia	Arachnida	143.484	228.985	1	17033.2	68.9437
HDKS0143				0.666667	3	0	0	Animalia	Arachnida	42.2279	129.97	0	12707.2	106.806
HDKS0144	18156.8	69.7149	0	0.942857	2	0	0	Animalia	Arachnida	107.233	121.254	1	18156.8	69.7149
HDKS0145	39321.6	83.2395	1	1	3	0	1	Animalia	Insecta	130.558	329.426	1	39321.6	83.2395
HDKS0146				0.648649	3	1	1	Plantae	Magnoliopsida	16.8535	77.6759	0	42558.4	71.6849
HDKS0147	34537.6	80.6042	1	0.4	0	0	0	Animalia	Gastropoda	594.803	1960.58	1	34537.6	80.6042
HDKS0148	10584.6	61.8288	0	0.373494	2	0	1	Animalia	Arachnida	522.122	1030.3	1	10584.6	61.8288
HDKS0149	24703.9	106.101	1	0.373494	3	0	1	Animalia	Arachnida	426.667	934.399	1	24703.9	106.101
HDKS0150	16652.7	90.3972	0	0.373494	0	0	1	Animalia	Arachnida	260.789	655.121	1	16652.7	90.3972
HDKS0151	17994	39.0709	0	0.486486	0	0	1	Animalia	Arachnida	91.127	134.715	1	17994	39.0709
HDKS0152	12008.2	83.6164	0	0.424242	2	0	1	Animalia	Arachnida	155.11	133.101	1	12008.2	83.6164
HDKS0153	15921.8	23.053	0	0.0566343	0	0	0	Fungi	Saccharomycetes	194.602	269.895	1	15921.8	23.053
HDKS0154				0.125392	0	0	0	Bacteria	Alphaproteobacteria	61.4683	77.6232	0	19195.7	37.8175
HDKS0155				0.136054	0	0	0	Bacteria	Chlorobea	53.6324	74.3872	0	18493.3	97.2522
HDKS0156	27493.9	61.9452	0	0.546667	2	0	0	Animalia	Reptilia	59.7737	154.256	1	27493.9	61.9452
HDKS0157	17953.6	43.3905	0	0.540541	2	0	0	Animalia	Reptilia	205.837	319.147	1	17953.6	43.3905
HDKS0158	35636.5	62.3713	1	0.546667	2	0	0	Animalia	Reptilia	61.0771	159.375	1	35636.5	62.3713
HDKS0159	25078.7	61.9279	0	0.546667	2	0	0	Animalia	Reptilia	86.206	115.325	1	25078.7	61.9279
HDKS0160	31654	76.8922	1	0.546667	2	0	0	Animalia	Reptilia	92.8065	278.496	1	31654	76.8922
HDKS0161				0.546667	2	0	0	Animalia	Reptilia	9.22532	116.383	0	40105.8	70.097
HDKS0162	24943.6	58.1165	0	0.546667	3	0	0	Animalia	Reptilia	69.6611	128.992	1	24943.6	58.1165
HDKS0163				0.546667	2	0	0	Animalia	Reptilia	13.7075	50.694	0	39398.5	77.2546
HDKS0164				0.546667	2	0	0	Animalia	Reptilia	44.8481	84.4518	0	14136.3	74.8001
HDKS0165	11227.1	60.802	0	0.540541	2	0	0	Animalia	Reptilia	72.4048	123.763	1	11227.1	60.802
HDKS0166				0.613333	3	0	1	Plantae	Magnoliopsida	0.511854	13.3737	0	7687.72	65.4758
HDKS0167				0.457944	3	0	1	Animalia	Arachnida	17.7614	33.6565	0	23990.1	54.1035
HDKS0168				0.457944	3	0	1	Animalia	Arachnida	28.7633	51.3542	0	10112.9	78.5858
HDKS0169				0.457944	2	0	1	Animalia	Arachnida	41.5719	87.9916	0	27519.4	61.8144
HDKS0170				0.457944	3	0	1	Animalia	Arachnida	44.15	100.894	0	16100.7	72.5943
HDKS0171				0.457944	2	0	1	Animalia	Arachnida	16.1573	22.4412	0	19091.5	61.9966
HDKS0172				0.457944	2	0	1	Animalia	Arachnida	37.5271	48.3712	0	21166	72.9749
HDKS0173				0.457944	3	0	1	Animalia	Arachnida	27.6869	75.0836	0	25347.7	67.5594
HDKS0174				0.457944	3	0	1	Animalia	Arachnida	19.8484	48.0284	0	17242.7	83.6373
HDKS0175				0.457944	3	0	1	Animalia	Arachnida	3.23145	21.1754	0	17827.8	88.5926
HDKS0176				0.457944	3	0	1	Animalia	Arachnida	13.3082	42.6853	0	24317.8	75.727
HDKS0177				0.457944	3	0	1	Animalia	Arachnida	7.26843	19.2164	0	22758.4	70.9812
HDKS0178				0.462264	2	0	1	Animalia	Arachnida	34.6058	96.4567	0	21660.5	63.4126
HDKS0179				0.445455	3	0	1	Animalia	Arachnida	31.6846	61.499	0	33721.9	80.5136
HDKS0180				0.445455	3	0	1	Animalia	Arachnida	9.88738	44.0379	0	29370.3	59.2613
HDKS0181				0.445455	3	0	1	Animalia	Arachnida	26.2938	48.984	0	18128.3	48.6182
HDKS0182				0.445455	3	0	1	Animalia	Arachnida	16.2291	11.782	0	20202.4	113.352
HDKS0183				0.445455	3	0	1	Animalia	Arachnida	8.44559	16.5687	0	20683.8	72.7934
HDKS0184				0.445455	0	0	1	Animalia	Arachnida	32.134	42.1236	0	21676.8	56.0218
HDKS0185				0.445455	3	0	1	Animalia	Arachnida	3.58298	19.0163	0	23091.2	52.9012
HDKS0186				0.445455	3	0	1	Animalia	Arachnida	5.63039	39.4294	0	21138.7	69.3073
HDKS0187				0.445455	3	0	1	Animalia	Arachnida	1.79149	41.668	0	29364.8	32.2063
HDKS0188	47809.4	84.2408	1	0.425926	3	0	1	Animalia	Arachnida	97.7234	555.924	1	47809.4	84.2408
HDKS0189	52433.5	80.588	1	0.431193	3	0	1	Animalia	Arachnida	54.2884	208.769	1	52433.5	80.588
HDKS0190	42522.5	90.727	1	0.4	3	0	1	Animalia	Arachnida	54.7193	232.19	1	42522.5	90.727
HDKS0191	32497.8	124.564	1	0.4	3	0	1	Animalia	Arachnida	77.7507	115.808	1	32497.8	124.564
HDKS0192	45841.8	80.179	1	0.4	3	0	1	Animalia	Arachnida	51.3048	238.672	1	45841.8	80.179
HDKS0193	41731.7	95.3385	1	0.4	3	0	1	Animalia	Arachnida	54.3806	256.941	1	41731.7	95.3385
HDKS0194				0.4	2	0	1	Animalia	Arachnida	29.7764	69.9617	0	14438.8	101.381
HDKS0195				0.4	3	0	1	Animalia	Arachnida	36.3422	57.7604	0	34732.9	121.204
HDKS0196	36269.6	88.881	1	0.431193	3	0	1	Animalia	Arachnida	78.5332	195.259	1	36269.6	88.881
HDKS0197	39951.7	80.082	1	0.431193	3	0	1	Animalia	Arachnida	68.0759	333.891	1	39951.7	80.082
HDKS0198	35255.5	83.9214	1	0.431193	2	0	1	Animalia	Arachnida	52.3582	171.333	1	35255.5	83.9214
HDKS0199				0.4	3	0	1	Animalia	Arachnida	33.1762	189.433	0	36206.9	98.5803
HDKS0200	27708.1	135.021	1	0.443396	3	0	1	Animalia	Arachnida	69.6611	109.896	1	27708.1	135.021
HDKS0201				0.443396	2	0	1	Animalia	Arachnida	64.2977	76.6701	0	10722.7	78.9142
HDKS0202				0.429825	2	0	1	Animalia	Arachnida	24.6054	27.1351	0	16467.2	73.5426
HDKS0203	28811	102.242	1	0.6	0	0	1	Animalia	Arachnida	60.0753	321.562	1	28811	102.242
HDKS0204				0.576923	0	0	1	Animalia	Arachnida	6.06725	109.78	0	39558.3	101.204
HDKS0205				0.584416	0	0	1	Animalia	Arachnida	41.9333	90.1843	0	21854.7	56.6038
HDKS0206				0.584416	0	0	1	Animalia	Arachnida	33.9556	133.774	0	38301.8	91.7087
HDKS0207	31861.2	85.6885	1	0.584416	0	0	1	Animalia	Arachnida	63.4699	195.768	1	31861.2	85.6885
HDKS0208	29878.2	31.0964	0	0.125392	0	1	0	Bacteria	Bacilli	61.3976	228.778	1	29878.2	31.0964
HDKS0209	6989.22	63.0308	0	0.0942623	0	1	0	Bacteria	Spirochaetes	92.8065	213.147	1	6989.22	63.0308
HDKS0210				0.158249	0	1	0	Bacteria	Verrucomicrobiae	39.6129	92.2308	0	7757.21	36.5765
HDKS0211	14806.8	57.736	0	0.134868	0	0	0	Bacteria	Bacilli	68.6077	106.435	1	14806.8	57.736
HDKS0212	34492.3	89.1325	1	0.96875	3	0	1	Animalia	Anthozoa	357.399	959.857	1	34492.3	89.1325
HDKS0213				1	0	0	0	Animalia	Anthozoa	19.9995	44.9187	0	34711.1	27.462
HDKS0214				0.510638	0	0	0	Animalia	Gastropoda	38.2168	133.295	0	7331.5	67.4613
HDKS0215				0.516129	0	0	0	Animalia	Gastropoda	42.6622	82.314	0	8117.66	63.0015
HDKS0216	13666.1	47.0709	0	0.120482	0	0	0	Bacteria	Verrucomicrobiae	128.786	105.294	1	13666.1	47.0709
HDKS0217	33345.6	112.158	1	0.589041	0	0	0	Animalia	Gastropoda	83.6881	209.311	1	33345.6	112.158
HDKS0218	22867.7	61.6051	0	0.475	0	0	1	Animalia	Gastropoda	286.509	544.677	1	22867.7	61.6051
HDKS0219				0.506024	0	0	1	Animalia	Gastropoda	48.7568	141.587	0	42399.4	78.306
HDKS0220	39841.4	91.2133	1	0.409639	2	0	1	Animalia	Arachnida	421.768	1333.32	1	39841.4	91.2133
HDKS0221	28352.1	55.2874	0	0.409639	3	0	1	Animalia	Arachnida	373.512	741.402	1	28352.1	55.2874
HDKS0222	24224.4	50.9152	0	0.409639	2	0	1	Animalia	Arachnida	516.299	995.865	1	24224.4	50.9152
HDKS0223	20456.8	25.3762	0	0.409639	0	0	1	Animalia	Arachnida	376.41	513.534	1	20456.8	25.3762
HDKS0224	24993.9	52.6494	0	0.409639	2	0	1	Animalia	Arachnida	495.474	1036.99	1	24993.9	52.6494
HDKS0225	18480.5	26.0159	0	0.409639	3	0	1	Animalia	Arachnida	324.232	597.671	1	18480.5	26.0159
HDKS0226	19515.9	54.6208	0	0.409639	2	0	1	Animalia	Arachnida	564.255	578.495	1	19515.9	54.6208
HDKS0227	36018.5	47.3664	0	0.425	2	0	1	Animalia	Arachnida	265.577	993.134	1	36018.5	47.3664
HDKS0228	22397	56.5381	0	0.409639	2	0	1	Animalia	Arachnida	301.023	476.007	1	22397	56.5381
HDKS0229	27247.5	49.5877	0	0.409639	1	0	1	Animalia	Arachnida	444.118	1100.91	1	27247.5	49.5877
HDKS0230	24292.4	51.5672	0	0.409639	2	0	1	Animalia	Arachnida	587.478	1338.5	1	24292.4	51.5672
HDKS0231	6834.52	55.3621	0	0.435294	3	0	0	Animalia	Arachnida	70.6358	241.258	1	6834.52	55.3621
HDKS0232	20257.1	91.9529	0	0.435294	2	0	0	Animalia	Arachnida	148.164	277.335	1	20257.1	91.9529
HDKS0233	7902.91	61.8075	0	0.435294	2	0	0	Animalia	Arachnida	192.201	485.634	1	7902.91	61.8075
HDKS0234	8713.27	67.6249	0	0.435294	2	0	0	Animalia	Arachnida	101.57	335.283	1	8713.27	67.6249
HDKS0235	9269.71	86.1908	0	0.440476	2	0	0	Animalia	Arachnida	411.45	423.034	1	9269.71	86.1908
HDKS0236	7616.16	36.0851	0	0.435294	2	0	0	Animalia	Arachnida	201.343	548.694	1	7616.16	36.0851
HDKS0237	7065.47	55.1655	0	0.440476	3	0	0	Animalia	Arachnida	121.12	355.601	1	7065.47	55.1655
HDKS0238	8498.58	45.2985	0	0.435294	2	0	0	Animalia	Arachnida	102.114	180.9	1	8498.58	45.2985
HDKS0239	9075.9	58.1851	0	0.435294	2	0	0	Animalia	Arachnida	267.814	565.538	1	9075.9	58.1851
HDKS0240	5944.94	71.9683	0	0.435294	2	0	0	Animalia	Arachnida	212.163	459.176	1	5944.94	71.9683
HDKS0241				0.418605	1	1	1	Animalia	Arachnida	46.8346	181.225	0	22656.2	79.1236
HDKS0242	21135.7	62.0067	0	0.418605	3	1	1	Animalia	Arachnida	53.6746	144.724	1	21135.7	62.0067
HDKS0243	25111.7	73.2245	0	0.418605	3	1	1	Animalia	Arachnida	116.401	166.282	1	25111.7	73.2245
HDKS0244	10144.2	46.5363	0	0.383721	2	0	1	Animalia	Arachnida	683.639	958.799	1	10144.2	46.5363
HDKS0245	35523.1	91.7552	1	0.367816	1	0	1	Animalia	Arachnida	255.927	662.743	1	35523.1	91.7552
HDKS0246	25247.8	109.843	1	0.367816	1	0	1	Animalia	Arachnida	475.18	849.506	1	25247.8	109.843
HDKS0247	33993.1	97.9446	1	0.367816	3	0	1	Animalia	Arachnida	310.951	1106.98	1	33993.1	97.9446
HDKS0248	10229.2	49.2848	0	0.376147	2	0	0	Animalia	Arachnida	93.9301	125.788	1	10229.2	49.2848
HDKS0249	29224.4	111.849	1	0.371681	3	0	1	Animalia	Arachnida	105.113	200.232	1	29224.4	111.849
HDKS0250	26011	132.675	1	0.371681	3	0	1	Animalia	Arachnida	127.29	130.111	1	26011	132.675
HDKS0251				0.371681	3	0	1	Animalia	Arachnida	42.4397	220.473	0	28421.2	94.4218
HDKS0252	29565.6	94.6874	1	0.371681	3	0	1	Animalia	Arachnida	69.7994	166.383	1	29565.6	94.6874
HDKS0253				0.371681	3	0	1	Animalia	Arachnida	39.0054	40.8131	0	23893.8	70.2177
HDKS0254	8014.59	89.1528	0	0.371681	2	0	1	Animalia	Arachnida	67.1892	155.722	1	8014.59	89.1528
HDKS0255	26112.7	82.6146	0	0.371681	3	0	1	Animalia	Arachnida	91.3424	333.823	1	26112.7	82.6146
HDKS0256	28371.3	81.0999	1	0.371681	3	0	1	Animalia	Arachnida	92.9015	223.363	1	28371.3	81.0999
HDKS0257				0.371681	3	0	1	Animalia	Arachnida	6.24748	34.8153	0	27764.3	131.027
HDKS0258	24574	90.6222	1	0.371681	2	0	1	Animalia	Arachnida	131.232	230.463	1	24574	90.6222
HDKS0259				0.384615	0	0	1	Animalia	Arachnida	17.9771	36.4058	0	21986.8	68.209
HDKS0260	14469.8	84.7609	0	0.411111	1	0	1	Animalia	Arachnida	335.209	450.538	1	14469.8	84.7609
HDKS0261	13289.3	54.8571	0	0.411111	1	0	1	Animalia	Arachnida	346.046	385.388	1	13289.3	54.8571
HDKS0262	16045.8	73.6003	0	0.411111	1	0	1	Animalia	Arachnida	525.563	510.538	1	16045.8	73.6003
HDKS0263	24687.5	79.6962	0	0.411111	1	0	1	Animalia	Arachnida	342.463	613.882	1	24687.5	79.6962
HDKS0264	7315.55	68.9735	0	0.411111	1	0	1	Animalia	Arachnida	314.22	841.555	1	7315.55	68.9735
HDKS0265	15342	74.9125	0	0.411111	1	0	1	Animalia	Arachnida	511.342	560.438	1	15342	74.9125
HDKS0266	10123.5	83.9755	0	0.411111	1	0	1	Animalia	Arachnida	515.491	736.677	1	10123.5	83.9755
HDKS0267	25715.3	88.7348	1	0.340206	2	0	1	Animalia	Arachnida	561.922	1069.63	1	25715.3	88.7348
HDKS0268	21641.2	77.4848	0	0.388235	0	0	1	Animalia	Arachnida	329.282	368.406	1	21641.2	77.4848
HDKS0269	42993.5	86.0443	1	0.461538	3	1	1	Animalia	Arachnida	271.903	1355.91	1	42993.5	86.0443
HDKS0270	38612.8	89.3102	1	0.367347	3	0	1	Animalia	Arachnida	465.801	1555.77	1	38612.8	89.3102
HDKS0271	23041.9	53.6674	0	0.423077	3	0	1	Animalia	Arachnida	82.4687	189.374	1	23041.9	53.6674
HDKS0272	7739.99	90.2136	0	0.435294	0	0	0	Animalia	Arachnida	309.05	362.019	1	7739.99	90.2136
HDKS0273	37666.5	89.3505	1	0.367816	3	0	1	Animalia	Arachnida	574.337	1593.52	1	37666.5	89.3505
HDKS0274	14001.6	24.5127	0	0.376147	2	0	0	Animalia	Arachnida	103.657	193.824	1	14001.6	24.5127
HDKS0275	12339.3	57.2525	0	0.411111	1	0	1	Animalia	Arachnida	300.376	357.133	1	12339.3	57.2525
HDKS0276				0.371681	0	0	1	Animalia	Arachnida	26.6164	114.094	0	26718.1	63.9382
HDKS0277	11227.3	68.9679	0	0.435294	3	0	0	Animalia	Arachnida	98.1238	167.935	1	11227.3	68.9679
HDKS0278	7296.16	43.1019	0	0.435294	3	0	0	Animalia	Arachnida	136.982	239.39	1	7296.16	43.1019
HDKS0279	12861.6	65.7247	0	0.435294	2	0	0	Animalia	Arachnida	185.151	243.527	1	12861.6	65.7247
HDKS0280				0.440476	2	0	0	Animalia	Arachnida	40.7467	67.9622	0	11642.4	61.8706
HDKS0281	6935.97	95.8068	0	0.435294	2	0	0	Animalia	Arachnida	64.2376	231.74	1	6935.97	95.8068
HDKS0282	6466.19	49.6803	0	0.435294	3	0	0	Animalia	Arachnida	169.69	289.017	1	6466.19	49.6803
HDKS0283	9580.14	70.9327	0	0.435294	2	0	0	Animalia	Arachnida	50.9294	233.945	1	9580.14	70.9327
HDKS0284				0.435294	2	0	0	Animalia	Arachnida	115.952	65.8569	0	7014.6	61.1528
HDKS0285	10500.7	63.4719	0	0.383721	2	0	1	Animalia	Arachnida	472.572	719.4	1	10500.7	63.4719
HDKS0286	37471.2	96.5385	1	0.367816	3	0	1	Animalia	Arachnida	570.851	1377.59	1	37471.2	96.5385
HDKS0287	25074.5	99.1199	1	0.367816	3	0	1	Animalia	Arachnida	441.977	1113.88	1	25074.5	99.1199
HDKS0288	35131	94.6499	1	0.367816	3	0	1	Animalia	Arachnida	106.722	445.047	1	35131	94.6499
HDKS0289	32617.9	85.7497	1	0.367816	3	0	1	Animalia	Arachnida	504.107	1153.34	1	32617.9	85.7497
HDKS0290	28269.9	103.119	1	0.367816	3	0	1	Animalia	Arachnida	93.0658	117.197	1	28269.9	103.119
HDKS0291	33278.7	96.3402	1	0.367816	3	0	1	Animalia	Arachnida	88.9727	762.965	1	33278.7	96.3402
HDKS0292	31445.4	107.056	1	0.367816	3	0	1	Animalia	Arachnida	327.33	950.317	1	31445.4	107.056
HDKS0293	32120.4	103.673	1	0.371681	3	1	1	Animalia	Arachnida	91.1349	186.5	1	32120.4	103.673
HDKS0294	8542.4	73.4186	0	0.735849	0	0	0	Animalia	Gastropoda	76.4777	269.872	1	8542.4	73.4186
HDKS0295					0	0	1	Animalia	Arachnida	27.8644	63.6534	0	29095.2	38.193
HDKS0296	44413.8	89.642	1	0.463415	3	0	0	Animalia	Gastropoda	98.7324	478.491	1	44413.8	89.642
HDKS0297	37741.9	96.2135	1	0.47619	2	0	0	Animalia	Gastropoda	101.795	322.809	1	37741.9	96.2135
HDKS0298	20391	76.2174	0	0.402439	2	0	0	Animalia	Gastropoda	561.399	547.607	1	20391	76.2174
HDKS0299	38803.3	91.4621	1	0.463415	2	0	0	Animalia	Gastropoda	134.603	716.722	1	38803.3	91.4621
HDKS0300	39723.2	86.7233	1	0.47619	3	0	0	Animalia	Gastropoda	141.001	421.272	1	39723.2	86.7233
HDKS0301	34470.8	94.8736	1	0.5125	0	0	0	Animalia	Gastropoda	79.0556	226.44	1	34470.8	94.8736
HDKS0302				0.0722022	1	0	0	Animalia	Actinopterygii	20.6813	60.6244	0	9447.01	24.9046
HDKS0303	8771.01	26.0965	0	0.0848214	2	0	0	Animalia	Gastropoda	65.1363	136.681	1	8771.01	26.0965
HDKS0304	13353.4	40.2253	0	0.0254237	2	0	0	Animalia	Reptilia	177.748	334.198	1	13353.4	40.2253
HDKS0305	22550.3	109.738	1	0.37234	3	0	1	Animalia	Arachnida	138.034	291.249	1	22550.3	109.738
HDKS0306	8119.68	77.2553	0	0.0442953	0	0	0	Animalia	Chromadorea	200.391	402.953	1	8119.68	77.2553
HDKS0307				0.578125	3	0	1	Animalia	Mammalia	18.4267	61.175	0	12664.3	152.396
HDKS0308	30462.9	84.8597	1	0.518987	2	0	1	Animalia	Insecta	97.9749	135.732	1	30462.9	84.8597
HDKS0309	26349.3	76.5755	0	0.42268	2	1	1	Animalia	Insecta	70.8495	134.234	1	26349.3	76.5755
HDKS0310	10595.3	58.231	0	0.698113	3	0	1	Animalia	Mammalia	83.3715	177.041	1	10595.3	58.231
HDKS0311				0.578125	3	0	1	Animalia	Mammalia	31.5897	71.2903	0	9896.78	114.827
HDKS0312				0.578125	2	0	1	Animalia	Mammalia	41.6537	152.078	0	5973.37	99.217
HDKS0313	14102.2	44.7802	0	0.0562701	0	0	0	Archaea	Archaeoglobi	330.993	291.534	1	14102.2	44.7802
HDKS0314	10055.9	33.7264	0	0.0426099	2	0	0	Animalia	Aves	433.997	764.081	1	10055.9	33.7264
HDKS0315				0.615385	3	0	0	Animalia	Reptilia	14.5878	93.9717	0	11707.2	94.5272
HDKS0316				0.126984	0	0	0	Plantae	Magnoliopsida	20.2504	74.6346	0	7729.75	57.8975
HDKS0317				0.648649	3	0	1	Plantae	Magnoliopsida	8.18966	81.44	0	7105.12	73.3054
HDKS0318				0.212264	3	0	0	Animalia	Mammalia	6.51668	14.8251	0	33149.4	66.3115
HDKS0319				0.597561	1	0	1	Animalia	Arachnida	12.1892	20.781	0	11419.6	143.132
HDKS0320	24207.3	55.2435	0	0.457831	2	1	1	Animalia	Arachnida	235.583	435.401	1	24207.3	55.2435
HDKS0321				0.463415	2	0	1	Animalia	Arachnida	24.9899	164.911	0	24508.5	55.2384
HDKS0322				0.609375	3	0	1	Plantae	Magnoliopsida	49.2017	148.228	0	26441.1	86.102
HDKS0323				0.571429	2	0	1	Animalia	Mammalia	33.0146	26.212	0	12563.4	75.9581
HDKS0324	31954.7	82.2507	1	0.521739	2	0	1	Animalia	Mammalia	188.41	418.709	1	31954.7	82.2507
HDKS0325				0.0679468	2	0	0	Animalia	Amphibia	18.7302	72.7256	0	44013.4	92.8441
HDKS0326	10026.3	38.7909	0	0.326733	0	0	0	Animalia	Aves	184.104	360.882	1	10026.3	38.7909
HDKS0327	39575.8	78.1787	1	0.0105952	2	0	0	Animalia	Aves	243.436	1099.59	1	39575.8	78.1787
HDKS0328				0.578947	1	1	0	Animalia	Gastropoda	17.9149	103.718	0	41394.9	69.8685
HDKS0329	9678.43	70.8066	0	0.025286	2	0	0	Animalia	Mammalia	124.519	295.958	1	9678.43	70.8066
HDKS0330	12258.9	56.3002	0	0.0252556	2	0	0	Animalia	Mammalia	169.952	322.023	1	12258.9	56.3002
HDKS0331				0.0252556	2	0	0	Animalia	Mammalia	169.62	92.4603	0	10780	115.265
HDKS0332	10542.4	24.5017	0	0.0445652	2	0	0	Animalia	Mammalia	138.423	300.847	1	10542.4	24.5017
HDKS0333	29657.1	11.3133	0	0.866667	3	0	0	Plantae	Magnoliopsida	167.351	328.778	1	29657.1	11.3133
HDKS0334	18714.2	16.797	0	1	2	0	0	Plantae	Magnoliopsida	145.189	275.859	1	18714.2	16.797
HDKS0335	11535.4	64.653	0	0.311594	1	1	0	Animalia	Mammalia	114.578	174.327	1	11535.4	64.653
HDKS0336				0.941176	3	0	0	Animalia	Mammalia	26.6994	46.1272	0	10514.6	109.769
HDKS0337	34013.8	96.3645	1	0.94	3	0	0	Animalia	Mammalia	69.3297	137.507	1	34013.8	96.3645
HDKS0338				0.921569	3	0	0	Animalia	Actinopterygii	30.1116	58.0954	0	24812.8	128.391
HDKS0339	23140.3	66.6111	0	0.921569	3	0	0	Animalia	Actinopterygii	82.2943	120.903	1	23140.3	66.6111
HDKS0340	11258	52.7363	0	1	1	0	0	Animalia	Chondrichthyes	64.4936	151.668	1	11258	52.7363
HDKS0341	7401.92	44.4542	0	0.357895	2	0	1	Animalia	Mammalia	177.647	231.256	1	7401.92	44.4542
HDKS0342	6663.05	60.3502	0	0.357895	2	0	1	Animalia	Mammalia	121.287	247.793	1	6663.05	60.3502
HDKS0343				0.952381	3	0	0	Animalia	Reptilia	7.1092	23.4899	0	19384.1	61.5004
HDKS0344	8473.06	39.4994	0	1	1	0	1	Animalia	Arachnida	97.3744	151.762	1	8473.06	39.4994
HDKS0345				0.854545	3	0	0	Animalia	Anopla	0	0	0
HDKS0346				0.854545	3	0	0	Animalia	Anopla	0	5.40462	0	23708.5	109.831
HDKS0347				0.934783	3	0	0	Plantae	Magnoliopsida	0	0	0
HDKS0348				0.934783	3	0	0	Plantae	Magnoliopsida	2.43784	0.58757	0	27567.7	14.3856
HDKS0349				0.934783	2	0	0	Plantae	Magnoliopsida	30.1116	104.596	0	24490.2	61.1134
HDKS0350				0.311594	1	1	0	Animalia	Mammalia	20.6736	63.5261	0	29967	78.9169
HDKS0351				0.980392	3	1	0	Animalia	Aves	11.4618	45.8679	0	46366.3	101.584
HDKS0352				0.980392	3	1	0	Animalia	Aves	17.7523	58.4044	0	37813.5	101.781
HDKS0353	10158.3	45.3163	0	0.0244048	1	0	0	Animalia	Mammalia	139.736	201.567	1	10158.3	45.3163
HDKS0354				0.94	3	0	0	Animalia	Actinopterygii	22.7775	62.4904	0	22468.5	90.4003
HDKS0355	9658.29	84.5684	0	0.357895	3	0	1	Animalia	Mammalia	74.2188	126.101	1	9658.29	84.5684
HDKS0356	9490.32	111.584	0	0.357895	2	0	1	Animalia	Mammalia	244.658	281.255	1	9490.32	111.584
HDKS0357				1	3	0	0	Animalia	Mammalia	113.705	90.7489	0	11866.2	29.6487
HDKS0358				0.376344	2	0	1	Animalia	Mammalia	111.162	77.9639	0	8374.93	37.9462
HDKS0359				0.93617	3	0	0	Plantae	Magnoliopsida	11.1684	35.2933	0	33999.7	111.462
HDKS0360	40180.8	81.9383	1	0.9375	3	0	1	Plantae	Magnoliopsida	539.312	1795.31	1	40180.8	81.9383
HDKS0361				0.924528	0	0	0	Bacteria	Cyanophyceae	0.21543	10.4975	0	8632.33	44.5151
HDKS0362	18491.1	24.2361	0	0.532468	2	0	0	Animalia	Mammalia	173.254	222.376	1	18491.1	24.2361
HDKS0363				0.921569	3	0	0	Animalia	Actinopterygii	58.6073	65.5498	0	14015.3	111.856
HDKS0364	44977.3	75.4451	1	0.606061	3	0	0	Animalia	Hirudinea	71.568	421.81	1	44977.3	75.4451
HDKS0365				1	3	0	0	Animalia	Arachnida	21.4979	89.4893	0	27718.5	111.727
HDKS0366				0.789474	0	0	1	Animalia	Gastropoda	39.4173	79.8209	0	17991	57.752
HDKS0367	10380.8	55.2939	0	1	1	0	1	Animalia	Arachnida	112.357	226.109	1	10380.8	55.2939
HDKS0368	42384.1	96.7848	1	0.4	2	0	1	Animalia	Gastropoda	238.724	1134.82	1	42384.1	96.7848
HDKS0369	41192.8	92.5484	1	0.911765	3	0	0	Animalia	Arachnida	205.765	913.776	1	41192.8	92.5484
HDKS0370	38319.5	87.1326	1	0.516129	0	0	0	Animalia	Arachnida	477.178	1618.15	1	38319.5	87.1326
HDKS0371				0.182156	2	0	0	Plantae	Magnoliopsida	26.6164	59.772	0	21278.7	48.2172
HDKS0372				1	3	0	1	Animalia	Merostomata	16.3793	38.387	0	7260.05	70.1822
HDKS0373				0.952381	3	0	0	Animalia	Merostomata	0.861721	35.1592	0	16436.7	41.6918
HDKS0374				0.804878	3	0	1	Animalia	Merostomata	28.6522	110.412	0	8283.39	73.795
HDKS0375	31360.8	12.429	0	0.395349	0	0	0	Animalia	Arachnida	169.969	306.619	1	31360.8	12.429
HDKS0376	30755.1	73.2721	1	0.461538	0	0	1	Animalia	Arachnida	272.562	450.694	1	30755.1	73.2721
HDKS0377	13113.3	52.9916	0	0.914286	2	0	1	Animalia	Arachnida	292.123	286.34	1	13113.3	52.9916
HDKS0378	11896.6	80.2607	0	0.914286	2	0	1	Animalia	Arachnida	493.154	738.711	1	11896.6	80.2607
HDKS0379	11251	91.9938	0	0.911765	2	0	1	Animalia	Arachnida	568.52	607.239	1	11251	91.9938
HDKS0380	27898.9	36.0972	0	0.583333	2	0	0	Animalia	Arachnida	386.282	766.582	1	27898.9	36.0972
HDKS0381	32669.7	78.3254	1	0.941176	2	0	1	Animalia	Arachnida	66.541	161.283	1	32669.7	78.3254
HDKS0382				0.45977	2	0	1	Animalia	Arachnida	0.43086	25.7487	0	11630.9	15.876
HDKS0383	11159.4	77.0268	0	0.539474	2	0	1	Animalia	Arachnida	74.8764	130.911	1	11159.4	77.0268
HDKS0384	37302.1	93.4589	1	1	0	0	1	Animalia	Gastropoda	411.995	1370.74	1	37302.1	93.4589
HDKS0385				0.95122	2	0	0	Animalia	Reptilia	45.0431	160.137	0	22338.2	70.939
HDKS0386				0.846154	3	0	0	Animalia	Reptilia	38.9009	63.0566	0	40088.5	71.6381
HDKS0387				0.857143	3	0	0	Animalia	Reptilia	58.6501	82.4738	0	27252.8	104.923
HDKS0388				0.84	3	0	0	Animalia	Reptilia	30.3363	28.0207	0	21126.2	210.859
HDKS0389	37381.7	72.7716	1	0.857143	2	0	0	Animalia	Reptilia	54.1548	227.325	1	37381.7	72.7716
HDKS0390				0.897959	2	0	0	Animalia	Reptilia	25.5973	31.337	0	29989.5	48.2691
HDKS0391	36876.6	82.9084	1	0.875	2	0	0	Animalia	Reptilia	61.7752	153.418	1	36876.6	82.9084
HDKS0392				0.857143	3	0	0	Animalia	Reptilia	46.0668	242.347	0	38807.2	68.9486
HDKS0393	20192.7	77.0146	0	0.372093	0	0	1	Animalia	Gastropoda	407.123	622.089	1	20192.7	77.0146
HDKS0394	20892.4	92.0733	0	0.38961	0	0	1	Animalia	Gastropoda	443.42	874.499	1	20892.4	92.0733
HDKS0395	18711.7	64.618	0	0.914286	2	0	0	Animalia	Gastropoda	518.041	701.281	1	18711.7	64.618
HDKS0396	35592.7	63.2034	1	0.402439	2	0	0	Animalia	Gastropoda	380.439	1196.9	1	35592.7	63.2034
HDKS0397	38157.9	92.4468	1	0.402439	2	0	0	Animalia	Gastropoda	243.611	1299.04	1	38157.9	92.4468
HDKS0398	36822.3	85.4896	1	0.402439	2	1	0	Animalia	Gastropoda	195.549	760.804	1	36822.3	85.4896
HDKS0399	30719.3	20.1776	0	0.395062	2	0	0	Animalia	Gastropoda	437.224	762.271	1	30719.3	20.1776
HDKS0400	24514.8	30.8166	0	0.916667	3	0	0	Animalia	Gastropoda	320.216	516.241	1	24514.8	30.8166
HDKS0401	27863.2	54.5814	0	0.402439	2	0	0	Animalia	Gastropoda	268.211	625.092	1	27863.2	54.5814
HDKS0402	17419.5	140.729	1	0.346939	3	0	1	Animalia	Mammalia	58.6073	122.247	1	17419.5	140.729
HDKS0403	9712.59	68.4755	0	0.347368	1	0	1	Animalia	Mammalia	197.98	408.89	1	9712.59	68.4755
HDKS0404	9991.93	79.0331	0	0.30303	1	0	1	Animalia	Mammalia	108.001	181.204	1	9991.93	79.0331
HDKS0405	9374.07	35.5071	0	0.569231	2	0	1	Animalia	Mammalia	328.757	568.301	1	9374.07	35.5071
HDKS0406	12361.4	54.9815	0	0.35	2	0	1	Animalia	Mammalia	196.849	166.91	1	12361.4	54.9815
HDKS0407				0.330275	3	0	1	Animalia	Mammalia	39.9764	192.882	0	8467.67	39.8094
HDKS0408	25725.3	51.7363	0	0.514706	3	0	1	Animalia	Mammalia	72.1252	143.036	1	25725.3	51.7363
HDKS0409	40248.1	83.868	1	0.560606	3	0	1	Animalia	Mammalia	120.286	738.529	1	40248.1	83.868
HDKS0410	20459.4	49.8717	0	0.373626	3	0	0	Animalia	Arachnida	397.038	690.394	1	20459.4	49.8717
HDKS0411				1	3	0	1	Plantae	Magnoliopsida	23.5453	12.8863	0	15509.1	336.295
HDKS0412	24749.8	76.3769	0	0.916667	3	0	1	Animalia	Reptilia	263.286	416.356	1	24749.8	76.3769
HDKS0413				0.918919	2	0	1	Animalia	Arachnida	23.2893	99.4124	0	19741.9	51.8497
HDKS0414				1	1	0	0	Animalia	Arachnida	6.45673	0	0
HDKS0415				0.0251819	0	0	0	Plantae	Magnoliopsida	11.9098	40.9915	0	10502.3	55.3179
HDKS0416	14246	97.1483	0	0.818182	3	0	1	Animalia	Arachnida	70.6358	147.403	1	14246	97.1483
HDKS0417	24312.2	45.131	0	0.571429	3	0	1	Animalia	Arachnida	201.47	442.312	1	24312.2	45.131
HDKS0418				1	3	0	1	Animalia	Arachnida	10.493	70.5056	0	14955	63.438
HDKS0419	16221.9	41.7028	0		1	0	1	Animalia	Arachnida	448.527	444.451	1	16221.9	41.7028
HDKS0420	9978.79	72.6847	0	1	2	0	1	Animalia	Arachnida	288.633	651.149	1	9978.79	72.6847
HDKS0421	14709.3	76.5079	0	0.914286	2	0	1	Animalia	Arachnida	697.913	1116.98	1	14709.3	76.5079
HDKS0422	33170	106.435	1	0.914286	3	0	1	Animalia	Arachnida	296.647	530.476	1	33170	106.435
HDKS0423	23993.6	61.261	0	0.941176	2	0	1	Animalia	Arachnida	258.868	441.643	1	23993.6	61.261
HDKS0424	36365.4	96.129	1	1	3	0	1	Animalia	Arachnida	695.609	2345.08	1	36365.4	96.129
HDKS0425	20711.7	75.1595	0		2	0	1	Animalia	Arachnida	595.181	817.818	1	20711.7	75.1595
HDKS0426	30433.1	109.052	1	0.9375	3	0	1	Animalia	Arachnida	399.457	473.101	1	30433.1	109.052
HDKS0427	15930.1	42.6339	0	0.953488	2	0	1	Animalia	Arachnida	79.9263	126.374	1	15930.1	42.6339
HDKS0428				0.972973	2	0	0	Animalia	Arachnida	47.1792	102.797	0	8711.53	107.765
HDKS0429	23934.9	42.5099	0	0.785714	2	0	1	Animalia	Arachnida	268.216	436.956	1	23934.9	42.5099
HDKS0430				0.639344	1	0	0	Animalia	Reptilia	42.405	24.7476	0	7656.33	100.925
HDKS0431	26734.2	108.909	1	0.426829	0	0	1	Animalia	Arachnida	157.695	325.519	1	26734.2	108.909
HDKS0432				0.685714	3	0	0	Animalia	Gastropoda	1.02371	68.5034	0	39894.1	74.2302
HDKS0433				0.685714	3	0	0	Animalia	Gastropoda	28.5386	46.4296	0	30811.9	85.4213
HDKS0434				0.685714	3	0	0	Animalia	Gastropoda	32.1488	61.0317	0	29593.4	92.3842
HDKS0435				0.685714	3	0	0	Animalia	Gastropoda	1.72344	14.2284	0	41370	96.3533
HDKS0436	21417.8	61.5916	0	0.43038	2	0	1	Animalia	Arachnida	215.949	472.314	1	21417.8	61.5916
HDKS0437	13973.4	80.5356	0	0.375	2	0	1	Animalia	Arachnida	943.153	1521.35	1	13973.4	80.5356
HDKS0438	25479.2	92.9665	1	0.5	3	0	0	Animalia	Arachnida	136.464	264.051	1	25479.2	92.9665
HDKS0439				0.199115	0	0	0	Animalia	Actinopterygii	1.57299	7.11059	0	17291.2	23.6066
HDKS0440	39438	90.0164	1	1	3	0	1	Plantae	Magnoliopsida	345.384	1657.36	1	39438	90.0164
HDKS0441	35048.6	99.2217	1	1	3	0	1	Plantae	Magnoliopsida	598.381	2032.31	1	35048.6	99.2217
HDKS0442	38742.8	95.9661	1	0.9375	3	0	1	Plantae	Magnoliopsida	506.953	1810.18	1	38742.8	95.9661
HDKS0443	35118.2	71.8706	1	1	3	0	1	Plantae	Magnoliopsida	309.573	1117.93	1	35118.2	71.8706
HDKS0444				0.457143	2	0	0	Animalia	Mammalia	20.2427	75.0275	0	11837.8	58.7527
HDKS0445	26638.2	132.175	1	0.533333	3	0	0	Protozoa	Ciliatea	60.0753	161.95	1	26638.2	132.175
HDKS0446				0.43617	3	1	1	Animalia	Insecta	0.279555	24.7512	0	51362.2	62.2968
HDKS0447	38052.4	22.3163	0	0.0884477	2	0	0	Animalia	Mammalia	72.0903	151.22	1	38052.4	22.3163
HDKS0448	43185.4	97.756	1	0.972222	3	0	1	Animalia	Arachnida	192.379	862.221	1	43185.4	97.756
HDKS0449	15520.7	74.2146	0	0.972973	2	0	1	Animalia	Arachnida	158.787	356.596	1	15520.7	74.2146
HDKS0450	38521.7	103.292	1	0.972973	2	0	1	Animalia	Arachnida	110.56	605.358	1	38521.7	103.292
HDKS0451	40658.8	96.6112	1	0.972973	2	0	1	Animalia	Arachnida	208.983	954.387	1	40658.8	96.6112
HDKS0452	44682.8	77.9002	1	0.972973	3	0	1	Animalia	Arachnida	217.298	903.028	1	44682.8	77.9002
HDKS0453				0.354839	1	1	1	Animalia	Mammalia	110.051	99.2993	0	12247.6	35.1794
HDKS0454	8655.64	82.3897	0	0.344086	1	0	1	Animalia	Mammalia	233.838	410.439	1	8655.64	82.3897
HDKS0455				1	3	0	0	Animalia	Anthozoa	22.1893	48.2413	0	17600.8	163.971
HDKS0456				0.833333	3	0	0	Animalia	Chondrichthyes	0	41.4354	0	23306	193.581
HDKS0457	29207.2	84.5409	1	1	3	0	1	Plantae	Magnoliopsida	531.371	1202.01	1	29207.2	84.5409
HDKS0458				0.930233	2	0	0	Animalia	Reptilia	38.645	107.097	0	11733.7	90.4802
HDKS0459				0.930233	0	0	0	Animalia	Reptilia	22.0848	149.747	0	9926.91	68.282
HDKS0460	41897.5	91.6514	1	1	3	0	1	Plantae	Magnoliopsida	330.166	1284.81	1	41897.5	91.6514
HDKS0461	20379.3	17.1623	0	0.554054	3	0	0	Animalia	Mammalia	100.835	300.64	1	20379.3	17.1623
HDKS0462	34226.2	89.972	1	0.52	3	0	0	Protozoa	Ciliatea	64.5772	370.538	1	34226.2	89.972
HDKS0463	9247.33	67.3678	0	0.0252101	2	0	0	Animalia	Mammalia	124.852	277.307	1	9247.33	67.3678
HDKS0464	11406.5	48.5237	0	1	1	0	1	Animalia	Arachnida	56.0703	126.056	1	11406.5	48.5237
HDKS0465	9701.39	32.9432	0	0.0564263	2	0	0	Animalia	Mammalia	311.521	528.49	1	9701.39	32.9432
HDKS0466				0.607595	1	0	0	Animalia	Mammalia	12.3899	58.4128	0	19416.8	38.3286
HDKS0467	43471.5	79.7363	1	0.972222	2	1	1	Animalia	Arachnida	168.224	752.357	1	43471.5	79.7363
HDKS0468	24136.4	125.944	1	0.973684	3	0	1	Animalia	Arachnida	51.4381	419.793	1	24136.4	125.944
HDKS0469				0.857143	3	0	0	Animalia	Reptilia	3.23145	140.234	0	41074.7	117.748
HDKS0470				0.143284	1	0	0	Animalia	Mammalia	9.04807	39.8068	0	9013.7	25.4932
HDKS0471				0.43617	3	1	1	Animalia	Insecta	44.2685	233.15	0	44510.4	81.0017
HDKS0472				0.64	3	0	1	Plantae	Magnoliopsida	7.26843	44.3751	0	12846	82.8167
HDKS0473				0.0795699	0	0	0	Bacteria	Alphaproteobacteria	81.3193	86.8475	0	9513.4	37.8472
HDKS0474				1	3	0	1	Plantae	Magnoliopsida	14.484	14.3874	0	12295.2	63.5412
HDKS0475				1	0	0	1	Plantae	Magnoliopsida	19.6768	52.6854	0	20265.4	37.7415
HDKS0476				1	3	0	1	Plantae	Magnoliopsida	4.71167	15.2337	0	13291.9	18.3859
HDKS0477				1	3	0	1	Plantae	Magnoliopsida	10.2959	23.9093	0	28067.5	27.6725
HDKS0478				1	3	0	1	Plantae	Magnoliopsida	20.0682	19.2129	0	14273.9	46.924
HDKS0479				0.862745	2	0	0	Animalia	Reptilia	16.6288	18.4849	0	31137.6	57.5821
HDKS0480				0.0470701	0	0	0	Animalia	Aves	15.9418	37.6462	0	28435.9	41.6137
HDKS0481				0.571429	3	0	0	Animalia	Reptilia	36.853	52.3069	0	8818.63	38.9474
HDKS0482				0.615385	3	0	0	Animalia	Reptilia	30.1116	22.0747	0	12469.8	174.666
HDKS0483				0.615385	3	0	0	Animalia	Reptilia	0	9.70526	0
HDKS0484				0.578125	3	0	1	Animalia	Mammalia	0	49.9394	0	7180.12	192.22
HDKS0485	35448.4	94.6015	1	0.639344	3	0	1	Plantae	Magnoliopsida	107.147	295.301	1	35448.4	94.6015
HDKS0486				0.619048	3	0	1	Plantae	Magnoliopsida	8.18966	219.723	0	33682.9	108.414
HDKS0487				1	0	0	0	Animalia	Hirudinea	33.5466	20.0321	0	28373.2	121.96
HDKS0488	17265.1	68.7624	0	1	3	0	1	Plantae	Magnoliopsida	634.59	1175.38	1	17265.1	68.7624
HDKS0489	8380.7	84.4597	0	0.0564263	1	0	0	Animalia	Mammalia	92.6628	167.147	1	8380.7	84.4597
HDKS0490	33687.8	92.5662	1	1	3	0	1	Plantae	Magnoliopsida	598.141	1664.59	1	33687.8	92.5662
HDKS0491	40219	96.9681	1	0.52	3	0	0	Protozoa	Ciliatea	165.164	356.046	1	40219	96.9681
HDKS0492	37355.4	88.509	1	0.948718	3	0	0	Protozoa	Ciliatea	248.606	974.439	1	37355.4	88.509
HDKS0493	40286.8	90.3568	1	0.945946	3	0	0	Protozoa	Ciliatea	229.65	1126.18	1	40286.8	90.3568
HDKS0494	10071.8	53.0066	0	0.354839	1	1	1	Animalia	Mammalia	162.468	215.318	1	10071.8	53.0066
HDKS0495	11975.3	118.423	0	0.354839	2	1	1	Animalia	Mammalia	91.5578	124.409	1	11975.3	118.423
HDKS0496	6439.31	90.3787	0	0.347826	3	0	1	Animalia	Mammalia	135.305	242.597	1	6439.31	90.3787
HDKS0497				0.615385	2	0	0	Animalia	Hirudinea	39.3537	66.467	0	18596.5	117.765
HDKS0498	30178.3	142.822	1	0.615385	3	0	0	Animalia	Hirudinea	94.2333	104.02	1	30178.3	142.822
HDKS0499				0.615385	2	0	0	Animalia	Hirudinea	36.6463	153.189	0	38811	86.8462
HDKS0500				0.615385	3	0	0	Animalia	Hirudinea	47.2912	74.1441	0	30278.2	147.831
HDKS0501				0.615385	3	0	0	Animalia	Hirudinea	17.6653	211.213	0	50045.4	88.7361
HDKS0502				0.615385	2	0	0	Animalia	Hirudinea	26.3504	70.3125	0	36696.9	70.2452
HDKS0503	38929.4	107.862	1	0.615385	2	0	0	Animalia	Hirudinea	73.4671	166.997	1	38929.4	107.862
HDKS0504				0.615385	2	0	0	Animalia	Hirudinea	10.6231	380.5	0	46152.8	79.7545
HDKS0505				0.615385	2	0	0	Animalia	Hirudinea	15.6115	197.813	0	42326.5	96.6779
HDKS0506	20480.9	83.2626	0	1	0	0	0	Animalia	Anthozoa	58.0954	120.425	1	20480.9	83.2626
HDKS0507				0.597561	2	0	1	Animalia	Arachnida	1.02371	9.73263	0	6612.42	32.9229
HDKS0508	13965.9	76.2773	0	1	1	0	1	Animalia	Arachnida	190.44	213.65	1	13965.9	76.2773
HDKS0509	37917.3	83.1746	1	0.0857741	3	0	0	Animalia	Mammalia	100.36	478.126	1	37917.3	83.1746
HDKS0510				0.8125	2	0	0	Animalia	Arachnida	48.9309	100.877	0	7899.19	81.7741
HDKS0511	31311.9	89.8676	1	1	3	0	1	Animalia	Arachnida	222.888	375.721	1	31311.9	89.8676
HDKS0512				0.397727	3	0	0	Animalia	Insecta	20.2182	100.733	0	17164.8	39.0857
HDKS0513	40120.8	68.4044	1	1	2	0	1	Animalia	Insecta	52.9359	224.375	1	40120.8	68.4044
HDKS0514	36845.4	90.1087	1	1	3	0	1	Plantae	Magnoliopsida	535.28	1153.52	1	36845.4	90.1087
HDKS0515				0.934783	3	1	0	Plantae	Magnoliopsida	5.31155	45.1892	0	12405.3	59.4159
HDKS0516				1	2	0	1	Animalia	Arachnida	25.2053	188.192	0	48323.7	67.0343
HDKS0517				0.107527	0	1	0	Animalia	Chromadorea	10.5561	36.6577	0	9388.59	40.4887
HDKS0518	43388	86.9452	1	0.47619	3	0	1	Plantae	Magnoliopsida	370.777	1747.07	1	43388	86.9452
HDKS0519				0.0716846	3	0	0	Animalia	Mammalia	18.1708	46.2935	0	18723.4	61.9627
HDKS0520				0.803922	0	0	0	Animalia	Mammalia	2.55927	1.49773	0
HDKS0521				0.0532838	2	0	0	Animalia	Mammalia	47.8583	251.878	0	32087.3	82.3577
HDKS0522	26614.6	51.2344	0	0.11315	2	1	0	Animalia	Mammalia	57.9857	101.31	1	26614.6	51.2344
HDKS0523				0.770492	2	0	1	Animalia	Arachnida	37.2694	37.2318	0	31648.4	11.3778
HDKS0524				1	2	0	1	Animalia	Arachnida	35.2502	54.53	0	31047.8	78.5281
HDKS0525				1	2	0	1	Animalia	Arachnida	34.3853	78.0661	0	11990.2	119.424
HDKS0526				1	2	0	1	Animalia	Arachnida	7.54799	1.86587	0	11435.9	61.3538
HDKS0527				0.46988	2	0	0	Animalia	Arachnida	66.1378	87.7764	0	23219	104.154
HDKS0528				0.312925	1	1	0	Animalia	Actinopterygii	0.255927	36.6577	0	14599	81.9721
HDKS0529				0.630137	3	0	0	Plantae	Magnoliopsida	3.07511	40.2683	0	17874.3	62.2408
HDKS0530				0.46	0	0	0	Animalia	Gastropoda	46.8413	98.1012	0	20329.6	98.1878
HDKS0531	35226.6	92.9111	1	0.131944	3	0	0	Plantae	Magnoliopsida	93.4807	295.375	1	35226.6	92.9111
HDKS0532				0.545455	2	0	0	Plantae	Magnoliopsida	45.5461	122.677	0	9325.4	32.2462
HDKS0533				0.186312	3	0	0	Plantae	Magnoliopsida	5.39807	9.19569	0	26841.8	18.1058
HDKS0534	29864.3	47.8129	0	0.918919	3	0	1	Animalia	Arachnida	143.046	379.647	1	29864.3	47.8129
HDKS0535	13580.9	86.8812	0	0.53125	3	0	1	Animalia	Aves	226.545	288.769	1	13580.9	86.8812
HDKS0536				0.973684	3	0	1	Animalia	Mammalia	74.1799	94.3925	0	17808.9	70.0772
HDKS0537				0.571429	2	0	1	Animalia	Mammalia	20.9666	124.319	0	9430.21	85.0682
HDKS0538				0.578125	1	0	1	Animalia	Mammalia	29.7764	34.7629	0	9779.91	104.067
HDKS0539				0.880952	3	0	1	Animalia	Mammalia	0	0.57473	0
HDKS0540				0.564516	3	0	1	Animalia	Mammalia	38.3466	109.729	0	9808.35	59.7247
HDKS0541				0.921053	3	0	1	Animalia	Mammalia	22.5216	129.01	0	7539.62	67.4072
HDKS0542	8875.66	52.0386	0	0.636364	1	0	1	Animalia	Mammalia	99.3133	215.688	1	8875.66	52.0386
HDKS0543				0.616667	3	0	1	Animalia	Mammalia	43.6106	48.0309	0	8907.02	121.385
HDKS0544				0.973684	1	0	1	Animalia	Mammalia	7.54799	46.9487	0	31693.6	34.8343
HDKS0545				0.859649	3	0	0	Animalia	Hirudinea	10.2371	41.7492	0	32898.4	122.358
HDKS0546				0.27044	1	0	0	Animalia	Mammalia	56.048	72.6669	0	8264.2	58.5524
HDKS0547	7475.05	71.7838	0	0.344086	2	0	1	Animalia	Mammalia	239.02	565.827	1	7475.05	71.7838
HDKS0548				0.510638	2	0	1	Animalia	Arachnida	24.0571	114.712	0	10814.4	56.3406
HDKS0549	33674.2	84.2934	1	0.911765	3	0	1	Animalia	Arachnida	247.481	380.525	1	33674.2	84.2934
HDKS0550	15859.7	75.7398	0	1	3	0	1	Animalia	Arachnida	201.729	247.612	1	15859.7	75.7398
HDKS0551	31824	95.6258	1	1	3	0	1	Animalia	Arachnida	348.437	775.311	1	31824	95.6258
HDKS0552				0.354839	1	1	1	Animalia	Mammalia	34.3853	92.6959	0	10579.8	55.6537
HDKS0553	9028.31	39.0887	0	0.354839	1	1	1	Animalia	Mammalia	136.401	168.475	1	9028.31	39.0887
HDKS0554				0.407407	1	1	1	Animalia	Mammalia	1.34828	3.32956	0	9297.86	74.729
HDKS0555	8207.67	50.7646	0	0.354839	1	1	1	Animalia	Mammalia	86.0315	161.721	1	8207.67	50.7646
HDKS0556	7284.63	59.856	0	0.354839	3	1	1	Animalia	Mammalia	191.196	365.397	1	7284.63	59.856
HDKS0557				0.388235	1	1	1	Animalia	Mammalia	48.2564	164.707	0	9496.4	45.7968
HDKS0558	12770.1	43.1853	0	0.354839	2	1	1	Animalia	Mammalia	145.051	144.596	1	12770.1	43.1853
HDKS0559	7142.78	48.9698	0	0.388235	2	1	1	Animalia	Mammalia	147.861	266.7	1	7142.78	48.9698
HDKS0560	8482.73	71.6646	0	0.354839	1	1	1	Animalia	Mammalia	133.846	203.54	1	8482.73	71.6646
HDKS0561				0.354839	1	1	1	Animalia	Mammalia	67.8634	72.8325	0	10372.5	42.3743
HDKS0562				0.980392	2	1	0	Animalia	Aves	0.255927	0.287365	0	43102.7	88.0834
HDKS0563				0.980392	3	1	0	Animalia	Aves	1.79149	0.146436	0	28994.2	918.692
HDKS0564				0.980392	3	1	0	Animalia	Aves	10.1252	37.1268	0	49010.3	110.482
HDKS0565				0.138365	0	0	0	Plantae	Magnoliopsida	13.2625	102.381	0	50338.1	98.0943
HDKS0566				0.145695	0	0	0	Plantae	Magnoliopsida	37.7518	47.1279	0	30583.4	80.2124
HDKS0567				0.147335	0	0	0	Animalia	Aves	13.2581	9.41807	0	13337.6	22.4617
HDKS0568				0.311594	1	1	0	Animalia	Mammalia	0.21543	18.666	0	25267.5	15.6346
HDKS0569				0.0776398	0	0	0	Animalia	Chromadorea	0	0	0
HDKS0570				0.0718039	3	0	0	Animalia	Chromadorea	25.249	81.019	0	33164.2	116.408
HDKS0571				0.844828	1	0	1	Animalia	Arachnida	7.32926	35.7568	0	4546.08	54.0467
HDKS0572				0.5	3	0	0	Animalia	Chromadorea	0.767781	40.3766	0	17867.7	54.5197
HDKS0573				0.428571	3	0	0	Animalia	Chromadorea	22.2888	15.6146	0	41874.4	39.5711
HDKS0574	40452.5	76.3746	1	0.521739	2	0	1	Animalia	Mammalia	100.175	477.026	1	40452.5	76.3746
HDKS0575				0.0490296	0	0	0	Animalia	Mammalia	3.44688	2.62103	0	17292.9	31.7404
HDKS0576	15149.2	44.9167	0	0.885714	2	0	1	Animalia	Arachnida	534.687	553.398	1	15149.2	44.9167
HDKS0577	11693.9	35.9206	0	0.885714	2	0	1	Animalia	Arachnida	618.376	390.814	1	11693.9	35.9206
HDKS0578	8437.21	46.6367	0	0.804878	2	0	1	Animalia	Arachnida	322.491	717.556	1	8437.21	46.6367
HDKS0579	28641.8	81.8833	1	0.911765	2	0	1	Animalia	Arachnida	215.816	431.24	1	28641.8	81.8833
HDKS0580	30891.1	54.2821	0	0.909091	2	0	1	Animalia	Arachnida	567.842	1271.81	1	30891.1	54.2821
HDKS0581	42317	89.2905	1	0.945946	3	0	0	Protozoa	Ciliatea	224.803	530.764	1	42317	89.2905
HDKS0582				0.720588	3	0	1	Animalia	Arachnida	15.7299	32.7628	0	27015.2	35.7873
HDKS0583				0.824561	2	0	0	Animalia	Reptilia	8.83264	36.9188	0	14743.6	41.9279
HDKS0584				1	3	0	0	Animalia	Anthozoa	4.19333	28.3137	0	32699.1	71.812
HDKS0585				0.934783	3	0	0	Plantae	Magnoliopsida	0.511854	0.819829	0	8652.62	89.5194
HDKS0586				0.617284	2	0	1	Animalia	Arachnida	16.5425	22.6015	0	36670.8	11.2075
HDKS0587				0.918919	3	0	1	Animalia	Arachnida	87.0338	82.1879	0	19219.2	69.5424
HDKS0588				1	3	0	0	Animalia	Arachnida	49.1181	98.5735	0	29911.3	108.942
HDKS0589	30159.8	77.1532	1	0.514706	3	0	1	Animalia	Mammalia	265.611	505.632	1	30159.8	77.1532
HDKS0590	33899.4	70.2195	1	0.514706	3	0	1	Animalia	Mammalia	138.38	490.042	1	33899.4	70.2195
HDKS0591	7839.04	56.2584	0	0.333333	1	0	1	Animalia	Mammalia	428.711	588.054	1	7839.04	56.2584
HDKS0592				0.934783	3	0	0	Plantae	Magnoliopsida	67.0405	72.195	0	10631.8	62.96
HDKS0593	29259.2	93.5836	1	0.973684	3	0	1	Animalia	Arachnida	198.336	433.347	1	29259.2	93.5836
HDKS0594				0.918919	3	0	1	Animalia	Arachnida	24.8804	113.158	0	18629.4	79.1628
HDKS0595	40633.9	77.4043	1	0.914286	3	0	0	Animalia	Arachnida	222.017	827.788	1	40633.9	77.4043
HDKS0596	17555	81.1127	0	0.947368	2	0	1	Animalia	Arachnida	145.878	290.649	1	17555	81.1127
HDKS0597	28169.9	101.254	1	0.9	2	0	0	Animalia	Arachnida	124.961	206.948	1	28169.9	101.254
HDKS0598				0.901961	2	0	0	Animalia	Reptilia	20.2427	46.2395	0	20624.2	14.3877
HDKS0599	21705.4	92.4234	0	0.402299	0	0	0	Animalia	Arachnida	318.66	398.541	1	21705.4	92.4234
HDKS0600				0.225	1	0	0	Animalia	Reptilia	17.8915	17.1498	0	7800.48	52.412
HDKS0601	26969.9	67.8148	0	0.971429	3	1	1	Animalia	Arachnida	147.605	227.897	1	26969.9	67.8148
HDKS0602	13351.1	88.7411	0	0.525	2	0	1	Animalia	Arachnida	114.154	146.173	1	13351.1	88.7411
HDKS0603	16196.3	81.1104	0	1	2	0	1	Animalia	Arachnida	238.181	246.753	1	16196.3	81.1104
HDKS0604	23958.4	74.4331	0	1	1	0	1	Animalia	Arachnida	299.453	408.506	1	23958.4	74.4331
HDKS0605	22385.6	101.909	1	0.492063	3	0	1	Animalia	Arachnida	363.934	544.671	1	22385.6	101.909
HDKS0606	32327.3	99.7813	1	0.911765	2	0	1	Animalia	Arachnida	498.726	1069.47	1	32327.3	99.7813
HDKS0607	15784.2	90.5174	0	0.885714	2	0	1	Animalia	Arachnida	741.799	750.041	1	15784.2	90.5174
HDKS0608	23322.9	83.9669	0	0.921053	2	0	1	Animalia	Arachnida	324.771	629.739	1	23322.9	83.9669
HDKS0609				0.978261	3	0	1	Animalia	Arachnida	33.3917	142.846	0	37442.7	108.609
HDKS0610				0.978261	3	0	1	Animalia	Arachnida	24.9544	148.228	0	28911.5	87.1634
HDKS0611				0.978261	3	0	1	Animalia	Arachnida	0.255927	37.1224	0	30424.2	99.8212
HDKS0612				0.978261	3	0	1	Animalia	Arachnida	9.04807	77.1245	0	31985.3	115.332
HDKS0613				0.978261	3	0	1	Animalia	Arachnida	5.03199	26.2917	0	18419.2	66.8437
HDKS0614				0.978261	2	0	1	Animalia	Arachnida	17.0649	81.1658	0	28638.9	129.473
HDKS0615				0.978261	3	0	1	Animalia	Arachnida	21.2419	25.2216	0	26426.1	106.158
HDKS0616				0.978261	3	0	1	Animalia	Arachnida	1.29258	52.4205	0	17733.8	94.7601
HDKS0617				1	2	0	1	Animalia	Arachnida	85.1502	98.8501	0	26473.1	87.2762
HDKS0618	16809.6	85.246	0	0.37037	0	0	1	Animalia	Arachnida	152.358	497.062	1	16809.6	85.246
HDKS0619				1	2	0	0	Animalia	Arachnida	0.767781	0.44636	0	4331.4	85.1255
HDKS0620	18577.8	70.3079	0	1	3	0	0	Animalia	Arachnida	192.804	101.715	1	18577.8	70.3079
HDKS0621				1	3	0	0	Animalia	Arachnida	72.6	32.541	0	13876.5	61.7352
HDKS0622				0.97619	3	0	0	Animalia	Anthozoa	53.9541	71.7654	0	15221.4	119.271
HDKS0623	38728.3	78.7551	1	0.972973	3	0	1	Animalia	Arachnida	328.237	1618.44	1	38728.3	78.7551
HDKS0624	21777.1	60.3779	0	0.972222	2	0	1	Animalia	Arachnida	233.405	558.098	1	21777.1	60.3779
HDKS0625	19980	86.1674	0	0.539683	3	0	1	Animalia	Arachnida	77.124	131.426	1	19980	86.1674
HDKS0626	8636.59	111.475	0	1	3	0	0	Animalia	Arachnida	237.189	297.298	1	8636.59	111.475
HDKS0627	35846.9	77.0487	1	1	3	0	1	Animalia	Arachnida	142.019	562.912	1	35846.9	77.0487
HDKS0628				0.94	3	0	0	Animalia	Actinopterygii	62.1902	86.1994	0	26320.5	92.4861
HDKS0629				0.921569	3	0	0	Animalia	Actinopterygii	13.2581	8.09954	0	13656	78.7161
HDKS0630	13269.8	50.0517	0	0.373494	0	0	1	Animalia	Gastropoda	242.465	278.103	1	13269.8	50.0517
HDKS0631				0.55	3	0	0	Animalia	Anthozoa	87.5007	76.6631	0	13397	77.29
HDKS0632	38778.7	78.518	1	1	2	0	1	Animalia	Insecta	101.347	246.726	1	38778.7	78.518
HDKS0633	9071.42	65.1866	0	1	3	0	1	Animalia	Mammalia	82.4687	180.138	1	9071.42	65.1866
HDKS0634	12165.4	104.968	0	0.553846	3	0	1	Animalia	Aves	202.074	170.158	1	12165.4	104.968
HDKS0635	9751.32	67.4508	0	0.53125	3	0	1	Animalia	Aves	128.219	246.803	1	9751.32	67.4508
HDKS0636	40878.5	88.3371	1	1	0	1	0	Plantae	Magnoliopsida	378.642	1300.35	1	40878.5	88.3371
HDKS0637				0.683333	3	0	1	Animalia	Bivalvia	27.3842	111.497	0	6346.86	39.2218
HDKS0638	19459.1	89.5157	0	0.324786	3	1	1	Animalia	Merostomata	84.2795	154.991	1	19459.1	89.5157
HDKS0639				1	3	0	1	Plantae	Magnoliopsida	14.5878	32.1782	0	21823.9	44.2695
HDKS0640				0.6	1	1	1	Plantae	Magnoliopsida	41.4602	188.389	0	29655.9	69.3897
HDKS0641				0.978723	3	0	1	Plantae	Magnoliopsida	17.1471	25.6771	0	10052.5	86.2173
HDKS0642				0.978723	0	0	1	Plantae	Magnoliopsida	16.5781	24.5995	0	14811.8	64.8977
HDKS0643				0.803922	3	0	1	Animalia	Insecta	48.0409	269.261	0	43881.1	63.2671
HDKS0644	6174.9	72.4843	0	1	3	0	1	Animalia	Mammalia	319.521	549.469	1	6174.9	72.4843
HDKS0645	8996.98	68.1393	0	1	1	0	1	Animalia	Mammalia	488.662	552.805	1	8996.98	68.1393
HDKS0646	8352.75	41.2992	0	1	1	0	1	Animalia	Mammalia	273.734	559.533	1	8352.75	41.2992
HDKS0647	8525.7	72.3782	0	1	3	0	1	Animalia	Mammalia	508.986	652.801	1	8525.7	72.3782
HDKS0648				1	3	0	1	Plantae	Magnoliopsida	8.44559	38.0948	0	31241.5	71.0999
HDKS0649				1	3	0	0	Animalia	Hirudinea	6.96611	140.997	0	37567.1	60.9411
HDKS0650				0.923077	3	0	1	Plantae	Magnoliopsida	11.1444	56.0362	0	17725.8	29.386
HDKS0651				0.418367	3	0	1	Animalia	Insecta	65.4734	89.4738	0	30467.2	87.5903
HDKS0652				0.414141	3	0	1	Animalia	Insecta	26.7133	238.279	0	39214.9	74.3287
HDKS0653	8225.26	52.8113	0	1	2	0	0	Animalia	Bivalvia	116.763	233.561	1	8225.26	52.8113
HDKS0654	6453.56	130.662	0	1	1	0	0	Animalia	Bivalvia	194.4	380.196	1	6453.56	130.662
HDKS0655	22736.7	82.6163	0	1	3	0	1	Animalia	Mammalia	145.648	555.449	1	22736.7	82.6163
HDKS0656				0.401639	2	0	1	Animalia	Arachnida	10.7862	20.1156	0
HDKS0657	29171.9	97.2019	1	0.351648	0	0	0	Plantae	Magnoliopsida	202.689	460.549	1	29171.9	97.2019
HDKS0658	32047.7	103.2	1	0.815789	2	1	1	Animalia	Insecta	155.834	346.124	1	32047.7	103.2
HDKS0659	43619.3	47.5913	1	0.52381	2	1	1	Animalia	Arachnida	65.0054	210.773	1	43619.3	47.5913
HDKS0660	15419.2	52.3124	0	0.4625	2	0	1	Animalia	Arachnida	165.073	136.535	1	15419.2	52.3124
HDKS0661				0.903846	3	0	0	Animalia	Actinopterygii	19.6041	112.625	0	31324.1	101.653
HDKS0662	14469.7	41.0977	0	1	2	0	1	Animalia	Arachnida	73.8025	218.856	1	14469.7	41.0977
HDKS0663	21559.7	93.3209	0	1	0	1	0	Animalia	Anthozoa	108.892	202.393	1	21559.7	93.3209
HDKS0664				1	3	1	1	Plantae	Magnoliopsida	26.2782	95.2724	0	44124.5	61.2325
HDKS0665				1	3	1	1	Plantae	Magnoliopsida	47.5378	80.669	0	29301.5	105.403
HDKS0666				1	3	0	1	Plantae	Magnoliopsida	41.6537	96.4825	0	24042.1	127.676
HDKS0667	10593.9	32.9961	0	0.571429	2	0	1	Animalia	Mammalia	58.7066	130.78	1	10593.9	32.9961
HDKS0668	24160.3	78.4699	0	0.521127	2	0	1	Animalia	Mammalia	61.4262	192.533	1	24160.3	78.4699
HDKS0669				0.416667	0	0	0	Animalia	Bivalvia	63.3838	92.6412	0	6994.13	78.5263
HDKS0670	8601.32	104.559	0	0.354839	3	0	1	Animalia	Mammalia	119.262	160.962	1	8601.32	104.559
HDKS0671	35531.6	90.9901	1	0.560606	3	0	1	Animalia	Mammalia	152.917	200.025	1	35531.6	90.9901
HDKS0672				0.23	1	1	0	Animalia	Reptilia	0	34.8771	0	10605.8	184.976
HDKS0673				0.225	1	0	0	Animalia	Reptilia	0	0	0
HDKS0674	8440.17	52.9225	0	1	1	0	1	Animalia	Mammalia	473.637	870.402	1	8440.17	52.9225
HDKS0675	8270.72	46.7867	0	0.351064	2	0	1	Animalia	Mammalia	201.122	423.587	1	8270.72	46.7867
HDKS0676	34782	95.5022	1	0.882353	3	0	1	Plantae	Magnoliopsida	197.98	399.519	1	34782	95.5022
HDKS0677	28283.3	89.8499	1	0.882353	3	0	1	Plantae	Magnoliopsida	136.409	318.455	1	28283.3	89.8499
HDKS0678	27393.7	36.0402	0	1	3	0	1	Plantae	Magnoliopsida	460.577	681.64	1	27393.7	36.0402
HDKS0679				0.0544304	3	0	0	Animalia	Insecta	45.0226	353.701	0	43587.6	91.9377
HDKS0680	28178.6	94.2257	1	1	2	0	1	Animalia	Arachnida	518.854	1409.6	1	28178.6	94.2257
HDKS0681				0.666667	3	0	1	Plantae	Magnoliopsida	1.50801	44.2458	0	36899.2	102.127
HDKS0682				0.675676	3	0	1	Plantae	Magnoliopsida	16.2142	89.3706	0	38348.3	91.0302
HDKS0683				0.607595	2	1	1	Plantae	Magnoliopsida	7.67781	38.0842	0	9170.05	71.1038
HDKS0684				0.632911	3	0	1	Plantae	Magnoliopsida	0.55911	20.8178	0	25205.5	124.218
HDKS0685				0.631579	3	0	1	Plantae	Magnoliopsida	5.5911	108.347	0	42374.5	103.01
HDKS0686				0.666667	3	0	1	Plantae	Magnoliopsida	0	0	0
HDKS0687				0.649351	3	0	1	Plantae	Magnoliopsida	0.279555	38.8002	0	32554.4	46.3355
HDKS0688				0.615385	3	0	1	Plantae	Magnoliopsida	36.3934	8.51166	0	13135.4	44.5165
HDKS0689				0.644737	3	0	1	Plantae	Magnoliopsida	23.4826	126.441	0	47207.7	93.0499
HDKS0690				0.61039	3	0	1	Plantae	Magnoliopsida	19.1006	82.4836	0	37837.9	84.4741
HDKS0691				0.615385	3	0	1	Plantae	Magnoliopsida	46.965	14.943	0	32480.5	64.2659
HDKS0692	34037.7	106.519	1	0.585714	3	0	1	Plantae	Magnoliopsida	94.0588	253.169	1	34037.7	106.519
HDKS0693	35194.4	104.854	1	0.487805	3	0	1	Plantae	Magnoliopsida	116.396	214.903	1	35194.4	104.854
HDKS0694				0.505495	3	1	1	Plantae	Magnoliopsida	0.21543	17.9414	0	42128	85.6333
HDKS0695				0.5625	3	0	1	Plantae	Magnoliopsida	35.2502	110.923	0	35044.5	107.614
HDKS0696				0.5625	3	0	1	Plantae	Magnoliopsida	4.09483	79.1645	0	30900.5	88.5032
HDKS0697				0.666667	3	1	1	Plantae	Magnoliopsida	0.279555	10.4223	0	24086.8	24.9607
HDKS0698				0.657895	2	0	1	Plantae	Magnoliopsida	0	11.5898	0	45771.3	95.9702
HDKS0699				0.657895	3	0	1	Plantae	Magnoliopsida	28.6638	56.0362	0	35742.1	119.118
HDKS0700				0.774194	3	0	1	Plantae	Magnoliopsida	26.6164	86.8743	0	20860.1	13.8911
HDKS0701	31591.1	119.642	1	0.506329	3	0	1	Plantae	Magnoliopsida	77.526	226.493	1	31591.1	119.642
HDKS0702	37028.2	90.5443	1	0.425743	2	1	1	Plantae	Magnoliopsida	71.9082	165.23	1	37028.2	90.5443
HDKS0703				0.573171	2	0	1	Plantae	Magnoliopsida	12.0409	24.4655	0	45639.9	115.789
HDKS0704	24630.9	97.0459	1	0.494118	0	0	1	Plantae	Magnoliopsida	76.966	163.076	1	24630.9	97.0459
HDKS0705	26735.1	88.6874	1	0.711111	2	0	1	Animalia	Arachnida	141.12	270.231	1	26735.1	88.6874
HDKS0706				0.427083	2	0	0	Plantae	Magnoliopsida	36.3934	44.277	0	11106.3	39.4142
HDKS0707				1	2	0	0	Animalia	Arachnida	2.55927	24.1641	0	10582.5	50.4988
HDKS0708	39451.7	91.4036	1	0.972973	3	0	1	Animalia	Arachnida	183.58	711.229	1	39451.7	91.4036
HDKS0709	41549.9	84.3909	1	0.972973	3	0	1	Animalia	Arachnida	98.8738	403.564	1	41549.9	84.3909
HDKS0710	33420.3	93.4184	1	1	3	0	1	Animalia	Arachnida	120.671	219.335	1	33420.3	93.4184
HDKS0711	33410.9	102.012	1	0.972973	3	0	1	Animalia	Arachnida	207.813	422.427	1	33410.9	102.012
HDKS0712	29177.7	77.1443	1	0.404494	0	1	1	Animalia	Arachnida	121.072	304.228	1	29177.7	77.1443
HDKS0713				1	3	0	1	Plantae	Magnoliopsida	5.88632	17.8759	0	37175.5	85.1002
HDKS0714	38071.7	83.8215	1	1	3	0	1	Plantae	Magnoliopsida	1237.65	4617.7	1	38071.7	83.8215
HDKS0715				1	3	0	1	Plantae	Magnoliopsida	5.38575	21.1554	0	19846.5	36.806
HDKS0716	20692.2	48.0196	0	0.95	2	0	0	Animalia	Insecta	172.765	446.885	1	20692.2	48.0196
HDKS0717				0.947368	3	0	1	Animalia	Aves	16.1573	54.6205	0	10164.1	112.811
HDKS0718				0.947368	3	0	1	Animalia	Aves	46.5787	58.9281	0	5703.1	88.2236
HDKS0719	25130.1	92.8525	1	0.95122	3	0	0	Animalia	Reptilia	86.195	160.015	1	25130.1	92.8525
HDKS0720	16093.7	83.4092	0	0.885714	1	0	1	Animalia	Arachnida	203.823	353.187	1	16093.7	83.4092
HDKS0721				0.973684	2	0	1	Animalia	Arachnida	6.89377	97.1652	0	21759.2	107.249
HDKS0722				0.347107	1	0	1	Animalia	Arachnida	12.0641	36.6577	0	13871.4	142.747
HDKS0723				1	3	1	1	Animalia	Arachnida	32.3145	83.7943	0	13074.5	62.4868
HDKS0724				0.438095	2	0	0	Animalia	Arachnida	35.7294	76.7739	0	8164.1	56.9132
HDKS0725	13009.4	58.8645	0	0.392405	0	0	0	Animalia	Arachnida	390.79	469.519	1	13009.4	58.8645
HDKS0726				0.463415	2	0	1	Animalia	Arachnida	19.6041	80.5057	0	7714.01	56.4438
HDKS0727	38023.2	76.4724	1	0.435294	3	0	1	Animalia	Arachnida	113.952	443.874	1	38023.2	76.4724
HDKS0728				1	1	0	1	Animalia	Arachnida	47.6392	251.973	0	40554.1	20.5033
HDKS0729				1	1	0	1	Animalia	Arachnida	48.7628	77.6049	0	7770.47	41.8814
HDKS0730	28783.1	79.9142	1	0.942857	2	0	1	Animalia	Arachnida	158.285	360.737	1	28783.1	79.9142
HDKS0731	25532.3	29.6398	0	0.942857	2	0	1	Animalia	Arachnida	397.542	692.462	1	25532.3	29.6398
HDKS0732	35564.2	22.0638	0	0.942857	2	0	1	Animalia	Arachnida	125.644	481.394	1	35564.2	22.0638
HDKS0733	13006.7	82.7392	0	1	3	0	1	Animalia	Arachnida	173.262	155.764	1	13006.7	82.7392
HDKS0734	34401	73.0005	1	1	2	0	1	Animalia	Arachnida	259.544	662.925	1	34401	73.0005
HDKS0735	19034.3	63.5455	0	0.822222	2	0	1	Animalia	Arachnida	112.67	208.114	1	19034.3	63.5455
HDKS0736				1	2	0	1	Animalia	Arachnida	0.255927	0.36188	0	12886.7	126.574
HDKS0737				1	2	0	1	Animalia	Arachnida	0	0	0
HDKS0738	19612.7	44.4186	0	0.875	2	0	1	Animalia	Arachnida	214.152	310.891	1	19612.7	44.4186
HDKS0739	11268.4	108.617	0	1	2	0	1	Animalia	Arachnida	357.143	362.66	1	11268.4	108.617
HDKS0740				0.837209	2	0	1	Animalia	Arachnida	48.3702	136.116	0	24337.4	89.5024
HDKS0741	36684.5	96.3619	1	1	2	0	1	Animalia	Arachnida	315.947	1162.32	1	36684.5	96.3619
HDKS0742	22643.3	83.0551	0	1	0	0	0	Plantae	Magnoliopsida	615.714	999.787	1	22643.3	83.0551
HDKS0743				0.552239	2	0	1	Animalia	Mammalia	24.9899	97.9696	0	5970.4	50.4254
HDKS0744				0.8	2	0	0	Animalia	Reptilia	25.8269	101.062	0	26307.8	88.4273
HDKS0745	24536.6	91.9771	1	1	1	0	1	Animalia	Arachnida	88.5507	235.892	1	24536.6	91.9771
HDKS0746	31110.1	18.8045	0	1	3	0	1	Animalia	Arachnida	163.296	345.534	1	31110.1	18.8045
HDKS0747				1	2	0	1	Animalia	Arachnida	46.0696	67.9875	0	8171.71	112.405
HDKS0748	37591.6	85.0729	1	1	2	1	1	Animalia	Arachnida	366.507	1040.92	1	37591.6	85.0729
HDKS0749	34213.1	105.214	1	1	3	0	1	Animalia	Arachnida	123.592	285.867	1	34213.1	105.214
HDKS0750	21355.8	86.9584	0	1	3	0	1	Animalia	Arachnida	52.7804	208.472	1	21355.8	86.9584
HDKS0751	36497.1	95.6753	1	1	2	0	1	Animalia	Arachnida	234.903	711.472	1	36497.1	95.6753
HDKS0752	23493	72.2335	0	1	3	0	1	Animalia	Arachnida	116.668	203.299	1	23493	72.2335
HDKS0753	12668.2	82.9686	0	1	3	0	1	Animalia	Arachnida	158.277	271.24	1	12668.2	82.9686
HDKS0754				1	2	0	1	Animalia	Arachnida	12.7116	37.5759	0	14260.3	34.9106
HDKS0755	33743.6	106.243	1	0.9375	3	0	1	Plantae	Magnoliopsida	381.696	887.703	1	33743.6	106.243
HDKS0756	44803.9	93.5199	1	0.969697	2	1	1	Animalia	Arachnida	241.868	548.006	1	44803.9	93.5199
HDKS0757	15583.1	60.3426	0	0.846154	2	0	1	Animalia	Arachnida	510.379	703.907	1	15583.1	60.3426
HDKS0758	29046.4	112.537	1	0.970588	2	1	1	Animalia	Arachnida	144.855	399.742	1	29046.4	112.537
HDKS0759	40115	94.6103	1	0.634921	3	0	0	Animalia	Hirudinea	51.6972	286.603	1	40115	94.6103
HDKS0760	20837.6	54.1043	0	0.967742	0	0	1	Plantae	Magnoliopsida	768.294	1259.16	1	20837.6	54.1043
HDKS0761				1	3	0	1	Animalia	Mammalia	40.2854	270.717	0	6553.9	52.7995
HDKS0762	7515.72	64.3352	0	1	3	0	1	Animalia	Mammalia	73.6771	334.931	1	7515.72	64.3352
HDKS0763	36862.9	90.0363	1	0.904762	3	0	0	Animalia	Reptilia	130.356	377.023	1	36862.9	90.0363
HDKS0764	36650.9	89.8034	1	0.939394	2	0	1	Animalia	Arachnida	414.602	1381.26	1	36650.9	89.8034
HDKS0765	18721	79.8085	0	1	3	0	0	Animalia	Anthozoa	61.9907	111.897	1	18721	79.8085
HDKS0766				1	3	0	1	Plantae	Magnoliopsida	0.255927	4.1594	0	15060.8	95.2713
HDKS0767				1	3	0	1	Plantae	Magnoliopsida	31.7601	27.6845	0	14284	35.1627
HDKS0768				1	3	0	1	Plantae	Magnoliopsida	33.2575	62.4782	0	23338.3	47.3014
HDKS0769				1	3	0	1	Plantae	Magnoliopsida	17.6251	55.6514	0	36023.6	83.8111
HDKS0770				1	3	0	1	Plantae	Magnoliopsida	43.801	70.7177	0	34941.9	93.5941
HDKS0771				1	3	0	1	Plantae	Magnoliopsida	41.6537	85.0601	0	37816.4	91.171
HDKS0772				1	3	0	1	Plantae	Magnoliopsida	27.6397	43.1616	0	15572.4	59.8368
HDKS0773	34546.7	87.848	1	1	3	0	1	Plantae	Magnoliopsida	58.6501	155.352	1	34546.7	87.848
HDKS0774				1	0	0	1	Plantae	Magnoliopsida	48.0886	131.417	0	27453.6	70.8277
HDKS0775	23670.7	133.296	1	1	3	0	1	Plantae	Magnoliopsida	54.2714	109.896	1	23670.7	133.296
HDKS0776	42416.3	86.2441	1	1	3	0	1	Animalia	Arachnida	167.7	644.708	1	42416.3	86.2441
HDKS0777	10865.9	107.246	0	0.916667	3	0	1	Animalia	Aves	79.0629	158.057	1	10865.9	107.246
HDKS0778	17046.3	86.5706	0	0.878049	3	0	1	Animalia	Aves	93.1574	251.506	1	17046.3	86.5706
HDKS0779				0.9	2	0	1	Animalia	Aves	53.4583	51.3542	0	9983.31	50.6039
HDKS0780	18345.4	73.386	0	0.857143	3	0	1	Animalia	Aves	188.42	132.969	1	18345.4	73.386
HDKS0781	40880.1	86.9003	1	0.846154	2	0	1	Animalia	Aves	189.642	1122.36	1	40880.1	86.9003
HDKS0782	30215.3	99.8364	1	0.871795	3	0	0	Animalia	Aves	320.441	627.937	1	30215.3	99.8364
HDKS0783	39475.4	93.7355	1	0.967742	0	0	1	Plantae	Magnoliopsida	466.149	1630.34	1	39475.4	93.7355
HDKS0784	16471	73.4332	0	0.972973	2	0	1	Animalia	Arachnida	63.121	284.395	1	16471	73.4332
HDKS0785	10121.8	126.717	1	1	3	0	0	Animalia	Arachnida	187.411	195.529	1	10121.8	126.717
HDKS0786	19213.6	61.1753	0	0.972973	1	0	1	Animalia	Arachnida	145.922	321.835	1	19213.6	61.1753
HDKS0787	10720.8	81.8935	0	0.9	1	0	1	Animalia	Arachnida	123.101	187.438	1	10720.8	81.8935
HDKS0788	18229.5	43.0885	0	1	0	0	1	Plantae	Magnoliopsida	387.343	760.206	1	18229.5	43.0885
HDKS0789				0.222772	2	0	0	Animalia	Insecta	61.1822	63.4543	0	19911.8	98.2811
HDKS0790	19380.8	34.7312	0	0.970588	0	0	1	Animalia	Gastropoda	372.91	471.28	1	19380.8	34.7312
HDKS0791				0.97619	2	0	0	Animalia	Reptilia	2.79555	19.5634	0	17361.6	140.069
HDKS0792				0.97619	2	0	0	Animalia	Reptilia	1.50801	17.2147	0	9696.95	72.2468
HDKS0793	33408.5	77.4299	1	1	2	1	1	Animalia	Arachnida	132.059	170.441	1	33408.5	77.4299
HDKS0794	43720	75.5772	1	0.944444	3	1	0	Animalia	Arachnida	158.801	996.3	1	43720	75.5772
HDKS0795	33240.8	75.2216	1	1	1	0	1	Animalia	Arachnida	71.9155	455.761	1	33240.8	75.2216
HDKS0796				1	1	0	0	Animalia	Anthozoa	45.6168	53.6647	0	17526.6	43.1831
HDKS0797				0.955556	3	0	0	Animalia	Anthozoa	30.3641	258.629	0	42735.9	82.1424
HDKS0798				1	3	0	1	Animalia	Insecta	47.4145	133.35	0	40151.5	100.621
HDKS0799				1	3	0	1	Plantae	Magnoliopsida	37.9765	37.256	0	15211.1	105.886
HDKS0800	7511.71	69.9318	0	1	1	0	1	Animalia	Mammalia	472.185	581.643	1	7511.71	69.9318
HDKS0801				0.931818	0	0	0	Plantae	Magnoliopsida	121.795	92.8912	0	15318.8	16.207
HDKS0802	17868.5	24.0334	0	1	2	0	1	Plantae	Magnoliopsida	773.317	1089.93	1	17868.5	24.0334
HDKS0803	13742.3	24.3349	0	1	2	0	1	Plantae	Magnoliopsida	651.03	1045.22	1	13742.3	24.3349
HDKS0804	25335.7	63.358	0	1	2	0	0	Plantae	Magnoliopsida	649.512	1322.53	1	25335.7	63.358
HDKS0805				0.90566	0	0	0	Animalia	Gastropoda	13.2581	61.3645	0	33504.1	66.4833
HDKS0806				0.316456	0	0	0	Animalia	Bivalvia	0	0	0
HDKS0807				1	3	0	1	Plantae	Magnoliopsida	6.10771	48.7689	0	49640.1	99.8521
HDKS0808				1	3	0	1	Plantae	Magnoliopsida	6.46291	52.9822	0	29887.8	144.023
HDKS0809				0.418367	3	0	1	Animalia	Insecta	26.0667	159.088	0	44557.9	56.4339
HDKS0810				0.0256098	1	0	0	Animalia	Actinopterygii	35.2239	124.409	0	6591.03	77.9316
HDKS0811	23558	28.9752	0	0.0265432	2	0	0	Animalia	Myxini	58.285	128.74	1	23558	28.9752
HDKS0812				0.315789	2	0	0	Animalia	Mammalia	43.5943	94.0177	0	11851.9	107.732
HDKS0813				0.564103	3	0	0	Animalia	Amphibia	15.3755	180.723	0	44450	86.2728
HDKS0814	19975.8	19.4801	0	0.132404	0	0	0	Archaea	Methanococci	78.6496	115.161	1	19975.8	19.4801
HDKS0815	9929.22	52.1126	0	0.351064	3	0	1	Animalia	Mammalia	152.532	300.623	1	9929.22	52.1126
HDKS0816				0.638889	2	0	1	Plantae	Magnoliopsida	0.279555	16.6142	0	33802.8	143.336
HDKS0817				0.635135	3	1	1	Plantae	Magnoliopsida	0.255927	25.5125	0	27551.4	134.476
HDKS0818				0.328244	1	0	1	Animalia	Mammalia	26.6994	81.6722	0	37099.6	86.6453
HDKS0819				0.076412	2	0	0	Animalia	Aves	22.8356	127.881	0	40536.2	115.635
HDKS0820	33649	104.265	1	0.136646	1	0	0	Plantae	Magnoliopsida	88.3001	141.348	1	33649	104.265
HDKS0821	10326.7	57.6639	0	0.201923	2	0	0	Animalia	Mammalia	60.4478	177.084	1	10326.7	57.6639
HDKS0822				0.201923	3	0	0	Animalia	Mammalia	0	89.6816	0	17147.5	29.4835
HDKS0823				0.635135	3	0	1	Plantae	Magnoliopsida	0.255927	0	0
HDKS0824				0.0347323	0	0	0	Animalia	Mammalia	30.3641	55.1741	0	41096.4	87.3562
HDKS0825				0.312925	1	1	0	Animalia	Actinopterygii	44.1632	117.215	0	12584.5	91.9381
HDKS0826				1	3	0	1	Plantae	Magnoliopsida	4.49426	9.92245	0	17673.2	41.8796
HDKS0827				0.471698	2	0	0	Animalia	Chromadorea	12.2154	11.4559	0	7000.1	99.6108
HDKS0828				0.462264	2	0	0	Animalia	Chromadorea	27.3386	42.3656	0	21160	70.7368
HDKS0829				0.457944	1	0	0	Animalia	Chromadorea	12.2154	19.5079	0	10511.5	114.413
HDKS0830				0.0347323	0	0	0	Animalia	Mammalia	23.9073	81.0803	0	22056.3	102.281
HDKS0831	16620	75.2588	0	0.0397727	0	0	0	Bacteria	Clostridia	106.449	159.867	1	16620	75.2588
HDKS0832	8873.93	28.3638	0	0.627119	2	0	1	Animalia	Aves	85.7355	180.759	1	8873.93	28.3638
HDKS0833	16712.8	51.6698	0	0.723404	2	0	0	Animalia	Arachnida	347.207	523.156	1	16712.8	51.6698
HDKS0834	17502.9	75.502	0	0.373626	2	0	0	Animalia	Arachnida	436.44	614.606	1	17502.9	75.502
HDKS0835	14625.4	70.0342	0	0.402299	3	0	0	Animalia	Arachnida	312.999	520.653	1	14625.4	70.0342
HDKS0836	19695.4	59.8953	0	0.373626	3	0	0	Animalia	Arachnida	209.183	287.322	1	19695.4	59.8953
HDKS0837	19688.1	39.5955	0	0.402299	2	0	0	Animalia	Arachnida	239.095	371.014	1	19688.1	39.5955
HDKS0838				0.311475	1	1	1	Animalia	Bivalvia	6.39817	26.212	0	20270.9	500.183
HDKS0839				0.488095	3	0	0	Animalia	Scyphozoa	39.0894	26.415	0	24394.6	12.5241
HDKS0840				0.0653789	0	1	0	Plantae	Magnoliopsida	8.38665	25.988	0	8880.24	63.2981
HDKS0841	11116.2	35.5363	0	0.0509461	0	0	0	Fungi	Dothideomycetes	121.98	208.972	1	11116.2	35.5363
HDKS0842	15890.4	54.2659	0	0.0722022	3	0	0	Animalia	Amphibia	84.6278	157.618	1	15890.4	54.2659
HDKS0843	9550.01	122.999	0	0.552239	2	0	1	Animalia	Mammalia	91.3659	165.98	1	9550.01	122.999
HDKS0844				0.538462	3	0	0	Animalia	Chromadorea	12.0409	20.3439	0	20702.7	83.5116
HDKS0845	13412.9	79.7934	0	0.101737	3	0	0	Animalia	Chromadorea	84.4256	189.221	1	13412.9	79.7934
HDKS0846	33858.6	116.514	1	0.0815109	3	0	0	Animalia	Chromadorea	65.7888	176.401	1	33858.6	116.514
HDKS0847				0.419048	3	1	1	Plantae	Magnoliopsida	17.612	141.783	0	46390.6	75.6312
HDKS0848				0.102804	0	0	0	Animalia	Actinopterygii	49.4369	76.1684	0	10957.7	50.0873
HDKS0849				0.325758	2	0	1	Animalia	Mammalia	31.6682	130.338	0	8932.5	60.5708
HDKS0850				0.101996	2	1	0	Animalia	Chromadorea	44.2685	58.8598	0	12847.1	105.54
HDKS0851				0.631579	2	0	0	Animalia	Chromadorea	25.7191	59.6586	0	12314.6	32.5209
HDKS0852				0.125	3	0	0	Animalia	Merostomata	6.46291	33.3945	0	35942.4	87.7873
HDKS0853				0.0279156	0	0	0	Animalia	Echinoidea	20.2242	25.1677	0	13373.1	21.8257
HDKS0854				0.617284	3	0	1	Animalia	Arachnida	6.96611	5.07789	0	12243.4	25.9494
HDKS0855				0.0347323	0	0	0	Animalia	Mammalia	3.07511	34.3959	0	27958.6	73.5238
HDKS0856	8031.81	49.7863	0	0.0566038	2	0	0	Animalia	Mammalia	200.669	311.173	1	8031.81	49.7863
HDKS0857	43666.9	90.2573	1	0.333333	3	0	1	Plantae	Magnoliopsida	411.256	2074.38	1	43666.9	90.2573
HDKS0858				0.567568	3	1	1	Plantae	Magnoliopsida	44.0194	168.682	0	26968	71.4598
HDKS0859	37904	92.1959	1	0.486111	3	0	1	Plantae	Magnoliopsida	167.376	636.328	1	37904	92.1959
HDKS0860	13262.4	71.7653	0	0.361446	3	0	1	Animalia	Arachnida	266.164	477.85	1	13262.4	71.7653
HDKS0861	21929	71.4153	0	0.0397276	0	0	0	Bacteria	Clostridia	72.4048	204.937	1	21929	71.4153
HDKS0862	25547.3	114.934	1	0.533333	2	0	1	Plantae	Magnoliopsida	133.672	445.581	1	25547.3	114.934
HDKS0863	30571.6	97.0474	1	0.432099	2	0	1	Plantae	Magnoliopsida	294.824	668.085	1	30571.6	97.0474
HDKS0864	33261.6	97.5136	1	0.397727	3	0	1	Plantae	Magnoliopsida	133.998	413.305	1	33261.6	97.5136
HDKS0865	11815	40.513	0	0.311321	3	0	1	Plantae	Magnoliopsida	133.782	158.831	1	11815	40.513
HDKS0866				0.607595	1	0	1	Plantae	Magnoliopsida	22.7775	136.809	0	34619.7	78.8728
HDKS0867				0.620253	2	0	1	Plantae	Magnoliopsida	37.7865	34.1195	0	11410.6	137.975
HDKS0868				0.590361	2	0	1	Plantae	Magnoliopsida	15.4977	122.315	0	40474.6	103.669
HDKS0869				0.60274	3	0	1	Plantae	Magnoliopsida	30.2988	63.7262	0	23446.3	81.6303
HDKS0870	6018.32	87.8614	0	0.306931	3	0	1	Plantae	Magnoliopsida	228.031	567.789	1	6018.32	87.8614
HDKS0871	11929.7	54.5957	0	0.340659	3	0	1	Plantae	Magnoliopsida	483.702	681.21	1	11929.7	54.5957
HDKS0872	17552.4	72.142	0	0.316327	3	0	1	Plantae	Magnoliopsida	618.096	1021.22	1	17552.4	72.142
HDKS0873	12292.8	55.6765	0	0.340659	3	0	1	Plantae	Magnoliopsida	134.021	172.854	1	12292.8	55.6765
HDKS0874				0.411765	3	0	1	Plantae	Magnoliopsida	23.5453	139.66	0	43725.4	90.6342
HDKS0875				0.494505	2	0	1	Plantae	Magnoliopsida	43.8191	79.468	0	38462.1	109.281
HDKS0876				0.583333	3	0	1	Plantae	Magnoliopsida	8.88069	40.7758	0	31855	81.9949
HDKS0877				0.613333	3	0	1	Plantae	Magnoliopsida	35.7614	282.48	0	41489.4	72.8934
HDKS0878				0.573171	2	1	1	Plantae	Magnoliopsida	0	16.3798	0	52257.9	53.4416
HDKS0879				0.571429	3	1	1	Plantae	Magnoliopsida	1.04479	3.20274	0	20901.6	719.681
HDKS0880	7656.85	57.6198	0	0.356322	3	0	1	Plantae	Magnoliopsida	169.544	398.617	1	7656.85	57.6198
HDKS0881	8551.9	64.3467	0	0.37931	3	0	1	Plantae	Magnoliopsida	109.865	256.067	1	8551.9	64.3467
HDKS0882				0.506173	2	1	1	Plantae	Magnoliopsida	47.4145	120.906	0	8301.01	43.0463
HDKS0883				0.641026	3	0	1	Plantae	Magnoliopsida	41.3472	99.9734	0	41320.8	99.6531
HDKS0884	7612.96	71.1438	0	0.333333	2	0	1	Plantae	Magnoliopsida	81.6407	219.654	1	7612.96	71.1438
HDKS0885	7775.94	88.1752	0	0.333333	3	0	1	Plantae	Magnoliopsida	98.02	143.304	1	7775.94	88.1752
HDKS0886	7561.31	34.792	0	0.360465	2	0	1	Plantae	Magnoliopsida	155.433	307.076	1	7561.31	34.792
HDKS0887	39744.7	92.3651	1	0.3875	3	0	1	Plantae	Magnoliopsida	264.487	951.358	1	39744.7	92.3651
HDKS0888	8624.48	56.2421	0	0.352273	0	0	1	Plantae	Magnoliopsida	279.655	343.006	1	8624.48	56.2421
HDKS0889	10572.6	78.5563	0	0.481013	3	0	1	Plantae	Magnoliopsida	213.253	289.142	1	10572.6	78.5563
HDKS0890	33861.7	92.4397	1	0.493506	3	0	1	Plantae	Magnoliopsida	222.321	575.17	1	33861.7	92.4397
HDKS0891	29894.2	64.062	0	0.376471	3	0	1	Plantae	Magnoliopsida	364.292	944.563	1	29894.2	64.062
HDKS0892	44466.2	89.8318	1	0.361446	3	0	1	Plantae	Magnoliopsida	384.402	2481.73	1	44466.2	89.8318
HDKS0893				0.55	2	0	1	Plantae	Magnoliopsida	45.5675	158.684	0	10333.8	82.2304
HDKS0894				0.555556	3	0	1	Plantae	Magnoliopsida	9.04807	160.686	0	43720	89.5302
HDKS0895	39484.6	68.15	1	0.458824	2	1	1	Plantae	Magnoliopsida	66.7834	605.579	1	39484.6	68.15
HDKS0896	39858.4	95.73	1	0.425	3	0	1	Plantae	Magnoliopsida	308.392	1063.25	1	39858.4	95.73
HDKS0897	16124.6	77.5417	0	0.450549	3	0	1	Plantae	Magnoliopsida	243.261	429.32	1	16124.6	77.5417
HDKS0898				0.631579	3	0	1	Plantae	Magnoliopsida	16.8912	39.0291	0	25940.8	166.283
HDKS0899	31610	97.2415	1	0.519481	3	0	1	Plantae	Magnoliopsida	115	286.216	1	31610	97.2415
HDKS0900				0.511111	1	0	1	Plantae	Magnoliopsida	10.0996	39.596	0	7377.17	69.9912
HDKS0901				0.547945	3	0	1	Plantae	Magnoliopsida	41.2042	64.6572	0	33491.6	115.099
HDKS0902				0.564103	3	0	1	Plantae	Magnoliopsida	2.79555	0	0
HDKS0903	22078.3	48.3691	0	0.6	3	0	1	Plantae	Magnoliopsida	138.968	321.08	1	22078.3	48.3691
HDKS0904	34857.4	99.4064	1	0.571429	3	0	1	Plantae	Magnoliopsida	132.23	306.596	1	34857.4	99.4064
HDKS0905				0.571429	3	0	1	Plantae	Magnoliopsida	15.0558	46.9147	0	34008.7	97.9653
HDKS0906				0.564103	2	0	1	Plantae	Magnoliopsida	31.3102	62.0531	0	27492.3	169.524
HDKS0907	40306.4	106.02	1	0.518519	3	1	1	Plantae	Magnoliopsida	98.8825	199.035	1	40306.4	106.02
HDKS0908				0.555556	3	0	1	Plantae	Magnoliopsida	17.9771	39.0099	0	34382.5	73.1541
HDKS0909				0.48	1	0	1	Plantae	Magnoliopsida	16.2142	42.3863	0	17585.9	175.765
HDKS0910				0.641026	3	0	1	Plantae	Magnoliopsida	15.9346	71.6999	0	37797.3	105.376
HDKS0911	32181.2	91.0697	1	0.435897	3	0	1	Plantae	Magnoliopsida	261.813	565.822	1	32181.2	91.0697
HDKS0912				0.407767	3	1	1	Plantae	Magnoliopsida	37.7518	149.143	0	35227	120.096
HDKS0913	11492.4	21.3103	0	0.224638	2	0	0	Animalia	Reptilia	109.18	140.912	1	11492.4	21.3103
HDKS0914				0.224638	2	0	0	Animalia	Reptilia	46.3175	176.081	0	8464.37	41.0294
HDKS0915	15305.8	90.5873	0	0.507042	2	0	1	Animalia	Mammalia	448.214	671.16	1	15305.8	90.5873
HDKS0916	10280	63.2734	0	0.492754	2	0	1	Animalia	Mammalia	168.466	347.715	1	10280	63.2734
HDKS0917	26216.7	98.941	1	0.492958	3	0	1	Animalia	Mammalia	390.751	638.407	1	26216.7	98.941
HDKS0918	13216.2	66.2193	0	0.375	1	0	1	Animalia	Mammalia	446.336	609.93	1	13216.2	66.2193
HDKS0919	11681.6	85.5661	0	0.523077	2	0	1	Animalia	Mammalia	246.918	612.928	1	11681.6	85.5661
HDKS0920	22117.2	87.9258	0	0.454545	2	0	1	Animalia	Mammalia	224.704	708.606	1	22117.2	87.9258
HDKS0921	7307.21	34.998	0	0.688525	2	0	1	Animalia	Mammalia	118.758	191.056	1	7307.21	34.998
HDKS0922	32400.9	91.0292	1	0.455696	2	0	1	Animalia	Mammalia	245.356	395.285	1	32400.9	91.0292
HDKS0923	43853.1	95.3381	1	0.343137	2	0	1	Animalia	Mammalia	249.02	1203.98	1	43853.1	95.3381
HDKS0924	17256.9	64.8703	0	0.537313	2	0	1	Animalia	Mammalia	335.899	409.598	1	17256.9	64.8703
HDKS0925	10720.6	50.6564	0	0.413793	2	0	1	Animalia	Mammalia	210.176	360.319	1	10720.6	50.6564
HDKS0926	16969.7	87.5343	0	0.426829	3	0	1	Animalia	Mammalia	395.919	658.765	1	16969.7	87.5343
HDKS0927	26057.6	89.2527	1	0.548387	2	0	1	Animalia	Mammalia	548.054	959.697	1	26057.6	89.2527
HDKS0928	14239.9	46.8238	0	0.180952	0	1	0	Animalia	Mammalia	278.686	369.755	1	14239.9	46.8238
HDKS0929	22524.9	99.4674	1	0.421687	2	0	1	Animalia	Mammalia	308.003	656.38	1	22524.9	99.4674
HDKS0930	10751.1	79.2882	0	0.5	2	0	1	Animalia	Mammalia	216.096	263.815	1	10751.1	79.2882
HDKS0931				0.587302	1	0	1	Animalia	Mammalia	16.5781	171.034	0	12814.7	27.055
HDKS0932	13179.3	80.8404	0	0.466667	0	0	1	Animalia	Mammalia	259.254	344.636	1	13179.3	80.8404
HDKS0933	23936.5	61.1734	0	0.448718	2	0	1	Animalia	Mammalia	191.433	590.105	1	23936.5	61.1734
HDKS0934	29710.6	83.5658	1	0.492958	3	0	1	Animalia	Mammalia	212.845	398.576	1	29710.6	83.5658
HDKS0935	14222.2	61.8966	0	0.375	2	0	1	Animalia	Mammalia	279.559	321.721	1	14222.2	61.8966
HDKS0936	21434.4	86.481	0	0.523077	1	0	1	Animalia	Mammalia	296.608	849.587	1	21434.4	86.481
HDKS0937				0.552239	2	0	1	Animalia	Mammalia	48.4718	98.4154	0	11088.2	45.0333
HDKS0938	22136.5	41.7879	0	0.560606	2	0	1	Animalia	Mammalia	218.306	308.464	1	22136.5	41.7879
HDKS0939	19661.8	23.3642	0	0.536232	3	0	1	Animalia	Mammalia	61.3976	155.556	1	19661.8	23.3642
HDKS0940	20704.9	45.5868	0	0.521127	2	0	1	Animalia	Mammalia	270.948	311.286	1	20704.9	45.5868
HDKS0941	25200.8	96.2431	1	0.521127	2	0	1	Animalia	Mammalia	127.319	390.534	1	25200.8	96.2431
HDKS0942				0.571429	3	0	1	Animalia	Mammalia	62.1902	58.8258	0	14885.3	80.8682
HDKS0943				0.571429	3	0	1	Animalia	Mammalia	28.7317	49.3791	0	15997.3	81.5497
HDKS0944				0.623377	3	0	1	Plantae	Magnoliopsida	0	22.0383	0	9008.66	33.0955
HDKS0945	34062.2	15.6439	0	0.0389016	0	0	0	Bacteria	Clostridia	254.232	613.967	1	34062.2	15.6439
HDKS0946				0.392523	2	0	0	Animalia	Reptilia	20.8983	39.0817	0	32864.2	50.7639
HDKS0947				0.906977	2	0	0	Animalia	Reptilia	64.268	51.6954	0	16748.3	79.1086
HDKS0948				0.566265	3	0	1	Plantae	Magnoliopsida	46.3228	168.744	0	22337.4	62.3562
HDKS0949				0.604938	2	0	1	Plantae	Magnoliopsida	43.7323	55.9848	0	34981.8	63.811
HDKS0950	8832.71	59.7109	0	0.354839	3	1	1	Animalia	Mammalia	360.63	616.537	1	8832.71	59.7109
HDKS0951				0.222222	0	0	0	Animalia	Mammalia	33.8542	132.347	0	32890	113.18
HDKS0952				0.0733083	0	0	0	Animalia	Mammalia	0.55911	31.7368	0
HDKS0953				0.0995146	3	0	0	Animalia	Mammalia	41.3626	194.866	0	35437.5	83.595
HDKS0954				0.0154202	1	0	0	Animalia	Mammalia	76.8519	89.3106	0	16079.8	45.7976
HDKS0955	7673.92	60.6544	0	0.365854	0	0	1	Animalia	Gastropoda	429.582	772.203	1	7673.92	60.6544
HDKS0956	15108.5	67.6726	0	0.435294	0	0	1	Animalia	Gastropoda	228.676	405.91	1	15108.5	67.6726
HDKS0957				0.133779	0	0	0	Bacteria	Alphaproteobacteria	20.7301	43.8719	0	14758.7	59.0725
HDKS0958				0.615385	1	0	1	Plantae	Magnoliopsida	36.8535	52.1107	0	15538.3	18.4921
HDKS0959				0.623377	3	0	1	Plantae	Magnoliopsida	21.5725	67.7449	0	14084.8	38.3201
HDKS0960				0.653333	3	0	1	Plantae	Magnoliopsida	23.2093	50.4846	0	26169.6	108.906
HDKS0961	40127	84.004	1	0.461538	3	0	1	Plantae	Magnoliopsida	296.432	787.166	1	40127	84.004
HDKS0962	7644.42	86.309	0	0.336842	2	0	1	Animalia	Mammalia	283.66	412.526	1	7644.42	86.309
HDKS0963	15677.4	37.1197	0	0.0410256	2	0	0	Animalia	Mammalia	344.432	543.234	1	15677.4	37.1197
HDKS0964				0.0452311	2	0	0	Animalia	Mammalia	24.0301	84.1147	0	38782.6	101.48
HDKS0965				0.445455	2	0	1	Plantae	Magnoliopsida	0.838665	19.5896	0	8997.19	122.362
HDKS0966	44859	88.8917	1	0.306306	2	0	1	Plantae	Magnoliopsida	229.679	1115.26	1	44859	88.8917
HDKS0967				0.533333	3	0	1	Plantae	Magnoliopsida	40.3109	104.596	0	26739.6	94.9573
HDKS0968				0.533333	3	0	1	Plantae	Magnoliopsida	24.6008	59.5817	0	25165.4	108.663
HDKS0969	9464.7	65.2093	0	0.366667	3	0	1	Plantae	Magnoliopsida	61.613	141.817	1	9464.7	65.2093
HDKS0970	11691	89.8476	0	0.351064	3	0	1	Plantae	Magnoliopsida	139.778	182.176	1	11691	89.8476
HDKS0971				0.123377	0	0	0	Archaea	Methanobacteria	79.3237	97.7646	0	13643.9	85.5503
HDKS0972	11832.7	75.8979	0	0.311594	1	1	0	Animalia	Mammalia	60.5977	101.688	1	11832.7	75.8979
HDKS0973				0.5	2	0	1	Plantae	Magnoliopsida	45.5461	126.947	0	7754.49	68.3522
HDKS0974	15141	68.626	0	0.152174	0	0	0	Archaea	Methanococci	279.094	338.506	1	15141	68.626
HDKS0975	25781	36.318	0	0.191388	0	0	0	Archaea	Methanococci	200.135	433.771	1	25781	36.318
HDKS0976				0.04329	0	0	0	Fungi	Saccharomycetes	68.8443	78.2538	0	13041.6	66.4688
HDKS0977	38372.9	88.092	1	0.481481	2	0	0	Animalia	Mammalia	82.0203	228.345	1	38372.9	88.092
HDKS0978	8320.71	36.2535	0	0.099768	0	0	0	Animalia	Mammalia	71.722	213.318	1	8320.71	36.2535
HDKS0979	7950.2	50.63	0	0.351064	2	0	1	Animalia	Mammalia	152.74	295.634	1	7950.2	50.63
HDKS0980	6754.03	68.0643	0	0.340426	2	0	1	Animalia	Mammalia	248.757	426.311	1	6754.03	68.0643
HDKS0981	13514.1	54.2236	0	0.354839	1	1	1	Animalia	Mammalia	116.117	182.356	1	13514.1	54.2236
HDKS0982	8707.86	48.0678	0	0.354839	1	1	1	Animalia	Mammalia	126.963	224.296	1	8707.86	48.0678
HDKS0983	21856.6	50.6848	0	0.402299	3	0	0	Animalia	Arachnida	270.779	432.366	1	21856.6	50.6848
HDKS0984	24048.8	50.0622	0	0.576271	0	0	1	Animalia	Arachnida	161.069	281.669	1	24048.8	50.0622
HDKS0985	33818.6	15.8461	0	0.539683	3	0	0	Animalia	Arachnida	424.839	977.537	1	33818.6	15.8461
HDKS0986	10039.1	39.9064	0	0.023988	0	0	0	Animalia	Amphibia	153.556	281.635	1	10039.1	39.9064
HDKS0987				0.442105	3	1	1	Animalia	Insecta	28.8676	66.0565	0	39928.3	110.325
HDKS0988	32960.1	75.8392	1	0.43038	0	0	1	Animalia	Gastropoda	114.578	312.692	1	32960.1	75.8392
HDKS0989				0.494949	2	0	0	Animalia	Arachnida	52.7618	0.774787	0	6922.88	148.089
HDKS0990				0.626866	3	0	1	Animalia	Insecta	68.5375	64.255	0	22978.9	93.9516
HDKS0991	9874.6	60.3059	0	0.041989	0	1	0	Animalia	Amphibia	205.301	338.794	1	9874.6	60.3059
HDKS0992				0.485294	3	0	1	Animalia	Arachnida	122.795	71.4741	0	12547.8	38.2929
HDKS0993	39568	101.825	1	0.528571	3	0	1	Animalia	Arachnida	70.5005	272.149	1	39568	101.825
HDKS0994	42793.1	93.2875	1	0.528571	3	0	1	Animalia	Arachnida	124.491	549.73	1	42793.1	93.2875
HDKS0995	25885.5	97.9627	1	0.520548	3	0	1	Animalia	Arachnida	155.673	390.734	1	25885.5	97.9627
HDKS0996	16549	94.8662	0	0.520548	3	0	1	Animalia	Arachnida	102.317	148.65	1	16549	94.8662
HDKS0997	26252.4	113.591	1	0.520548	3	0	1	Animalia	Arachnida	128.396	155.333	1	26252.4	113.591
HDKS0998	34881.5	93.7713	1	0.513514	3	0	1	Animalia	Arachnida	174.828	575.887	1	34881.5	93.7713
HDKS0999	32067	89.7173	1	0.513514	3	0	1	Animalia	Arachnida	137.229	460.779	1	32067	89.7173
HDKS1000	37170.9	90.871	1	0.520548	3	0	1	Animalia	Arachnida	161.069	585.421	1	37170.9	90.871
HDKS1001	30587.5	83.0108	1	0.513514	3	0	1	Animalia	Arachnida	169.096	335.287	1	30587.5	83.0108
HDKS1002	36010.3	96.7899	1	0.535211	3	0	1	Animalia	Arachnida	160.978	348.678	1	36010.3	96.7899
HDKS1003	27308.5	62.2078	0	0.459459	2	0	1	Animalia	Arachnida	153.704	346.606	1	27308.5	62.2078
HDKS1004	29750.4	89.6101	1	0.536232	3	0	1	Animalia	Arachnida	194.602	572.358	1	29750.4	89.6101
HDKS1005	22576.7	38.7977	0	0.521739	3	1	1	Animalia	Arachnida	202.951	351.592	1	22576.7	38.7977
HDKS1006	30180.8	99.841	1	0.536232	3	1	1	Animalia	Arachnida	149.724	388.358	1	30180.8	99.841
HDKS1007	23703.7	26.7791	0	0.521739	3	1	1	Animalia	Arachnida	136.982	307.01	1	23703.7	26.7791
HDKS1008	14912.2	53.4625	0	0.528571	2	0	1	Animalia	Arachnida	229.433	312.276	1	14912.2	53.4625
HDKS1009	9051.29	40.2967	0	0.528571	2	0	1	Animalia	Arachnida	181.486	228.717	1	9051.29	40.2967
HDKS1010	10080.6	41.5962	0	0.528571	2	0	1	Animalia	Arachnida	189.538	232.134	1	10080.6	41.5962
HDKS1011	30106.2	90.1399	1	0.536232	3	0	1	Animalia	Arachnida	153.476	396.019	1	30106.2	90.1399
HDKS1012	27851.9	38.5429	0	0.528571	2	0	1	Animalia	Arachnida	122.725	226.929	1	27851.9	38.5429
HDKS1013	8352.76	38.9781	0	0.528571	2	0	1	Animalia	Arachnida	153.254	341.689	1	8352.76	38.9781
HDKS1014	10300.8	32.5549	0	0.528571	2	0	1	Animalia	Arachnida	204.953	270.042	1	10300.8	32.5549
HDKS1015	11600.9	29.5023	0	0.528571	2	0	1	Animalia	Arachnida	114.058	197.472	1	11600.9	29.5023
HDKS1016	12956.7	40.147	0	0.528571	2	0	1	Animalia	Arachnida	109.306	212.2	1	12956.7	40.147
HDKS1017	33902.9	42.6204	0	0.528571	3	0	1	Animalia	Arachnida	107.931	364.979	1	33902.9	42.6204
HDKS1018	32637.5	103.015	1	0.536232	3	0	1	Animalia	Arachnida	77.9959	401.508	1	32637.5	103.015
HDKS1019	21965.8	51.7655	0	0.528571	3	0	1	Animalia	Arachnida	101.859	231.025	1	21965.8	51.7655
HDKS1020	9160.29	63.4527	0	0.367816	2	0	1	Animalia	Mammalia	560.118	1044.71	1	9160.29	63.4527
HDKS1021	7090.68	59.0554	0	0.351064	1	0	1	Animalia	Mammalia	114.404	206.452	1	7090.68	59.0554
HDKS1022	7986.52	46.1477	0	0.351064	2	0	1	Animalia	Mammalia	289.157	449.484	1	7986.52	46.1477
HDKS1023	9348.04	59.7506	0	0.402439	1	1	1	Animalia	Mammalia	310.446	316.469	1	9348.04	59.7506
HDKS1024	18972.8	80.1515	0	0.125	0	0	0	Bacteria	Clostridia	138.423	161.787	1	18972.8	80.1515
HDKS1025	39323.5	92.1339	1	0.0396825	0	0	0	Bacteria	Deltaproteobacteria	112.382	298.175	1	39323.5	92.1339
HDKS1026	39160.6	94.481	1	0.197802	0	1	0	Animalia	Mammalia	231.072	948.855	1	39160.6	94.481
HDKS1027				0.11335	0	0	0	Animalia	Mammalia	47.6392	30.2131	0	9241.66	82.2179
HDKS1028				0.47619	2	1	1	Animalia	Arachnida	18.6512	22.1354	0	12561.3	38.1753
HDKS1029				0.49505	3	0	1	Animalia	Arachnida	3.66463	21.0413	0	34470.7	63.0749
HDKS1030	17878.3	17.7098	0	0.061296	0	0	0	Fungi	Saccharomycetes	84.0427	132.595	1	17878.3	17.7098
HDKS1031	7213.13	54.4379	0	0.0774059	0	0	0	Fungi	Saccharomycetes	190.5	769	1	7213.13	54.4379
HDKS1032	6977.08	31.7203	0	0.027972	0	0	0	Fungi	Saccharomycetes	153.479	141.196	1	6977.08	31.7203
HDKS1033	8124.43	36.7883	0	0.0861244	0	0	0	Animalia	Amphibia	147.67	257.287	1	8124.43	36.7883
HDKS1034				0.0997625	0	0	0	Animalia	Amphibia	17.7523	44.2649	0	8516.97	26.5856
HDKS1035	12598.5	35.7744	0	0.088785	1	0	0	Animalia	Mammalia	113.185	108.012	1	12598.5	35.7744
HDKS1036	39840.9	85.3778	1	0.603175	2	0	1	Animalia	Reptilia	104.042	356.908	1	39840.9	85.3778
HDKS1037	38636.9	86.2079	1	0.551282	3	0	0	Animalia	Mammalia	53.7064	131.12	1	38636.9	86.2079
HDKS1038				0.404494	2	0	1	Animalia	Aves	92.6455	88.5438	0	12442.3	94.8096
HDKS1039	21342.5	35.5079	0	0.560606	2	0	0	Animalia	Aves	99.5287	177.852	1	21342.5	35.5079
HDKS1040	7782.65	45.9362	0	0.175676	0	0	0	Plantae	Magnoliopsida	106.623	254.401	1	7782.65	45.9362
HDKS1041	43037.7	92.629	1	0.544118	2	0	1	Animalia	Aves	112.455	1074.71	1	43037.7	92.629
HDKS1042	22579.4	11.17	0	0.5	2	1	1	Animalia	Mammalia	101.795	114.871	1	22579.4	11.17
HDKS1043				0.671429	2	0	1	Animalia	Arachnida	26.2938	18.7047	0	6349.33	73.0643
HDKS1044	13037.2	69.7616	0	0.40404	2	0	1	Animalia	Arachnida	50.879	136.556	1	13037.2	69.7616
HDKS1045	12795.3	49.0657	0	0.37037	0	0	1	Animalia	Arachnida	546.81	708.688	1	12795.3	49.0657
HDKS1046	40593.1	71.4327	1	0.480519	0	0	1	Animalia	Arachnida	88.8236	294.111	1	40593.1	71.4327
HDKS1047				0.45	0	0	1	Animalia	Arachnida	42.7719	173.569	0	33081.9	52.219
HDKS1048	37990.3	27.5853	0	0.419753	0	0	1	Animalia	Arachnida	653.863	1846.72	1	37990.3	27.5853
HDKS1049	17080.6	35.4688	0	0.454545	0	0	1	Animalia	Arachnida	200.425	219.494	1	17080.6	35.4688
HDKS1050				0.511628	3	0	0	Animalia	Anthozoa	23.7328	60.11	0	39940.2	108.189
HDKS1051	28129.6	20.4128	0	0.0661479	0	0	0	Plantae	Pinopsida	124.734	249.13	1	28129.6	20.4128
HDKS1052				1	3	0	1	Plantae	Magnoliopsida	27.6397	31.1402	0	27916.1	61.0675
HDKS1053				1	3	0	1	Plantae	Magnoliopsida	5.37446	78.4507	0	38032.7	95.228
HDKS1054				0.758621	1	1	0	Animalia	Gastropoda	34.6058	65.582	0	41862.7	41.5578
HDKS1055				0.785714	1	1	0	Animalia	Gastropoda	8.94576	16.8839	0	33222.9	41.6016
HDKS1056				0.785714	2	0	0	Animalia	Gastropoda	38.9929	278.441	0	33202.9	107.501
HDKS1057				0.126984	0	0	0	Bacteria	Betaproteobacteria	0.255927	79.0962	0	13211.6	602.124
HDKS1058				0.0573664	3	0	0	Animalia	Insecta	24.6008	110.372	0	39359.8	102.858
HDKS1059	37430.5	64.3771	1	0.596774	2	0	1	Animalia	Mammalia	72.9436	207.054	1	37430.5	64.3771
HDKS1060	9975.46	105.88	0	0.552239	2	0	1	Animalia	Mammalia	105.751	115.671	1	9975.46	105.88
HDKS1061	10784.9	60.0119	0	0.37037	0	0	1	Animalia	Gastropoda	189.148	313.296	1	10784.9	60.0119
HDKS1062	18001.2	27.2672	0	0.387097	2	0	1	Animalia	Mammalia	85.2643	269.819	1	18001.2	27.2672
HDKS1063				0.0528846	0	0	0	Animalia	Actinopterygii	30.9954	151.012	0	17893.6	59.7481
HDKS1064				0.200957	0	0	0	Animalia	Mammalia	6.46291	46.9705	0	6534.43	162.526
HDKS1065				0.0939759	0	0	0	Bacteria	Verrucomicrobiae	44.0194	181.899	0	24265.1	19.7358
HDKS1066	30385.5	82.8276	1	0.324786	3	0	1	Animalia	Microsporea	111.858	129.366	1	30385.5	82.8276
HDKS1067				0.124224	0	0	0	Bacteria	Alphaproteobacteria	60.3987	73.2834	0	14065.7	59.381
HDKS1068				0.0246624	0	1	0	Animalia	Mammalia	63.1794	68.3146	0	17837	66.4692
HDKS1069				0.0938697	2	0	0	Animalia	Mammalia	18.4579	37.7516	0	30735.7	11.9421
HDKS1070	17485.9	79.4125	0		2	0	1	Animalia	Mammalia	779.755	910.011	1	17485.9	79.4125
HDKS1071	9473.47	69.9248	0	0.344086	3	0	1	Animalia	Mammalia	246.883	442.036	1	9473.47	69.9248
HDKS1072	12141.6	83.1882	0	0.344086	3	0	1	Animalia	Mammalia	95.3283	140.449	1	12141.6	83.1882
HDKS1073				0.0748031	0	0	0	Animalia	Mammalia	26.8162	83.9803	0	16702.2	99.217
HDKS1074				0.505618	2	0	1	Plantae	Magnoliopsida	26.7133	34.8153	0	17882.4	85.0624
HDKS1075	27311	122.53	1	0.55	3	0	1	Plantae	Magnoliopsida	95.5031	216.983	1	27311	122.53
HDKS1076				0.556962	3	0	1	Plantae	Magnoliopsida	39.2639	62.0744	0	25337.1	98.1867
HDKS1077				0.0787781	0	1	0	Plantae	Magnoliopsida	15.182	37.7296	0	18643.5	31.8464
HDKS1078	13666.5	104.143	0	0.421687	2	0	1	Animalia	Mammalia	219.308	237.016	1	13666.5	104.143
HDKS1079	12701.3	65.2412	0	0.521127	2	0	1	Animalia	Mammalia	290.329	247.651	1	12701.3	65.2412
HDKS1080	6450.8	64.0116	0	0.333333	1	0	0	Plantae	Magnoliopsida	79.3936	122.564	1	6450.8	64.0116
HDKS1081				0.618421	3	0	1	Plantae	Magnoliopsida	29.0737	70.9549	0	36035.3	80.4143
HDKS1082				0.166038	0	0	0	Plantae	Magnoliopsida	34.5501	120.906	0	7949.89	38.2364
HDKS1083	9251.27	65.2423	0	0.492958	2	0	1	Animalia	Mammalia	339.556	726.985	1	9251.27	65.2423
HDKS1084	40157.7	95.0887	1	0.479452	2	1	1	Animalia	Mammalia	320.666	553.621	1	40157.7	95.0887
HDKS1085				0.13141	0	1	0	Animalia	Mammalia	42.2128	42.0322	0	10940.9	78.4682
HDKS1086	21174.4	68.9197	0	0.0868597	2	0	0	Animalia	Amphibia	88.2948	239.141	1	21174.4	68.9197
HDKS1087	15786.2	96.7228	0	0.546875	1	0	1	Animalia	Mammalia	195.826	300.836	1	15786.2	96.7228
HDKS1088	29528	88.1423	1	0.480519	3	0	1	Animalia	Mammalia	180.872	427.165	1	29528	88.1423
HDKS1089	15988.1	70.9539	0	0.506849	2	0	1	Animalia	Mammalia	131.111	231.198	1	15988.1	70.9539
HDKS1090				0.589744	3	0	1	Plantae	Magnoliopsida	13.8201	79.9074	0	24231.1	97.2843
HDKS1091				0.413462	1	0	0	Plantae	Magnoliopsida	58.1105	64.966	0	18021.9	75.8716
HDKS1092	8481.52	69.6362	0	0.0605096	0	0	0	Archaea	Methanomicrobia	108.146	245.785	1	8481.52	69.6362
HDKS1093				0.45098	2	1	0	Plantae	Magnoliopsida	49.2122	56.5943	0	14546.6	74.5823
HDKS1094	14291.2	84.7735	0	0.0255786	2	0	0	Animalia	Reptilia	389.672	451.314	1	14291.2	84.7735
HDKS1095	11179	82.6668	0	0.492958	2	0	1	Animalia	Mammalia	221.633	292.143	1	11179	82.6668
HDKS1096	18261	70.2625	0	0.55	3	0	1	Animalia	Mammalia	181.137	200.245	1	18261	70.2625
HDKS1097	12493.1	72.4853	0	0.10355	0	0	0	Animalia	Mammalia	143.692	214.071	1	12493.1	72.4853
HDKS1098				0.0653595	2	0	0	Animalia	Chromadorea	8.98853	70.6806	0	6526.54	97.4055
HDKS1099				0.552239	2	0	1	Animalia	Mammalia	45.555	90.6509	0	9910.9	44.4004
HDKS1100	34780.2	84.1275	1	0.514706	3	0	1	Animalia	Mammalia	52.5563	393.856	1	34780.2	84.1275
HDKS1101	24115.1	70.5067	0	0.514706	1	0	1	Animalia	Mammalia	83.5869	245.066	1	24115.1	70.5067
HDKS1102				0.323308	1	0	1	Animalia	Mammalia	11.4604	25.5872	0	17137.4	57.9499
HDKS1103				0.578125	3	0	1	Animalia	Mammalia	20.4659	19.6764	0	13186.6	55.9647
HDKS1104	27764.6	73.7307	0	0.31	3	0	1	Animalia	Arachnida	289.655	722.495	1	27764.6	73.7307
HDKS1105	10750.1	37.1208	0	0.31	2	0	1	Animalia	Arachnida	347.407	475.719	1	10750.1	37.1208
HDKS1106				0.313725	3	0	1	Animalia	Arachnida	16.6352	90.165	0	39458.5	84.3983
HDKS1107	40725.2	90.0079	1	0.313725	2	0	1	Animalia	Arachnida	975.309	4828.98	1	40725.2	90.0079
HDKS1108	34594.5	92.4326	1	0.392405	0	0	1	Animalia	Gastropoda	556.151	1445.76	1	34594.5	92.4326
HDKS1109	19685.5	81.731	0	0.4	0	0	1	Animalia	Gastropoda	625.377	730.277	1	19685.5	81.731
HDKS1110	9040.6	62.3973	0	0.379747	0	0	1	Animalia	Gastropoda	544.608	936.155	1	9040.6	62.3973
HDKS1111				0.114155	2	0	0	Plantae	Magnoliopsida	7.48764	23.2045	0	11955.1	89.6098
HDKS1112	44126.8	95.5368	1	0.0579495	0	0	0	Animalia	Mammalia	133.846	480.475	1	44126.8	95.5368
HDKS1113				0.0869565	0	0	0	Animalia	Actinopterygii	31.8693	186.478	0	8416.45	50.1023
HDKS1114				0.45	3	0	1	Animalia	Aves	71.3074	96.4584	0	13519.2	54.3231
HDKS1115				0.657534	3	0	1	Plantae	Magnoliopsida	10.9703	29.9238	0	6396.12	31.3458
HDKS1116				0.0843373	0	0	0	Plantae	Magnoliopsida	8.20179	50.9592	0	6685.32	84.8719
HDKS1117				0.186508	0	0	0	Plantae	Magnoliopsida	0	5.45994	0
HDKS1118				0.340426	0	0	0	Plantae	Magnoliopsida	20.9666	45.0824	0	7581.3	90.5987
HDKS1119				0.187023	2	0	0	Plantae	Magnoliopsida	10.7961	8.44465	0
HDKS1120	36051.5	97.6319	1	0.348837	3	0	1	Plantae	Magnoliopsida	486.426	1068.56	1	36051.5	97.6319
HDKS1121				0.0721477	0	0	0	Plantae	Magnoliopsida	16.7166	52.3069	0	9650.19	78.7464
HDKS1122				0.649351	3	0	1	Plantae	Magnoliopsida	6.03205	31.5554	0	17925.4	89.109
HDKS1123				0.55	3	0	1	Plantae	Magnoliopsida	42.6622	116.59	0	43479.8	83.9924
HDKS1124				0.118765	0	0	0	Plantae	Magnoliopsida	26.5577	72.36	0	26771.2	24.0903
HDKS1125				0.143293	0	0	0	Bacteria	Chlamydiae	26.2782	67.6781	0	14368.2	52.6841
HDKS1126				0.615385	3	0	0	Animalia	Reptilia	41.6537	77.4441	0	14018.6	72.7761
HDKS1127				0.0311309	0	0	0	Animalia	Mammalia	11.4927	9.03615	0	39610.1	104.417
HDKS1128	42082.6	75.456	1	1	3	0	1	Plantae	Magnoliopsida	567.776	1951.98	1	42082.6	75.456
HDKS1129				0.150579	2	0	0	Plantae	Magnoliopsida	68.2914	76.6363	0	9269	56.6819
HDKS1130	26039.6	14.1358	0	0.135531	2	0	0	Plantae	Magnoliopsida	384.437	712.84	1	26039.6	14.1358
HDKS1131				0.202532	0	0	0	Plantae	Magnoliopsida	60.0753	92.2991	0	6364.29	84.5144
HDKS1132				0.47191	3	0	1	Plantae	Magnoliopsida	48.5127	223.864	0	34961.7	92.0074
HDKS1133				0.129032	2	1	0	Plantae	Magnoliopsida	23.1455	82.6907	0	8437.92	51.5946
HDKS1134	36125.7	73.7546	1	1	0	0	0	Animalia	Anthozoa	97.0056	285.341	1	36125.7	73.7546
HDKS1135	10887.4	78.9587	0	0.375	0	0	1	Animalia	Gastropoda	992.271	1440.14	1	10887.4	78.9587
HDKS1136	12413.4	70.8117	0	0.0418848	2	0	0	Animalia	Actinopterygii	306.433	607.842	1	12413.4	70.8117
HDKS1137	8516.48	59.4402	0	0.128571	1	0	0	Animalia	Actinopterygii	211.327	266.251	1	8516.48	59.4402
HDKS1138				0.571429	3	0	1	Animalia	Mammalia	9.21337	102.212	0	5905.59	160.791
HDKS1139				0.04375	0	0	0	Animalia	Mammalia	48.0602	94.0117	0	7774.82	48.2428
HDKS1140	11582.5	61.9667	0	0.0522193	3	0	0	Animalia	Mammalia	107.845	131.714	1	11582.5	61.9667
HDKS1141	24290.9	97.0752	1	0.104167	3	0	0	Animalia	Chromadorea	93.6692	172.948	1	24290.9	97.0752
HDKS1142				0.0807754	0	1	0	Bacteria	Epsilonproteobacteria	1.29258	2.14372	0	26127.5	59.1368
HDKS1143	22176.9	36.2366	0	0.0468933	0	1	0	Plantae	Magnoliopsida	214.826	258.464	1	22176.9	36.2366
HDKS1144	23976.8	13.2364	0	0.119658	0	0	0	Protozoa	Ciliatea	57.976	116.502	1	23976.8	13.2364
HDKS1145				0.0891841	0	0	0	Protozoa	Ciliatea	0.279555	22.4688	0	9414.64	45.3904
HDKS1146				0.110329	0	1	0	Protozoa	Ciliatea	35.2502	44.7631	0	10773.9	34.8135
HDKS1147	4791.86	74.4997	0	0.20354	0	0	0	Protozoa	Ciliatea	57.5266	137.333	1	4791.86	74.4997
HDKS1148				0.0987903	0	0	0	Protozoa	Ciliatea	33.6073	113.599	0	11398.9	42.8409
HDKS1149	12931.8	68.4562	0	0.111446	0	0	0	Protozoa	Ciliatea	175.791	234.115	1	12931.8	68.4562
HDKS1150	34061.8	88.7921	1	0.0460948	0	0	0	Protozoa	Ciliatea	476.841	1244.98	1	34061.8	88.7921
HDKS1151	47174.1	90.2868	1	0.0814815	0	1	0	Protozoa	Ciliatea	260.545	1602.93	1	47174.1	90.2868
HDKS1152	6293.58	53.5978	0	0.119355	0	0	0	Protozoa	Ciliatea	219.754	618.166	1	6293.58	53.5978
HDKS1153	9391.35	53.61	0	0.0785219	0	0	0	Protozoa	Ciliatea	287.942	522.273	1	9391.35	53.61
HDKS1154				0.0685358	0	0	0	Protozoa	Ciliatea	52.0652	76.0019	0	14408.5	58.4544
HDKS1155	11760.5	42.6301	0	0.118812	0	1	0	Protozoa	Ciliatea	226.751	290.96	1	11760.5	42.6301
HDKS1156				0.208333	0	0	0	Protozoa	Ciliatea	2.30334	17.2646	0	29438.9	41.2987
HDKS1157				0.0560748	0	0	0	Protozoa	Ciliatea	34.8997	353.785	0	44483.2	92.107
HDKS1158	29113	21.0948	0	0.04782	0	0	0	Protozoa	Ciliatea	258.967	477.107	1	29113	21.0948
HDKS1159	15177	91.8385	0	0.0185851	0	1	0	Protozoa	Ciliatea	571.151	586.514	1	15177	91.8385
HDKS1160	24616.2	18.0248	0	0.0801887	0	0	0	Protozoa	Ciliatea	207.739	309.257	1	24616.2	18.0248
HDKS1161				0.116337	0	0	0	Protozoa	Ciliatea	9.43795	0	0
HDKS1162	9565.89	78.8861	0	0.110145	0	1	0	Protozoa	Ciliatea	373.024	560.438	1	9565.89	78.8861
HDKS1163	9515.49	34.7318	0	0.139623	0	0	0	Protozoa	Ciliatea	176.775	222.793	1	9515.49	34.7318
HDKS1164	10843.5	40.6061	0	0.0705882	0	0	0	Protozoa	Ciliatea	331.169	539.833	1	10843.5	40.6061
HDKS1165	10328.6	56.5139	0	0.103448	0	0	0	Protozoa	Ciliatea	138.26	410.734	1	10328.6	56.5139
HDKS1166				0.188571	0	0	0	Protozoa	Ciliatea	33.8542	103.527	0	18383.6	45.2815
HDKS1167	8175.35	83.0127	0	0.0662983	0	0	0	Protozoa	Ciliatea	124.682	364.209	1	8175.35	83.0127
HDKS1168				0.0865562	0	1	0	Protozoa	Ciliatea	52.5829	77.4264	0	7807.59	115.441
HDKS1169	41106.2	67.3106	1	0.0718954	0	0	0	Protozoa	Ciliatea	227.73	663.107	1	41106.2	67.3106
HDKS1170	16779.8	78.1451	0	0.065407	0	1	0	Protozoa	Ciliatea	50.6735	114.9	1	16779.8	78.1451
HDKS1171				0.130919	0	0	0	Protozoa	Ciliatea	21.3477	21.3318	0	9733.68	31.181
HDKS1172	32910.7	95.504	1	0.0717391	0	0	0	Protozoa	Ciliatea	623.182	1769.37	1	32910.7	95.504
HDKS1173				0.0943775	0	0	0	Protozoa	Ciliatea	57.7513	42.8827	0	10155.6	54.8142
HDKS1174	10869.3	52.7375	0	0.133858	0	0	0	Protozoa	Ciliatea	383.585	531.611	1	10869.3	52.7375
HDKS1175	19801.1	94.1744	0	0.3	0	1	0	Protozoa	Ciliatea	92.1154	139.45	1	19801.1	94.1744
HDKS1176				0.118987	0	1	0	Protozoa	Ciliatea	9.24882	53.34	0	4424.01	40.414
HDKS1177				0.0627675	0	0	0	Protozoa	Ciliatea	67.1892	91.4413	0	13050.6	36.7251
HDKS1178				0.333333	0	1	0	Protozoa	Ciliatea	32.4581	67.7011	0	7240.28	42.9279
HDKS1179				0.177885	0	0	0	Protozoa	Ciliatea	45.1673	61.3386	0	12249.3	27.3604
HDKS1180	12149.5	56.8883	0	0.092803	0	1	0	Protozoa	Ciliatea	52.5829	102.092	1	12149.5	56.8883
HDKS1181	8662.74	54.0233	0	0.0772727	0	1	0	Protozoa	Ciliatea	306.645	482.747	1	8662.74	54.0233
HDKS1182	8900.85	78.9067	0	0.353383	0	0	0	Protozoa	Ciliatea	58.8086	129.891	1	8900.85	78.9067
HDKS1183	6874.5	58.7679	0	0.0923788	0	0	0	Protozoa	Ciliatea	146.064	332.602	1	6874.5	58.7679
HDKS1184				0.0870406	0	0	0	Protozoa	Ciliatea	3.63422	27.5029	0	13885	21.7482
HDKS1185	8711.12	78.5222	0	0.36036	0	0	0	Protozoa	Ciliatea	138.209	280.457	1	8711.12	78.5222
HDKS1186	6434.23	54.4817	0	0.129121	0	0	0	Protozoa	Ciliatea	83.2347	109.805	1	6434.23	54.4817
HDKS1187				0.261745	0	0	0	Protozoa	Ciliatea	20.035	119.963	0	12855.2	40.3412
HDKS1188	11253.1	40.4958	0	0.0394432	0	0	0	Protozoa	Ciliatea	330.501	313.635	1	11253.1	40.4958
HDKS1189				0.068306	0	1	0	Protozoa	Ciliatea	19.2893	41.5115	0	5928.06	83.2346
HDKS1190	6965.48	45.8956	0	0.0747253	0	0	0	Protozoa	Ciliatea	106.742	321.988	1	6965.48	45.8956
HDKS1191	12213.4	39.7527	0	0.0375587	0	1	0	Protozoa	Ciliatea	188.816	193.171	1	12213.4	39.7527
HDKS1192				0.184615	0	0	0	Protozoa	Ciliatea	14.1046	16.514	0	21457.8	31.3624
HDKS1193	8761.6	87.4536	0	0.0550918	0	0	0	Protozoa	Ciliatea	282.015	612.617	1	8761.6	87.4536
HDKS1194	9216.81	32.1213	0	0.114094	0	1	0	Protozoa	Ciliatea	151.995	260.296	1	9216.81	32.1213
HDKS1195	13587.8	110.828	0	0.122449	0	0	0	Protozoa	Ciliatea	453.246	527.361	1	13587.8	110.828
HDKS1196				0.114213	0	0	0	Protozoa	Ciliatea	21.5725	100.105	0	23453.5	49.8324
HDKS1197	8060.98	70.7955	0	0.0776256	0	0	0	Protozoa	Ciliatea	240.824	445.162	1	8060.98	70.7955
HDKS1198				0.156146	0	1	0	Protozoa	Ciliatea	67.8634	43.8057	0	23176.2	61.3145
HDKS1199	32857.6	12.0956	0	0.0744921	0	0	0	Protozoa	Ciliatea	284.262	473.839	1	32857.6	12.0956
HDKS1200	13138.3	48.2285	0	0.0737052	0	0	0	Protozoa	Ciliatea	258.87	380.325	1	13138.3	48.2285
HDKS1201	18996.8	26.4444	0	0.216495	0	0	0	Protozoa	Ciliatea	76.4777	173.924	1	18996.8	26.4444
HDKS1202	39379.5	83.8702	1	0.0788863	0	1	0	Protozoa	Ciliatea	414.82	1701.2	1	39379.5	83.8702
HDKS1203				0.143695	0	0	0	Protozoa	Ciliatea	2.04742	29.0545	0	18935.7	20.837
HDKS1204	17420.7	50.6985	0	0.082495	0	1	0	Protozoa	Ciliatea	70.4479	156.382	1	17420.7	50.6985
HDKS1205	39877.9	75.9548	1	0.0743243	0	0	0	Protozoa	Ciliatea	130.779	504.599	1	39877.9	75.9548
HDKS1206	8785.48	60.9743	0	0.0849315	0	0	0	Protozoa	Ciliatea	370.476	865.715	1	8785.48	60.9743
HDKS1207				0.19917	0	0	0	Protozoa	Ciliatea	1.27963	0	0
HDKS1208	28891.8	94.3308	1	0.0566667	0	0	0	Protozoa	Ciliatea	243.436	527.989	1	28891.8	94.3308
HDKS1209	6336.86	65.9391	0	0.0880361	0	0	0	Protozoa	Ciliatea	187.714	445.467	1	6336.86	65.9391
HDKS1210				0.657534	3	0	1	Plantae	Magnoliopsida	0.21543	28.8478	0	8393.6	151.932
HDKS1211				0.0634218	0	0	0	Animalia	Amphibia	0.255927	31.4523	0	13682.6	41.3533
HDKS1212	9789.09	70.1174	0	0.0488677	0	0	0	Animalia	Amphibia	79.9263	141.625	1	9789.09	70.1174
HDKS1213				0.45283	0	0	0	Bacteria	Verrucomicrobiae	6.98024	47.8168	0	22724.1	58.8109
HDKS1214	14159	32.3783	0	0.0573152	0	0	0	Bacteria	Deltaproteobacteria	128.086	174.499	1	14159	32.3783
HDKS1215				0.100962	0	0	0	Bacteria	Deltaproteobacteria	0.511854	40.2698	0	11648.5	27.3694
HDKS1216				0.135802	0	0	0	Bacteria	Deltaproteobacteria	36.1228	67.1053	0	12003.6	51.5094
HDKS1217				0.137026	0	0	0	Bacteria	Flavobacteriia	13.9322	11.851	0	16360	84.2288
HDKS1218				0.144144	0	1	0	Plantae	Magnoliopsida	31.2366	75.3594	0	11963.7	53.8444
HDKS1219				0.098	0	0	0	Plantae	Magnoliopsida	13.4186	32.948	0	8386.05	51.892
HDKS1220	20385.3	78.4878	0		0	0	0	Plantae	Magnoliopsida	58.4254	116.672	1	20385.3	78.4878
HDKS1221				0.0328515	0	0	0	Animalia	Insecta	21.7538	51.8781	0	22045.2	66.9243
HDKS1222	8505.11	37.8894	0	0.120104	0	0	0	Bacteria	Alphaproteobacteria	53.257	110.373	1	8505.11	37.8894
HDKS1223	22216.5	14.8378	0	0.08061	0	0	0	Animalia	Mammalia	171.231	303.382	1	22216.5	14.8378
HDKS1224				0.0695825	0	0	0	Bacteria	Clostridia	13.7875	15.4063	0	11945.3	108.074
HDKS1225	18127.4	62.3888	0	0.179104	0	0	0	Bacteria	Clostridia	63.7673	167.642	1	18127.4	62.3888
HDKS1226				0.124011	0	0	0	Bacteria	Bacilli	17.9741	26.7966	0	8449.41	72.0201
HDKS1227	34193.8	95.4526	1	0.0418251	0	0	0	Bacteria	Epsilonproteobacteria	396.943	1101.79	1	34193.8	95.4526
HDKS1228				0.194737	0	0	0	Bacteria	Epsilonproteobacteria	34.6521	92.4855	0	15934.1	56.2766
HDKS1229	39430.9	21.3364	0	0.578947	0	0	0	Archaea	Thaumarchaeota	321.209	1111.45	1	39430.9	21.3364
HDKS1230				0.567164	0	0	0	Bacteria	Cyanophyceae	39.1001	53.3294	0	10443.8	81.3445
HDKS1231				0.255814	0	0	0	Animalia	Mammalia	6.89377	10.2899	0	16137.3	65.5604
HDKS1232	8062.75	78.2566	0		0	0	0			94.9015	298.582	1	8062.75	78.2566
HDKS1233				0.152542	0	0	0	Bacteria	Deltaproteobacteria	19.9995	69.1909	0	9777.9	38.926
HDKS1234	14108.4	51.7994	0	0.661538	0	0	0	Bacteria	Deltaproteobacteria	58.4596	104.399	1	14108.4	51.7994
HDKS1235	8573.61	81.7767	0	0.454545	0	0	0	Bacteria	Deltaproteobacteria	56.8158	112.931	1	8573.61	81.7767
HDKS1236	22228.7	22.7907	0	0.0397878	0	0	0	Bacteria	Alphaproteobacteria	173.324	322.82	1	22228.7	22.7907
HDKS1237				0.0505464	0	0	0	Fungi	Eurotiomycetes	62.1242	70.6806	0	8007.84	102.751
HDKS1238	37996.3	96.9112	1	0.555556	0	0	1	Fungi	Eurotiomycetes	312.822	1015.98	1	37996.3	96.9112
HDKS1239	17215.8	16.6696	0	0.0532374	0	0	0	Fungi	Eurotiomycetes	104.13	132.549	1	17215.8	16.6696
HDKS1240	7478.17	23.7771	0	0.0479896	0	0	0	Fungi	Eurotiomycetes	77.9959	104.209	1	7478.17	23.7771
HDKS1241	6447.25	37.3174	0	0.0714286	0	0	0	Fungi	Eurotiomycetes	87.7829	293.316	1	6447.25	37.3174
HDKS1242				0.151235	0	0	0	Fungi	Eurotiomycetes	0.255927	0	0
HDKS1243	10711.6	40.2337	0	0.0437666	0	0	0	Fungi	Eurotiomycetes	144.94	202.293	1	10711.6	40.2337
HDKS1244				0.307692	0	0	0	Fungi	Eurotiomycetes	16.4036	32.7947	0	4345.2	54.4944
HDKS1245				0.0488467	0	0	0	Fungi	Eurotiomycetes	35.9541	88.2307	0	14807.5	13.3651
HDKS1246	11635.9	25.5254	0	0.0458115	0	0	0	Fungi	Eurotiomycetes	221.099	283.662	1	11635.9	25.5254
HDKS1247	11385.5	40.4971	0	0.0454545	0	0	0	Fungi	Eurotiomycetes	204.264	251.278	1	11385.5	40.4971
HDKS1248				0.0566038	0	0	0	Fungi	Eurotiomycetes	46.0668	126.869	0	6377.5	32.7885
HDKS1249	18818.5	14.8782	0	0.0540984	0	0	0	Fungi	Eurotiomycetes	105.053	169.61	1	18818.5	14.8782
HDKS1250	13839.7	22.5094	0	0.0561056	0	0	0	Fungi	Eurotiomycetes	164.036	200.282	1	13839.7	22.5094
HDKS1251	17909.3	14.5039	0	0.0745614	0	0	0	Fungi	Eurotiomycetes	209.433	435.389	1	17909.3	14.5039
HDKS1252	21110.9	61.1355	0	0.155894	0	1	0	Fungi	Eurotiomycetes	225.462	414.848	1	21110.9	61.1355
HDKS1253				0.0581948	0	0	0	Fungi	Eurotiomycetes	15.531	16.1079	0	8020.64	27.646
HDKS1254				0.0617128	0	0	0	Animalia	Mammalia	34.6058	28.4426	0	16140.4	15.9723
HDKS1255					0	0	0	Bacteria	Gammaproteobacteria	3.07511	78.0887	0	6491.08	96.555
HDKS1256	9152.35	68.2001	0	0.0597484	0	0	0	Bacteria	Negativicutes	80.1051	149.632	1	9152.35	68.2001
HDKS1257				0.411215	0	0	0	Bacteria	Negativicutes	8.18635	39.9877	0	8452.44	27.0501
HDKS1258	14686	31.3316	0	0.0864979	0	0	0	Bacteria	Betaproteobacteria	80.6218	165.519	1	14686	31.3316
HDKS1259				0.0685871	0	1	0	Bacteria	Betaproteobacteria	6.98888	5.80268	0	16724.8	10.5029
HDKS1260				0.0687593	0	0	0			16.5781	23.2737	0	7826.42	40.7668
HDKS1261	9804.51	63.5235	0	0.367816	0	0	0	Bacteria	Verrucomicrobiae	109.939	149.209	1	9804.51	63.5235
HDKS1262				0.342857	0	0	0	Bacteria	Verrucomicrobiae	17.7996	37.5759	0	21127.6	162.511
HDKS1263				0.300613	0	0	0	Bacteria	Betaproteobacteria	8.1071	37.7405	0	20447.6	39.678
HDKS1264				0.070028	0	0	0	Bacteria	Gammaproteobacteria	5.37446	49.5302	0	6344.67	53.9567
HDKS1265	26463.4	43.9639	0	0.0382244	0	0	0	Bacteria	Betaproteobacteria	304.553	608.33	1	26463.4	43.9639
HDKS1266				0.104513	0	0	0	Plantae	Magnoliopsida	28.7633	97.6231	0	5708.69	68.6624
HDKS1267				0.116883	0	0	0	Plantae	Magnoliopsida	30.4553	115.596	0	12162.4	133.47
HDKS1268	10181.4	86.8933	0	0.198758	0	1	0	Animalia	Insecta	357.738	589.444	1	10181.4	86.8933
HDKS1269	11995.3	54.5003	0	0.0802048	0	0	0	Animalia	Insecta	118.873	131.361	1	11995.3	54.5003
HDKS1270				0.594595	0	0	0	Animalia	Mammalia	38.0195	170.441	0	34584.9	61.5753
HDKS1271	9536.09	50.7237	0	0.0111111	0	0	0	Animalia	Mammalia	215.949	329.852	1	9536.09	50.7237
HDKS1272				0.047261	0	0	0	Bacteria	Verrucomicrobiae	61.0771	75.8462	0	11572.7	44.1051
HDKS1273				0.131343	0	0	0	Bacteria	Chrysiogenetes	41.095	51.151	0	34008.7	11.8476
HDKS1274	13486.1	43.7165	0	0.639344	0	0	0	Bacteria	Chrysiogenetes	186.315	259.747	1	13486.1	43.7165
HDKS1275				0.139319	0	0	0	Bacteria	Chrysiogenetes	13.088	75.6329	0	5719.73	54.5328
HDKS1276				0.44086	3	0	1	Animalia	Insecta	5.60118	63.7418	0	42065.8	91.7442
HDKS1277				0.5	0	0	0	Animalia	Insecta	12.1345	75.8812	0	9560.44	51.6011
HDKS1278				0.192913	0	0	0	Plantae	Magnoliopsida	0	4.74947	0	7852.99	31.7431
HDKS1279				0.0949495	0	0	0	Plantae	Magnoliopsida	3.58298	61.7005	0	6480.59	78.5369
HDKS1280				0.0816832	0	0	0	Plantae	Magnoliopsida	87.4139	93.8359	0	14041	36.8155
HDKS1281	9686.18	51.148	0	0.243056	0	0	0	Plantae	Magnoliopsida	488.526	772.279	1	9686.18	51.148
HDKS1282	30768	84.0552	1	0.492537	0	0	0	Plantae	Magnoliopsida	123.357	242.208	1	30768	84.0552
HDKS1283				0.0428189	0	0	0			0	0	0
HDKS1284	34858.9	108.375	1	0.0498534	0	1	0	Animalia	Amphibia	230.55	360.947	1	34858.9	108.375
HDKS1285				0.176056	0	0	0	Animalia	Amphibia	3.13436	1.92935	0	27194.4	38.8968
HDKS1286				0.121053	0	0	0	Bacteria	Betaproteobacteria	5.11854	33.2284	0	19591.4	55.7521
HDKS1287				0.427083	3	0	1	Animalia	Insecta	27.8644	131.881	0	41572.9	76.2948
HDKS1288	11915	30.0491	0		0	0	0	Bacteria	Flavobacteriia	437.94	681.036	1	11915	30.0491
HDKS1289				0.206009	0	0	0	Plantae	Magnoliopsida	0.767781	16.2839	0	9143.98	27.9797
HDKS1290				0.255319	0	0	0	Plantae	Magnoliopsida	0	19.5068	0	11411.8	53.7826
HDKS1291				0.2	0	0	0	Plantae	Magnoliopsida	3.63422	16.0602	0	22020.1	85.955
HDKS1292	36471.7	107.856	1	0.380531	0	0	0	Plantae	Magnoliopsida	50.4176	342.195	1	36471.7	107.856
HDKS1293				0.227273	0	0	0	Plantae	Magnoliopsida	33.707	145.737	0	8195.33	37.3681
HDKS1294	12745.9	30.1476	0	0.111628	0	0	0	Plantae	Magnoliopsida	79.8492	167.831	1	12745.9	30.1476
HDKS1295				0.186722	0	1	0	Plantae	Magnoliopsida	34.8305	41.6279	0	10524.3	39.2897
HDKS1296				0.230769	0	1	0	Plantae	Magnoliopsida	5.63039	27.0231	0	24045	88.8515
HDKS1297				0.0724191	0	0	0	Plantae	Magnoliopsida	0.255927	25.9502	0	13342.3	45.1116
HDKS1298				0.180672	0	0	0	Plantae	Magnoliopsida	29.8868	79.0627	0	24672.5	23.7845
HDKS1299				0.0619335	0	0	0	Plantae	Magnoliopsida	34.5501	444.841	0	36118.5	86.6387
HDKS1300				0.230769	0	0	0	Plantae	Magnoliopsida	3.13436	6.24904	0	9191.53	57.7381
HDKS1301				0.277027	0	0	0	Plantae	Magnoliopsida	30.1919	42.0359	0	13660	33.8091
HDKS1302				0.237624	0	0	0	Plantae	Magnoliopsida	25.5973	24.5949	0	12240.2	40.984
HDKS1303				0.218182	0	0	0	Plantae	Magnoliopsida	1.11822	1.90366	0	6739.18	45.2191
HDKS1304				0.237864	0	0	0	Plantae	Magnoliopsida	0	0	0
HDKS1305				0.265193	0	0	0	Plantae	Magnoliopsida	2.61759	31.7368	0	8594.13	30.4078
HDKS1306				0.0524434	0	1	0	Plantae	Magnoliopsida	26.6421	75.8142	0	31109.8	88.8675
HDKS1307	11851.9	63.3694	0	0.183784	0	0	0	Plantae	Magnoliopsida	143.658	127.552	1	11851.9	63.3694
HDKS1308	14017.3	28.3308	0	0.174888	0	0	0	Plantae	Magnoliopsida	134.603	187.29	1	14017.3	28.3308
HDKS1309	39138.3	86.0934	1	0.536232	0	0	0	Plantae	Magnoliopsida	100.822	265.243	1	39138.3	86.0934
HDKS1310	10384.6	111.058	0	0.12782	0	0	0	Plantae	Magnoliopsida	201.644	486.208	1	10384.6	111.058
HDKS1311				0.425926	0	0	0	Plantae	Magnoliopsida	7.19082	30.4479	0	36704	71.7194
HDKS1312	42196.6	90.0743	1	0.412844	0	0	0	Plantae	Magnoliopsida	51.684	146.269	1	42196.6	90.0743
HDKS1313				0.371212	0	0	0	Plantae	Magnoliopsida	9.69436	23.9084	0	10959.8	46.356
HDKS1314				0.0343612	0	1	0	Plantae	Magnoliopsida	46.1021	278.47	0	16860.8	53.3575
HDKS1315				0.150376	0	1	0	Plantae	Magnoliopsida	25.4395	523.28	0	49264	50.4688
HDKS1316	8950.05	46.6102	0	0.0772947	0	1	0	Plantae	Magnoliopsida	439.507	669.663	1	8950.05	46.6102
HDKS1317	10101	34.584	0	0.160156	0	0	0	Plantae	Magnoliopsida	103.482	178.16	1	10101	34.584
HDKS1318	7901.96	33.1061	0	0.18552	0	0	0	Plantae	Magnoliopsida	74.1799	172.295	1	7901.96	33.1061
HDKS1319				0.11811	0	0	0	Plantae	Magnoliopsida	44.9426	128.64	0	7470.56	38.6522
HDKS1320				0.127479	0	1	0	Plantae	Magnoliopsida	10.493	21.1754	0	28584.6	36.2756
HDKS1321				0.316239	0	0	0	Bacteria	Bacilli	39.5278	93.8836	0	9111.05	67.5115
HDKS1322				0.0787671	0	0	0	Bacteria	Gammaproteobacteria	31.9909	53.1075	0	14636.8	13.4413
HDKS1323				0.330827	0	0	0	Archaea	Thermoprotei	1.02371	47.8431	0	10923.4	19.2041
HDKS1324	22688.7	64.9261	0	0.0609037	0	0	0	Chromista	Dinophyceae	489.457	975.953	1	22688.7	64.9261
HDKS1325	13070.8	57.3264	0	0.104895	0	0	0	Chromista	Dinophyceae	150.121	380.158	1	13070.8	57.3264
HDKS1326	8872.08	45.6443	0		0	0	0	Bacteria	Nitrospira	321.789	534.293	1	8872.08	45.6443
HDKS1327	9185.82	80.9635	0	0.0859539	0	1	0	Protozoa	Ciliatea	107.67	180.329	1	9185.82	80.9635
HDKS1328					0	0	0	Bacteria	Gammaproteobacteria	0	14.9293	0	16678.8	28.8902
HDKS1329	18633.6	19.2198	0	0.112565	0	0	0	Bacteria	Cytophagia	73.1351	130.243	1	18633.6	19.2198
HDKS1330				0.0622665	0	0	0	Bacteria	Bacilli	0.21543	0.211579	0
HDKS1331	12734.2	28.2009	0	0.227027	0	0	0	Bacteria	Gammaproteobacteria	89.8707	127.552	1	12734.2	28.2009
HDKS1332				0.128049	0	0	0	Bacteria	Alphaproteobacteria	60.9026	57.3579	0	11055	21.5574
HDKS1333				0.191235	0	0	0	Bacteria	Alphaproteobacteria	0.279555	60.5333	0	44869.6	10.6892
HDKS1334				0.103837	0	1	0	Animalia	Actinopterygii	32.8081	42.4042	0	8823.38	29.8608
HDKS1335				0.0683995	0	0	0	Bacteria	Gammaproteobacteria	3.13436	25.334	0	11636.4	14.4658
HDKS1336				0.123989	0	0	0	Bacteria	Gammaproteobacteria	37.2641	62.1151	0	16318.4	36.8164
HDKS1337				0.340741	0	0	0	Bacteria	Gammaproteobacteria	40.2237	49.721	0	8427.84	138.657
HDKS1338				0.0718475	0	0	0	Bacteria	Verrucomicrobiae	10.3368	4.61408	0	16615.2	89.8252
HDKS1339	35840.2	65.3847	1	0.082495	0	0	0	Bacteria	Alphaproteobacteria	120.768	310.041	1	35840.2	65.3847
HDKS1340	18534	72.5013	0	0.0813492	0	0	0	Bacteria	Alphaproteobacteria	195.051	213.361	1	18534	72.5013
HDKS1341	14349.1	76.579	0	0.136364	0	1	0	Bacteria	Gammaproteobacteria	651.599	706.306	1	14349.1	76.579
HDKS1342				0.0672948	0	1	0	Bacteria	Gammaproteobacteria	19.3253	24.0097	0	9263.35	29.0392
HDKS1343				0.128205	0	0	0	Bacteria	Planctomycetacia	4.09317	65.3917	0	9872.94	91.9992
HDKS1344				0.104265	0	0	0	Bacteria	Planctomycetacia	17.239	30.8905	0	11362.8	134.562
HDKS1345				0.505155	0	0	0	Bacteria	Planctomycetacia	3.49012	19.6764	0	19259.3	98.3687
HDKS1346				0.478723	0	0	0	Bacteria	Gammaproteobacteria	2.36973	34.8427	0	16049.4	69.3056
HDKS1347	36059.7	47.3398	0	0.0429448	0	0	0	Bacteria	Flavobacteriia	191.948	657.204	1	36059.7	47.3398
HDKS1348	42642	91.4042	1	0.177083	0	1	0	Bacteria	Flavobacteriia	153.914	1222.16	1	42642	91.4042
HDKS1349				0.0392857	0	0	0	Bacteria	Gammaproteobacteria	54.5132	65.3836	0	10773.7	79.1009
HDKS1350	23230.5	19.7408	0	0.131579	0	0	0	Bacteria	Gammaproteobacteria	366.812	763.42	1	23230.5	19.7408
HDKS1351				0.0620347	0	0	0	Bacteria	Flavobacteriia	33.8542	25.3774	0	17678.2	101.231
HDKS1352	33123.1	66.0543	0	0.0891304	0	1	0	Bacteria	Gammaproteobacteria	133.672	317.352	1	33123.1	66.0543
HDKS1353				0.93617	0	1	0	Bacteria	Cyanophyceae	37.7865	107.748	0	11140.6	73.465
HDKS1354				0.317568	0	0	0	Animalia	Mammalia	17.2761	44.2875	0	13186.8	43.6292
HDKS1355				0.105634	0	0	0	Fungi	Eurotiomycetes	62.4732	99.4548	0	21439.6	56.3343
HDKS1356	8635.76	34.0487	0	0.0982143	0	0	0	Fungi	Eurotiomycetes	191.216	391.792	1	8635.76	34.0487
HDKS1357				0.630137	0	0	0	Bacteria	Verrucomicrobiae	39.4127	90.5558	0	11829.4	68.7415
HDKS1358				0.0500501	0	1	0	Bacteria	Verrucomicrobiae	6.6541	10.619	0	24056.4	19.6563
HDKS1359				0.0684932	0	0	0	Bacteria	Alphaproteobacteria	14.484	58.2037	0	15150.3	61.7295
HDKS1360				0.526316	0	0	0	Animalia	Mammalia	3.23145	16.6972	0	19870.6	46.2753
HDKS1361					0	0	0	Animalia	Mammalia	86.206	95.3443	0	18062.1	43.385
HDKS1362				0.0348331	0	0	0	Animalia	Mammalia	22.9235	98.4154	0	35864.1	103.145
HDKS1363	31867.3	43.1494	0	0.105793	0	0	0	Archaea	Methanococci	79.9979	184.497	1	31867.3	43.1494
HDKS1364				0.230769	0	1	0	Bacteria	Bacilli	38.8754	31.6102	0	19011.5	16.4661
HDKS1365				0.376068	0	0	0	Animalia	Mammalia	28.5386	117.43	0	33572.9	91.4093
HDKS1366					0	1	0	Bacteria	Gammaproteobacteria	0	0.387393	0	7289.74	37.2243
HDKS1367				0.631579	3	0	1	Plantae	Magnoliopsida	0	1.08564	0
HDKS1368				0.607595	3	0	1	Plantae	Magnoliopsida	8.18635	13.3256	0	28878.3	52.7938
HDKS1369				0.160142	0	0	0	Bacteria	Verrucomicrobiae	19.7748	70.4558	0	20316.8	31.2193
HDKS1370	12504.3	50.1348	0	0.225434	0	0	0	Bacteria	Verrucomicrobiae	60.1428	139.803	1	12504.3	50.1348
HDKS1371				0.0894161	0	0	0			11.3429	22.6975	0	11312.3	39.471
HDKS1372	11360.4	73.9672	0	0.046285	0	0	0	Bacteria	Chlorobea	97.3008	129.328	1	11360.4	73.9672
HDKS1373	17774	12.5401	0	0.17619	0	0	0	Bacteria	Chlorobea	225.152	432.929	1	17774	12.5401
HDKS1374	25288.3	20.6132	0	0.286885	0	0	0			161.42	247.954	1	25288.3	20.6132
HDKS1375				0.104167	0	0	0	Bacteria	Alphaproteobacteria	30.3641	86.4447	0	18792.2	31.8465
HDKS1376				0.43617	3	0	1	Animalia	Insecta	55.5041	53.2347	0	14092.7	94.4049
HDKS1377				0.326667	0	0	0	Protozoa	Ciliatea	12.3004	54.4799	0	18422.3	120.025
HDKS1378	12487.2	28.6679	0	0.283333	0	0	0	Bacteria	Alphaproteobacteria	332.242	343.062	1	12487.2	28.6679
HDKS1379	20396.2	13.4326	0	0.0398406	0	0	0	Bacteria	Alphaproteobacteria	314.149	359.479	1	20396.2	13.4326
HDKS1380				0.0770548	0	0	0	Bacteria	Clostridia	49.6616	133.131	0	10889.7	50.861
HDKS1381				0.076412	0	0	0	Bacteria	Gammaproteobacteria	36.4077	58.4128	0	16308.4	16.4155
HDKS1382				0.137363	0	0	0	Archaea	Thermoprotei	0.279555	8.93258	0	7849.09	58.1731
HDKS1383	19133.2	61.6082	0	0.0854167	0	0	0	Bacteria	Alphaproteobacteria	139.996	200.006	1	19133.2	61.6082
HDKS1384	26264.5	16.4224	0	0.233533	0	0	0	Animalia	Mammalia	160.897	391.094	1	26264.5	16.4224
HDKS1385	9600.16	51.8519	0	0.0392542	0	0	0	Fungi	Phycomycota	139.547	405.597	1	9600.16	51.8519
HDKS1386				0.0491803	0	1	0	Plantae	Magnoliopsida	11.0049	97.4168	0	49701.1	80.6061
HDKS1387				0.108696	0	0	0	Plantae	Magnoliopsida	0	6.32204	0	22297.4	14.3984
HDKS1388				0.0359184	0	0	0	Plantae	Magnoliopsida	8.01004	40.6037	0	12665.8	49.9333
HDKS1389				0.0545024	0	0	0	Plantae	Magnoliopsida	24.2564	38.9908	0	10478.2	53.9057
HDKS1390				0.0327022	0	0	0	Plantae	Magnoliopsida	29.4316	59.42	0	10713.7	22.9619
HDKS1391				0.170833	0	0	0	Plantae	Magnoliopsida	33.2591	51.9107	0	21169.4	47.132
HDKS1392	41614.6	105.684	1	0.163366	0	0	0	Plantae	Magnoliopsida	141.753	1057.79	1	41614.6	105.684
HDKS1393				0.0187668	0	0	0	Plantae	Magnoliopsida	7.31351	9.7948	0	5749.64	75.8584
HDKS1394	7880.49	72.3351	0	0.114914	0	0	0	Plantae	Magnoliopsida	64.9421	122.526	1	7880.49	72.3351
HDKS1395				0.0953545	0	0	0	Plantae	Magnoliopsida	81.3462	90.9185	0	10252.8	29.6329
HDKS1396				0.12938	0	0	0	Plantae	Magnoliopsida	25.16	47.834	0	21902.8	15.7939
HDKS1397	11396.3	94.7829	0	0.224599	0	0	0	Plantae	Magnoliopsida	69.8858	103.193	1	11396.3	94.7829
HDKS1398				0.191837	0	0	0	Plantae	Magnoliopsida	28.5386	19.5415	0	16122.1	37.4949
HDKS1399				0.0624113	0	1	0	Plantae	Magnoliopsida	23.9073	76.5714	0	19174.1	60.5861
HDKS1400				0.173228	0	0	0	Plantae	Magnoliopsida	30.3363	70.5007	0	40404.2	61.8417
HDKS1401	14919	35.2659	0	0.18595	0	1	0	Plantae	Magnoliopsida	65.2992	116.619	1	14919	35.2659
HDKS1402	11843.2	41.9706	0	0.10356	0	1	0	Plantae	Magnoliopsida	341.918	594.363	1	11843.2	41.9706
HDKS1403				0.262195	0	0	0	Bacteria	Verrucomicrobiae	21.7972	35.6459	0	13327.4	43.2612
HDKS1404				0.150376	0	0	0	Bacteria	Clostridia	53.8575	82.3928	0	13490.5	75.6133
HDKS1405				0.0722022	0	1	0	Bacteria	Clostridia	66.5341	49.4423	0	16053.8	84.3962
HDKS1406				0.065445	0	0	0	Bacteria	Alphaproteobacteria	5.87066	7.92267	0	16500.6	26.1033
HDKS1407	8653.83	47.6765	0	0.0566038	0	0	0	Bacteria	Flavobacteriia	96.1205	271.632	1	8653.83	47.6765
HDKS1408				0.257669	0	0	0	Bacteria	Alphaproteobacteria	32.9108	27.8238	0	16492.6	13.7004
HDKS1409				0.109589	0	1	0	Bacteria	Deltaproteobacteria	41.7935	122.303	0	10661.6	115.151
HDKS1410	12797.6	31.5575	0	0.392405	0	0	0	Bacteria	Cyanophyceae	287.142	533.251	1	12797.6	31.5575
HDKS1411				0.225275	0	0	0	Bacteria	Cyanophyceae	23.2093	57.5521	0	19213.7	107.648
HDKS1412				0.803571	0	0	0	Bacteria	Bacilli	47.2912	93.2389	0	9075.25	46.3231
HDKS1413	23182.3	33.0738	0	0.216495	0	0	0	Bacteria	Chlamydiae	84.9677	102.65	1	23182.3	33.0738
HDKS1414	37910.4	85.2476	1	0.427083	0	0	0	Plantae	Magnoliopsida	106.423	351.11	1	37910.4	85.2476
HDKS1415				0.0682128	0	0	0	Bacteria	Clostridia	0.646291	20.6474	0	9962.46	88.7604
HDKS1416				0.124611	0	0	0	Bacteria	Alphaproteobacteria	69.2116	94.5801	0	13080	57.0813
HDKS1417				0.0560472	0	0	0	Animalia	Mammalia	56.3655	12.4106	0	13923.9	16.6833
HDKS1418				0.113846	0	0	0			7.42188	70.0185	0	13162	59.2293
HDKS1419				0.311688	0	0	0	Bacteria	Chloroflexia	0.55911	20.9951	0	22016.8	18.4085
HDKS1420				0.364341	0	0	0	Animalia	Actinopterygii	37.5271	26.5982	0	6669.46	23.4429
HDKS1421				0.0611247	0	0	0	Bacteria	Bacteroidia	14.1046	11.422	0	13197.2	55.0832
HDKS1422	8260.96	109.343	0		0	0	0	Bacteria	Gammaproteobacteria	159.996	275.605	1	8260.96	109.343
HDKS1423	7761.11	44.7113	0		0	0	0	Bacteria	Gammaproteobacteria	241.868	649.078	1	7761.11	44.7113
HDKS1424	8524.75	38.8482	0	0.160428	0	0	0	Bacteria	Clostridia	302.895	517.281	1	8524.75	38.8482
HDKS1425				0.0660377	0	0	0	Bacteria	Clostridia	32.2143	32.2849	0	11703.4	113.453
HDKS1426				0.428571	0	0	0	Bacteria	Planctomycetacia	26.8162	121.555	0	27100.7	98.1723
HDKS1427				0.846154	0	0	0	Bacteria	Gammaproteobacteria	0	0	0
HDKS1428	13864.9	24.9825	0	0.127273	0	0	0	Bacteria	Lentisphaeria	150.96	338.715	1	13864.9	24.9825
HDKS1429				0.0893246	0	0	0	Bacteria	Lentisphaeria	38.0195	109.68	0	24463.4	18.8054
HDKS1430	21945.3	36.9117	0	0.106509	0	0	0	Bacteria	Sphingobacteriia	213.702	277.591	1	21945.3	36.9117
HDKS1431				0.412844	0	0	0	Bacteria	Gammaproteobacteria	48.3133	152.591	0	34158.9	18.1267
HDKS1432	30858.7	91.4562	1	0.0876068	0	0	0	Bacteria	Gammaproteobacteria	55.0723	158.385	1	30858.7	91.4562
HDKS1433				0.0397112	0	0	0	Bacteria	Alphaproteobacteria	44.6736	146.413	0	7845.03	56.2463
HDKS1434				0.0965251	0	0	0	Bacteria	Deltaproteobacteria	2.47184	26.5191	0	39986.5	80.42
HDKS1435				0.184906	0	1	0	Bacteria	Deltaproteobacteria	0.279555	12.1644	0	17698.9	134.556
HDKS1436				0.384	0	0	0	Bacteria	Deltaproteobacteria	44.0194	66.3769	0	11356.1	42.9955
HDKS1437	38138	90.6765	1	0.134276	0	0	0	Bacteria	Deltaproteobacteria	73.6771	254.191	1	38138	90.6765
HDKS1438	25990	107.934	1	0.0944206	0	0	0	Bacteria	Deltaproteobacteria	67.9112	232.286	1	25990	107.934
HDKS1439				0.0552699	0	0	0	Animalia	Mammalia	18.527	56.172	0	12007.2	32.3453
HDKS1440	18174.7	22.6087	0	0.0372149	0	0	0	Bacteria	Thermotogae	183.406	250.783	1	18174.7	22.6087
HDKS1441	16266.4	17.1177	0	0.0576324	0	0	0	Bacteria	Clostridia	116.548	182.007	1	16266.4	17.1177
HDKS1442				0.0489297	0	0	0	Animalia	Mammalia	7.19082	37.1224	0	11205.3	18.3033
HDKS1443				0.197183	0	0	0	Bacteria	Gammaproteobacteria	31.3102	62.9305	0	11524.5	47.9745
HDKS1444	7881.33	42.1596	0	0.161871	0	0	0	Bacteria	Clostridia	59.7737	106.755	1	7881.33	42.1596
HDKS1445				0.0595948	0	0	0	Bacteria	Clostridia	0	3.96133	0	20349.2	68.9801
HDKS1446				0.385417	0	0	0	Bacteria	Clostridia	17.6653	24.4982	0	7010.39	327.441
HDKS1447	8266.88	32.8769	0	0.770833	0	0	0	Bacteria	Clostridia	117.016	374.071	1	8266.88	32.8769
HDKS1448				0.264368	0	0	0	Bacteria	Clostridia	27.415	19.4705	0	17391.4	22.3588
HDKS1449	7432.47	60.9251	0	0.188679	0	1	0	Bacteria	Epsilonproteobacteria	167.861	304.976	1	7432.47	60.9251
HDKS1450	10963.8	29.7876	0	0.0865979	0	0	0	Animalia	Mammalia	151.146	230.782	1	10963.8	29.7876
HDKS1451	12450.3	24.6796	0	0.174157	0	0	0	Bacteria	Alphaproteobacteria	411.472	568.055	1	12450.3	24.6796
HDKS1452				0.241379	0	0	0	Bacteria	Alphaproteobacteria	49.3939	141.027	0	20439.5	14.5466
HDKS1453				0.214953	0	0	0	Archaea	Methanococci	50.8415	58.0335	0	14182.3	22.2655
HDKS1454				0.0709117	0	0	0	Bacteria	Verrucomicrobiae	7.64025	2.0501	0	17778.4	10.1898
HDKS1455					0	0	0	Bacteria	Gammaproteobacteria	55.0547	68.1056	0	16999.8	15.8992
HDKS1456	22617.1	102.395	1	0.0470085	0	0	0	Animalia	Insecta	352.228	436.03	1	22617.1	102.395
HDKS1457				0.585366	0	0	1	Plantae	Magnoliopsida	18.6827	38.8947	0	26837.5	34.1497
HDKS1458				0.559524	0	0	0	Animalia	Insecta	0	7.82842	0	34392	53.2519
HDKS1459	26768.5	12.3022	0	0.0454545	0	0	0	Bacteria	Verrucomicrobiae	98.6829	297.493	1	26768.5	12.3022
HDKS1460				0.064603	0	0	0	Bacteria	Verrucomicrobiae	20.035	49.9923	0	5381.19	44.8725
HDKS1461				1	0	1	0	Bacteria	Bacteroidia	0.511854	23.581	0	5357.42	44.518
HDKS1462				0.0609756	0	0	0	Bacteria	Bacteroidia	19.8937	20.1	0	10977.3	81.2263
HDKS1463	9648.33	71.1503	0	0.112994	0	0	0	Bacteria	Verrucomicrobiae	86.555	137.116	1	9648.33	71.1503
HDKS1464	9155.09	35.2945	0	0.0809129	0	1	0	Bacteria	Gammaproteobacteria	75.7594	299.384	1	9155.09	35.2945
HDKS1465	9735.49	63.5494	0	0.4	0	0	0	Animalia	Bivalvia	190.781	414.157	1	9735.49	63.5494
HDKS1466				0.12963	0	0	0	Bacteria	Epsilonproteobacteria	0	47.3415	0	31781.7	41.6511
HDKS1467	9520.63	38.9447	0	0.0237082	0	0	0	Bacteria	Deltaproteobacteria	89.1726	193.943	1	9520.63	38.9447
HDKS1468	6471.4	49.5461	0	0.52	0	0	0	Bacteria	Deltaproteobacteria	65.7062	157.418	1	6471.4	49.5461
HDKS1469	19654.7	70.8383	0	0.166667	0	0	0	Bacteria	Epsilonproteobacteria	247.789	428.142	1	19654.7	70.8383
HDKS1470	13022.3	25.608	0	0.298077	0	0	0	Bacteria	Epsilonproteobacteria	228.287	424.061	1	13022.3	25.608
HDKS1471	19660.1	29.5506	0	0.0901099	0	0	0	Bacteria	Epsilonproteobacteria	106.514	133.34	1	19660.1	29.5506
HDKS1472	12021.5	53.7689	0	0.161654	0	0	0	Archaea	Methanomicrobia	85.3243	102.659	1	12021.5	53.7689
HDKS1473	7306.06	47.9548	0	0.239766	0	0	0	Archaea	Methanomicrobia	155.951	323.476	1	7306.06	47.9548
HDKS1474	9164.6	42.4704	0	0.0356779	0	1	0	Fungi	Saccharomycetes	154.612	348.024	1	9164.6	42.4704
HDKS1475	39328.5	89.2491	1	0.53125	0	0	1	Plantae	Magnoliopsida	276.695	974.743	1	39328.5	89.2491
HDKS1476	44985.2	89.4198	1	0.478261	0	0	0	Plantae	Magnoliopsida	141.175	746.288	1	44985.2	89.4198
HDKS1477	6164.24	61.373	0	0.116541	0	0	0	Bacteria	Bacteroidia	439.764	907.25	1	6164.24	61.373
HDKS1478				0.0683995	0	0	0	Bacteria	Gammaproteobacteria	2.69656	3.57887	0	9369.41	24.7392
HDKS1479				0.0833333	0	1	0	Bacteria	Gammaproteobacteria	46.9421	89.4879	0	8331.54	27.2419
HDKS1480	30231.1	66.2997	0	0.115942	0	0	0	Bacteria	Gammaproteobacteria	125.2	179.029	1	30231.1	66.2997
HDKS1481	11549.1	85.5565	0	0.382022	0	0	0	Plantae	Magnoliopsida	235.949	434.509	1	11549.1	85.5565
HDKS1482				0.179389	0	0	0	Animalia	Anthozoa	12.3004	32.5882	0	10938.5	89.8654
HDKS1483				0.0952381	0	0	0	Animalia	Anthozoa	9.40309	25.8889	0	3983.3	51.9444
HDKS1484				0.0909091	0	1	0	Animalia	Anthozoa	8.70151	41.6603	0	7063.86	47.8994
HDKS1485	16434.3	47.0902	0	0.109489	0	0	0	Animalia	Anthozoa	51.5429	131.182	1	16434.3	47.0902
HDKS1486				0.0172166	0	0	0	Animalia	Anthozoa	25.1679	103.779	0	7772.78	52.9269
HDKS1487				0.10251	0	1	0	Animalia	Anthozoa	0	0.18094	0
HDKS1488				0.0950413	0	1	0	Animalia	Anthozoa	36.5975	60.4178	0	13388.4	72.0063
HDKS1489				0.0780142	0	0	0	Animalia	Anthozoa	22.1623	60.9214	0	24963.8	29.1926
HDKS1490	7836.98	62.5912	0	0.0573356	0	0	0	Animalia	Anthozoa	210.107	290.744	1	7836.98	62.5912
HDKS1491				0.0497835	0	0	0	Animalia	Anthozoa	34.6058	44.1493	0	6871.31	32.0273
HDKS1492				0.0854369	0	1	0	Animalia	Anthozoa	35.7738	114.046	0	9652.78	34.6482
HDKS1493				0.120344	0	0	0	Animalia	Anthozoa	31.0104	57.9735	0	12275.9	44.7851
HDKS1494				0.189189	0	0	0	Animalia	Anthozoa	71.5475	51.8589	0	12427.5	19.949
HDKS1495				0.143836	0	0	0	Animalia	Anthozoa	45.0084	83.1505	0	7417.92	58.8744
HDKS1496	23227.3	104.196	1	0.0277569	0	0	0	Animalia	Anthozoa	214.992	422.67	1	23227.3	104.196
HDKS1497	10067.2	35.4	0	0.213115	0	0	0	Animalia	Anthozoa	166.992	273.36	1	10067.2	35.4
HDKS1498				0.0630872	0	1	0	Animalia	Anthozoa	44.8481	187.29	0	22689.1	47.6759
HDKS1499				0.0190751	0	0	0	Animalia	Anthozoa	42.7719	43.2046	0	12044.2	33.1062
HDKS1500	26227.6	57.4131	0	0.058156	0	0	0	Animalia	Anthozoa	81.3193	106.292	1	26227.6	57.4131
HDKS1501				0.199153	0	0	0	Animalia	Anthozoa	22.6202	67.6359	0	15216	78.7745
HDKS1502	12064.5	60.8735	0	0.0564885	0	0	0	Animalia	Anthozoa	98.945	221.354	1	12064.5	60.8735
HDKS1503				0.96	0	1	0	Animalia	Anthozoa	8.38665	58.8596	0	8416.33	72.9053
HDKS1504	12866.1	38.5984	0	0.104712	0	0	0	Animalia	Anthozoa	111.335	236.77	1	12866.1	38.5984
HDKS1505				0.487805	0	0	0	Animalia	Anthozoa	48.9221	98.241	0	10899.5	29.1749
HDKS1506	14357.8	21.4399	0	0.125392	0	1	0	Animalia	Anthozoa	273.8	414.483	1	14357.8	21.4399
HDKS1507				0.119658	0	0	0	Animalia	Anthozoa	53.6421	79.6876	0	13815.1	20.0114
HDKS1508				0.8	0	0	0	Animalia	Anthozoa	15.7056	53.4316	0	10900.4	51.3554
HDKS1509	10044.9	90.5993	0	0.0255591	0	0	0	Animalia	Anthozoa	253.926	469.397	1	10044.9	90.5993
HDKS1510				0.484211	0	0	0	Animalia	Anthozoa	38.6507	81.6698	0	15729.4	37.555
HDKS1511	10309.8	63.5585	0	0.0288184	0	0	0	Animalia	Anthozoa	102.114	185.888	1	10309.8	63.5585
HDKS1512				0.227273	0	1	0	Animalia	Anthozoa	81.8417	81.6698	0	21776.3	22.6987
HDKS1513				0.118497	0	0	0	Animalia	Anthozoa	48.9875	75.6006	0	18386.5	68.8946
HDKS1514				0.578947	0	0	0	Animalia	Anthozoa	28.6638	81.8134	0	17465.6	48.9916
HDKS1515	7550.9	58.1081	0	0.0687361	0	0	0	Animalia	Anthozoa	488.961	1081.38	1	7550.9	58.1081
HDKS1516	36378.3	24.311	0	0.0450928	0	0	0	Animalia	Anthozoa	235.275	505.702	1	36378.3	24.311
HDKS1517				0.0399221	0	0	0	Animalia	Anthozoa	20.4489	61.0962	0	10340.8	67.5486
HDKS1518				0.0701107	0	0	0	Animalia	Anthozoa	31.0219	159.885	0	10860.4	59.6436
HDKS1519				0.877193	0	1	0	Animalia	Anthozoa	0.767781	0.165528	0	5920.36	72.2492
HDKS1520				0.134078	0	0	0	Animalia	Anthozoa	15.8459	48.8747	0	5330.99	68.2567
HDKS1521				0.0895238	0	1	0	Animalia	Anthozoa	10.9026	60.1928	0	14821.1	85.2679
HDKS1522	9762.41	36.8427	0	0.155556	0	0	0	Animalia	Anthozoa	364.934	624.581	1	9762.41	36.8427
HDKS1523				0.0772947	0	0	0	Animalia	Anthozoa	39.3537	55.5666	0	11065.9	62.9528
HDKS1524				0.395833	0	0	0	Animalia	Anthozoa	20.6813	25.8126	0	10959.1	34.1455
HDKS1525	34064.2	20.7274	0	0.118902	0	0	0	Archaea	Halobacteria	215.515	581.685	1	34064.2	20.7274
HDKS1526				1	3	1	0	Animalia	Insecta	17.5873	85.7457	0	48954.3	61.2143
HDKS1527				0.209677	3	1	0	Animalia	Insecta	12.495	59.7733	0	24874.5	57.4239
HDKS1528				0.397959	3	1	0	Animalia	Insecta	26.5162	44.0766	0	11495.2	42.2475
HDKS1529				0.386139	3	1	0	Animalia	Insecta	38.2012	78.9234	0	11922.5	127.066
HDKS1530				0.0273893	0	0	0	Animalia	Chromadorea	13.1412	31.8887	0	10875.1	41.697
HDKS1531	38711.7	38.3573	0	0.0209937	0	0	0	Animalia	Insecta	246.714	1393.25	1	38711.7	38.3573
HDKS1532	17670.1	28.9469	0	0.0355556	0	0	0	Animalia	Insecta	132.57	289.089	1	17670.1	28.9469
HDKS1533	19581.8	20.5335	0	0.101176	0	0	0	Bacteria	Bacteroidia	86.103	120.805	1	19581.8	20.5335
HDKS1534				0.149206	0	0	0	Bacteria	Clostridia	38.4259	40.1686	0	14752.4	109.71
HDKS1535				0.0730051	0	0	0	Bacteria	Clostridia	33.1562	65.0083	0	15355	41.0089
HDKS1536				0.302521	0	0	0	Animalia	Bivalvia	0	0.339248	0	8696.97	30.6792
HDKS1537	15022	43.4831	0	1	0	0	0	Animalia	Reptilia	65.5173	133.521	1	15022	43.4831
HDKS1538				0.142415	0	1	0	Animalia	Insecta	15.2805	101.823	0	47244.3	15.7832
HDKS1539				0.238095	0	0	0	Plantae	Pinopsida	18.2018	7.37846	0	6206.5	72.1004
HDKS1540				0.147541	0	0	0	Bacteria	Epsilonproteobacteria	39.9246	38.3592	0	10907.2	41.5704
HDKS1541	9768.73	51.3027	0	0.455696	0	0	0	Protozoa	Zoomastigophora	114.897	278.015	1	9768.73	51.3027
HDKS1542				0.14377	0	0	0	Protozoa	Zoomastigophora	48.9309	58.1842	0	10668.5	60.3569
HDKS1543	15443.1	35.7668	0	0.0438048	0	1	0	Protozoa	Zoomastigophora	185.701	347.104	1	15443.1	35.7668
HDKS1544	6944.88	43.804	0	0.0695067	0	0	0	Protozoa	Zoomastigophora	180.4	359.905	1	6944.88	43.804
HDKS1545				0.0791897	0	0	0			50.7813	36.1327	0	24886.3	35.9146
HDKS1546	8193.93	46.5482	0	0.219512	0	0	0	Protozoa	Zoomastigophora	253.187	554.156	1	8193.93	46.5482
HDKS1547	13509.5	92.4028	0	0.0888889	0	0	0	Protozoa	Zoomastigophora	58.9861	126.915	1	13509.5	92.4028
HDKS1548	8215.38	52.9751	0	0.220588	0	0	0	Animalia	Anthozoa	92.9015	189.195	1	8215.38	52.9751
HDKS1549	6415.23	64.342	0	0.41573	0	0	0	Animalia	Anthozoa	240.644	542.327	1	6415.23	64.342
HDKS1550				0.130667	0	1	0	Bacteria	Epsilonproteobacteria	83.3715	81.1658	0	21090.6	86.3694
HDKS1551	23575	15.38	0	0.0859539	0	0	0	Bacteria	Bacilli	121.98	145.767	1	23575	15.38
HDKS1552				0.0623441	0	0	0	Bacteria	Bacilli	5.38575	33.5569	0	9503.67	71.8778
HDKS1553				0.134328	0	0	0	Bacteria	Gammaproteobacteria	23.8196	76.197	0	23686.5	42.1595
HDKS1554	33114.9	88.4458	1	0.0840164	0	1	0	Bacteria	Gammaproteobacteria	201.031	247.572	1	33114.9	88.4458
HDKS1555				0.126316	0	0	0	Animalia	Amphibia	6.28222	30.1619	0	9137.27	23.972
HDKS1556				0.0749186	0	1	0	Plantae	Chlorophyceae	6.70932	42.8718	0	8296.64	68.3778
HDKS1557				0.421053	0	0	0	Plantae	Chlorophyceae	2.516	13.4311	0	8876.84	37.0172
HDKS1558				0.106061	0	0	0	Plantae	Chlorophyceae	4.35076	43.0374	0	8993.46	36.29
HDKS1559	28703	51.4043	0	0.0632091	0	0	0	Plantae	Chlorophyceae	161.746	416.04	1	28703	51.4043
HDKS1560				0.104925	0	0	0	Plantae	Chlorophyceae	6.98888	54.5186	0	6698.96	29.8938
HDKS1561				0.066365	0	0	0	Plantae	Chlorophyceae	26.8723	77.4422	0	7926.22	63.4829
HDKS1562	8752.99	28.9852	0	0.0419664	0	0	0	Plantae	Chlorophyceae	240.315	333.834	1	8752.99	28.9852
HDKS1563				0.379845	0	0	0	Plantae	Chlorophyceae	3.07112	29.5146	0	11245.1	72.1793
HDKS1564				0.0149558	0	0	0	Plantae	Chlorophyceae	49.8015	71.8393	0	10372.8	54.8414
HDKS1565	9514.58	78.2361	0	0.0198915	0	0	0	Plantae	Chlorophyceae	288.174	511.756	1	9514.58	78.2361
HDKS1566	42619.7	61.245	1	0.251748	0	1	0	Plantae	Chlorophyceae	173.459	921.609	1	42619.7	61.245
HDKS1567	8541.22	55.0239	0	0.0607553	0	0	0	Animalia	Amphibia	101.859	291.114	1	8541.22	55.0239
HDKS1568					0	0	0	Plantae	Chlorophyceae	8.95744	31.2336	0	19081.2	54.0032
HDKS1569	39157.2	82.9697	1	0.0351603	0	0	0	Plantae	Chlorophyceae	148.444	673.491	1	39157.2	82.9697
HDKS1570				0.113689	0	0	0	Plantae	Chlorophyceae	2.1543	23.0438	0	20719.6	20.03
HDKS1571				0.020533	0	0	0	Plantae	Chlorophyceae	72.5945	80.9561	0	26847.8	89.2276
HDKS1572				0.15873	0	0	0	Plantae	Chlorophyceae	39.9764	122.192	0	9451.5	60.4873
HDKS1573	13084.5	50.9436	0	0.310345	0	0	0	Plantae	Chlorophyceae	217.494	277.689	1	13084.5	50.9436
HDKS1574	13480.4	68.9649	0	0.31746	0	0	0	Plantae	Chlorophyceae	88.0876	166.936	1	13480.4	68.9649
HDKS1575	11139.3	37.0441	0	0.0522496	0	0	0	Plantae	Chlorophyceae	111.458	201.156	1	11139.3	37.0441
HDKS1576				0.79661	0	0	0	Plantae	Chlorophyceae	11.5174	34.8427	0	9105.65	96.172
HDKS1577				0.0242567	0	0	0	Plantae	Chlorophyceae	0.55911	48.6166	0	7853.13	67.6649
HDKS1578	22021.9	19.7873	0	0.0397351	0	0	0	Animalia	Mammalia	394.668	637.544	1	22021.9	19.7873
HDKS1579	43310.9	88.9608	1	0.518987	0	1	0	Animalia	Mammalia	88.7617	355.054	1	43310.9	88.9608
HDKS1580				0.0516484	0	0	0	Animalia	Mammalia	42.0214	56.996	0	13001.9	87.0579
HDKS1581				0.0638298	0	0	0	Animalia	Mammalia	11.6332	76.9971	0	7757.07	45.2179
HDKS1582	10828.2	85.5505	0	0.150407	0	0	0	Animalia	Mammalia	226.371	369.457	1	10828.2	85.5505
HDKS1583				0.121693	0	0	0	Bacteria	Verrucomicrobiae	29.8868	53.7864	0	9067.78	66.5788
HDKS1584				0.281437	0	0	0	Bacteria	Verrucomicrobiae	18.9803	32.7947	0	10052.9	32.6771
HDKS1585				0.219388	0	0	0	Bacteria	Verrucomicrobiae	20.8983	58.9281	0	17699.8	28.0765
HDKS1586				0.0687758	0	0	0	Bacteria	Alphaproteobacteria	5.61783	33.4421	0	19806.3	9.86289
HDKS1587	8510.8	88.1797	0	0.0278722	0	0	0	Bacteria	Alphaproteobacteria	108.577	214.359	1	8510.8	88.1797
HDKS1588	9058.61	41.8112	0	0.0876404	0	0	0	Bacteria	Clostridia	97.5899	159.047	1	9058.61	41.8112
HDKS1589	32008.7	105.516	1	0.447761	0	0	0	Plantae	Magnoliopsida	189.386	477.601	1	32008.7	105.516
HDKS1590				0.114416	0	0	0	Bacteria	Spirochaetes	11.0109	46.8746	0	20043.3	43.5891
HDKS1591				0.24375	0	0	0	Plantae	Magnoliopsida	41.9656	51.8781	0	8497	95.1486
HDKS1592	8409.71	45.1154	0	0.133047	0	0	0	Bacteria	Clostridia	425.795	661.192	1	8409.71	45.1154
HDKS1593				0.886792	0	0	0	Bacteria	Clostridia	0	5.46248	0	23286.6	16.8492
HDKS1594	17016	16.6872	0	0.0551181	0	0	0	Bacteria	Clostridia	246.969	356.263	1	17016	16.6872
HDKS1595	27494.1	40.0811	0	0.133333	0	0	0	Bacteria	Clostridia	283.66	519.607	1	27494.1	40.0811
HDKS1596	34208.8	10.6475	0	0.1	0	1	0	Bacteria	Clostridia	77.3143	159.646	1	34208.8	10.6475
HDKS1597	18026.6	30.3082	0	0.095092	0	0	0	Bacteria	Clostridia	435.269	636.792	1	18026.6	30.3082
HDKS1598				0.551282	0	1	0	Bacteria	Clostridia	0.838665	32.7501	0	10715.2	46.9574
HDKS1599	9641.55	81.7399	0	0.119048	0	0	0	Bacteria	Aquificae	106.514	226.528	1	9641.55	81.7399
HDKS1600				0.0882353	0	0	0	Animalia	Actinopterygii	63.1794	89.8221	0	10418	39.5767
HDKS1601				0.890909	3	0	1	Plantae	Magnoliopsida	1.72344	14.4123	0	26147.5	91.213
HDKS1602				0.0547619	0	0	0	Animalia	Actinopterygii	31.4111	52.1311	0	16294.2	53.6982
HDKS1603				0.0873606	0	0	0	Animalia	Actinopterygii	10.4704	15.4348	0	8482.19	124.834
HDKS1604				0.148936	0	0	0	Animalia	Chromadorea	43.7635	158.245	0	15819	69.8887
HDKS1605	12103.9	39.9125	0	0.140562	0	0	0	Animalia	Chromadorea	138.873	161.143	1	12103.9	39.9125
HDKS1606	7432.28	68.2552	0	0.123684	0	0	0	Animalia	Chromadorea	63.0355	158.227	1	7432.28	68.2552
HDKS1607				0.035533	0	0	0	Animalia	Chromadorea	0.21543	9.01843	0	18531.2	11.3857
HDKS1608				0.17094	0	0	0	Animalia	Chromadorea	1.27963	61.08	0	7488.76	55.5449
HDKS1609				0.189815	0	0	0	Animalia	Chromadorea	0.767781	0.415203	0	20920.3	18.1818
HDKS1610	10310.7	108.261	0	0.258741	0	0	0	Animalia	Chromadorea	418.96	756.497	1	10310.7	108.261
HDKS1611	23874.2	40.5457	0	0.101493	0	0	0	Animalia	Chromadorea	344.935	738.967	1	23874.2	40.5457
HDKS1612				0.0467836	0	0	0	Animalia	Chromadorea	43.3587	57.1009	0	14907.6	61.5831
HDKS1613	9523.36	42.4487	0	0.140625	0	0	0	Animalia	Chromadorea	94.1811	184.667	1	9523.36	42.4487
HDKS1614	27531	87.6068	1	0.0969163	0	0	0	Animalia	Chromadorea	79.578	158.557	1	27531	87.6068
HDKS1615				0.597561	0	0	0	Animalia	Chromadorea	6.63123	42.305	0	19168.8	51.0852
HDKS1616	31849	102.278	1	0.100251	0	0	0	Animalia	Chromadorea	66.344	183.727	1	31849	102.278
HDKS1617	14730.9	68.0539	0	0.0432173	0	0	0	Animalia	Chromadorea	92.1337	106.9	1	14730.9	68.0539
HDKS1618	12880	88.691	0	0.0571809	0	0	0	Animalia	Chromadorea	171.007	245.128	1	12880	88.691
HDKS1619	7689.68	73.0604	0	0.017616	0	0	0	Animalia	Chromadorea	752.247	1529.29	1	7689.68	73.0604
HDKS1620	28659.7	79.1024	1	0.192488	0	0	0	Animalia	Chromadorea	170.836	524.853	1	28659.7	79.1024
HDKS1621				0.0799347	0	0	0	Animalia	Chromadorea	44.0438	114.571	0	9237.87	39.891
HDKS1622	10680.6	69.4985	0	0.142857	0	0	0	Animalia	Chromadorea	67.2147	139.199	1	10680.6	69.4985
HDKS1623	10406.7	61.4047	0	0.0180832	0	0	0	Animalia	Chromadorea	203.385	280.554	1	10406.7	61.4047
HDKS1624				0.0897666	0	0	0	Animalia	Chromadorea	65.3915	80.2324	0	11552.5	143.233
HDKS1625	8422.88	33.2413	0	0.0422195	0	0	0	Animalia	Chromadorea	350.526	599.403	1	8422.88	33.2413
HDKS1626				0.418803	0	0	0	Animalia	Chromadorea	32.2468	324.723	0	47768.7	17.2558
HDKS1627				0.0601307	0	1	0	Animalia	Chromadorea	86.3691	99.2665	0	9997.17	42.4031
HDKS1628	27543.5	90.0307	1	0.235669	0	1	0	Animalia	Chromadorea	473.3	1211.29	1	27543.5	90.0307
HDKS1629				0.0481557	0	0	0	Animalia	Chromadorea	64.7768	82.1467	0	7833.03	64.8019
HDKS1630	41004.7	97.7322	1	0.416667	0	0	0	Animalia	Chromadorea	569.813	1453.44	1	41004.7	97.7322
HDKS1631	6384.2	98.0707	0	0.117021	0	0	0	Animalia	Chromadorea	188.31	320.553	1	6384.2	98.0707
HDKS1632	46750.8	84.2772	1	0.11326	0	1	0	Animalia	Chromadorea	275.72	1327.05	1	46750.8	84.2772
HDKS1633	11435.3	89.4721	0	0.0252101	0	0	0	Animalia	Chromadorea	117.625	107.352	1	11435.3	89.4721
HDKS1634	19131.7	18.7508	0	0.0489596	0	0	0	Animalia	Chromadorea	143.142	281.237	1	19131.7	18.7508
HDKS1635	17551	92.4052	0	0.087037	0	0	0	Animalia	Chromadorea	90.8965	124.13	1	17551	92.4052
HDKS1636				0.0667614	0	0	0	Animalia	Chromadorea	39.4384	148.638	0	6989.12	49.1361
HDKS1637	18537.1	48.1843	0	0.282443	0	1	0	Animalia	Chromadorea	165.329	267.719	1	18537.1	48.1843
HDKS1638	8793.46	38.7737	0	0.0145814	0	0	0	Animalia	Chromadorea	158.772	280.095	1	8793.46	38.7737
HDKS1639	10167.8	84.0075	0	0.0541796	0	0	0	Animalia	Chromadorea	935.706	1668.91	1	10167.8	84.0075
HDKS1640				0.134969	0	0	0	Animalia	Chromadorea	55.5041	67.1642	0	12030.4	43.701
HDKS1641	10415.2	40.6819	0	0.710145	0	1	0	Animalia	Chromadorea	100.996	121.395	1	10415.2	40.6819
HDKS1642	15241.9	28.5612	0	0.0433213	0	0	0	Animalia	Chromadorea	568.539	714.399	1	15241.9	28.5612
HDKS1643				0.0924528	0	0	0	Animalia	Chromadorea	51.1303	75.9097	0	7598.02	74.379
HDKS1644	6213.3	59.3868	0	0.103044	0	0	0	Animalia	Chromadorea	53.5734	184.92	1	6213.3	59.3868
HDKS1645	17478.1	19.926	0	0.079602	0	0	0	Animalia	Chromadorea	760.498	1078.51	1	17478.1	19.926
HDKS1646	18754.9	27.6758	0	0.122715	0	0	0	Animalia	Chromadorea	86.2474	140.31	1	18754.9	27.6758
HDKS1647				0.483516	0	0	0	Animalia	Chromadorea	13.6982	84.2539	0	9053.03	59.1348
HDKS1648	7824.16	69.4814	0	0.14841	0	0	0	Animalia	Chromadorea	254.058	459.304	1	7824.16	69.4814
HDKS1649	20472.9	109.686	1	0.263566	0	1	0	Bacteria	Deltaproteobacteria	297.131	495.594	1	20472.9	109.686
HDKS1650	6270.34	61.9115	0	0.079258	0	0	0	Chromista	Cryptophyceae	89.1726	184.285	1	6270.34	61.9115
HDKS1651	30651.9	39.7051	0	0.0369048	0	0	0	Bacteria	Betaproteobacteria	616.777	1272.48	1	30651.9	39.7051
HDKS1652				0.308219	0	0	0	Bacteria	Gammaproteobacteria	20.2504	99.8972	0	15503.1	82.0522
HDKS1653	15142.8	92.8948	0	0.0452261	0	0	0	Bacteria	Gammaproteobacteria	269.729	350.477	1	15142.8	92.8948
HDKS1654	18007.3	48.1413	0	0.201031	0	1	0	Animalia	Chromadorea	253.557	299.856	1	18007.3	48.1413
HDKS1655	14360.8	101.228	0	0.552632	0	1	0	Bacteria	Flavobacteriia	346.283	659.068	1	14360.8	101.228
HDKS1656	21793.3	17.2473	0	0.259036	0	0	0	Bacteria	Flavobacteriia	306.344	358.613	1	21793.3	17.2473
HDKS1657	11979.2	116.101	0	0.137026	0	0	0	Bacteria	Flavobacteriia	83.8023	154.217	1	11979.2	116.101
HDKS1658	44415.2	84.0188	1	0.0566802	0	0	0	Bacteria	Flavobacteriia	207.139	1377.62	1	44415.2	84.0188
HDKS1659	10822.8	27.7403	0	0.5	0	0	0	Bacteria	Flavobacteriia	564.702	885.132	1	10822.8	27.7403
HDKS1660	16991.7	91.6944	0	0.544304	0	1	0	Bacteria	Flavobacteriia	162.018	313.38	1	16991.7	91.6944
HDKS1661				0.0671141	0	0	0	Bacteria	Alphaproteobacteria	41.3472	47.738	0	23996.4	15.8075
HDKS1662				0.260563	0	0	0	Bacteria	Flavobacteriia	42.7719	448.468	0	33353.2	36.9667
HDKS1663	42780	47.029	1	0.248227	0	0	0	Bacteria	Deltaproteobacteria	190.557	890.46	1	42780	47.029
HDKS1664	18677.8	16.5466	0	0.283871	0	0	0	Bacteria	Deltaproteobacteria	104.716	166.829	1	18677.8	16.5466
HDKS1665				0.376	0	0	0	Bacteria	Deltaproteobacteria	34.3811	117.1	0	26002.2	62.261
HDKS1666				0.0745763	0	0	0	Bacteria	Deltaproteobacteria	47.1167	218.791	0	40003.4	89.3163
HDKS1667	6776.63	76.5187	0	0.184874	0	0	0	Bacteria	Deltaproteobacteria	68.956	308.461	1	6776.63	76.5187
HDKS1668				0.138889	0	0	0	Bacteria	Clostridia	38.3913	58.0029	0	14384.9	43.0874
HDKS1669				0.376923	0	1	0	Plantae	Magnoliopsida	11.8409	81.2463	0	10290.5	60.1022
HDKS1670	10693.6	53.385	0		0	0	1	Bacteria	Gammaproteobacteria	221.099	202.652	1	10693.6	53.385
HDKS1671				0.710145	0	0	0	Plantae	Pinopsida	34.8263	70.8005	0	24864.7	94.6569
HDKS1672	10091.7	33.7322	0	0.197802	0	0	0	Plantae	Pinopsida	247.314	308.192	1	10091.7	33.7322
HDKS1673	22818.8	29.3249	0	0.101695	0	0	0	Plantae	Pinopsida	1049.48	1741.48	1	22818.8	29.3249
HDKS1674	7718.5	68.6969	0	0.211111	0	0	0	Plantae	Pinopsida	162.291	342.888	1	7718.5	68.6969
HDKS1675				0.302013	0	0	0	Plantae	Pinopsida	38.299	153.811	0	24650.7	19.4423
HDKS1676	8035.13	59.559	0	0.151292	0	0	0	Plantae	Magnoliopsida	268.216	554.825	1	8035.13	59.559
HDKS1677				0.648649	3	0	1	Plantae	Magnoliopsida	23.2665	61.4851	0	10631.9	137.578
HDKS1678	16360.6	50.5955	0	0.446602	0	1	0	Plantae	Magnoliopsida	57.0771	145.345	1	16360.6	50.5955
HDKS1679	11226.4	44.8262	0	0.158784	0	0	0	Plantae	Magnoliopsida	55.3737	101.659	1	11226.4	44.8262
HDKS1680	10665.6	87.919	0	0.280992	0	0	1	Plantae	Magnoliopsida	477.798	625.743	1	10665.6	87.919
HDKS1681	8543.25	52.944	0	0.021393	0	0	0	Plantae	Bryopsida	113.952	347.403	1	8543.25	52.944
HDKS1682				0.223776	0	0	0	Plantae	Bryopsida	30.3363	83.9157	0	11598.8	45.9275
HDKS1683				0.0489883	0	1	0	Plantae	Bryopsida	36.6463	149.943	0	41786.4	7.34337
HDKS1684	18557.5	29.113	0	0.0518395	0	0	0	Plantae	Bryopsida	882.671	992.058	1	18557.5	29.113
HDKS1685	8934.41	60.0306	0	0.0541958	0	0	0	Plantae	Bryopsida	360.601	466	1	8934.41	60.0306
HDKS1686				0.0356577	0	1	0	Plantae	Bryopsida	46.1448	54.2327	0	9596.69	59.1776
HDKS1687	14244.4	86.5619	0	0.552941	0	0	0	Plantae	Bryopsida	65.7062	108.276	1	14244.4	86.5619
HDKS1688	16081.1	41.8505	0	0.0543175	0	0	0	Plantae	Bryopsida	422.023	651.049	1	16081.1	41.8505
HDKS1689	12162.7	78.5749	0	0.0230061	0	1	0	Plantae	Bryopsida	1180	1304.75	1	12162.7	78.5749
HDKS1690				0.0975	0	0	0	Plantae	Bryopsida	41.578	105.704	0	11905.9	111.556
HDKS1691	10473.5	83.6547	0	0.274286	0	0	0	Plantae	Bryopsida	95.2498	150.646	1	10473.5	83.6547
HDKS1692	11797.2	55.9289	0	0.0387789	0	0	0	Plantae	Bryopsida	85.8467	217.797	1	11797.2	55.9289
HDKS1693	9709.42	57.8629	0	0.923077	0	0	0	Plantae	Bryopsida	56.8524	122.858	1	9709.42	57.8629
HDKS1694	10079.8	62.4788	0	0.121212	0	0	0	Plantae	Bryopsida	124.678	177.515	1	10079.8	62.4788
HDKS1695				0.103044	0	0	0	Plantae	Bryopsida	48.4718	154.443	0	34810.7	16.7613
HDKS1696	8922.5	36.9163	0	0.186869	0	0	0	Plantae	Bryopsida	204.659	426.437	1	8922.5	36.9163
HDKS1697	13648.9	19.7422	0	0.211957	0	0	0	Plantae	Bryopsida	357.738	361.328	1	13648.9	19.7422
HDKS1698				0.0755906	0	0	0	Plantae	Bryopsida	10.5615	37.9071	0	15441.4	42.1612
HDKS1699				0.0775444	0	1	0	Plantae	Bryopsida	16.4041	54.8398	0	22434.6	43.2319
HDKS1700	6557.48	49.6962	0	0.262295	0	0	0	Plantae	Bryopsida	52.5876	166.301	1	6557.48	49.6962
HDKS1701	8400.95	71.5851	0	0.0673267	0	1	0	Plantae	Bryopsida	653.7	1300.45	1	8400.95	71.5851
HDKS1702	9586.85	40.8494	0	0.0628366	0	0	0	Plantae	Bryopsida	408.686	749.484	1	9586.85	40.8494
HDKS1703	7995.67	47.2215	0	0.132597	0	1	0	Plantae	Bryopsida	104.716	205.02	1	7995.67	47.2215
HDKS1704	19592.4	39.8015	0	0.0308166	0	1	0	Plantae	Bryopsida	274.257	396.711	1	19592.4	39.8015
HDKS1705	14127	91.1644	0	0.0378151	0	0	0	Plantae	Bryopsida	66.7398	122.56	1	14127	91.1644
HDKS1706	9951.03	46.6915	0	0.0323276	0	0	0	Plantae	Bryopsida	449.202	691.651	1	9951.03	46.6915
HDKS1707				0.173432	0	0	0	Plantae	Bryopsida	16.8912	78.4507	0	21096.9	63.4388
HDKS1708				0.0690738	0	0	0	Plantae	Bryopsida	22.3644	50.6619	0	12333.6	25.392
HDKS1709				0.153595	0	0	0	Plantae	Bryopsida	70.8917	76.6701	0	7666.01	70.7836
HDKS1710	19042.2	17.3428	0	0.0466761	0	0	0	Plantae	Bryopsida	669.883	1076.41	1	19042.2	17.3428
HDKS1711	6907.65	89.2419	0	0.0494253	0	0	0	Plantae	Bryopsida	103.956	205.777	1	6907.65	89.2419
HDKS1712	8256.15	57.1541	0	0.138462	0	0	0	Plantae	Bryopsida	253.187	407.75	1	8256.15	57.1541
HDKS1713				0.122283	0	1	0	Plantae	Bryopsida	46.9421	78.0661	0	12395.1	104.562
HDKS1714				0.0868644	0	0	0	Plantae	Bryopsida	54.1548	30.8913	0	17515	41.7043
HDKS1715	13191.4	96.211	0	0.159696	0	0	0	Plantae	Bryopsida	74.5388	152.878	1	13191.4	96.211
HDKS1716	8922.74	50.056	0	0.0351351	0	0	0	Plantae	Bryopsida	205.163	529.383	1	8922.74	50.056
HDKS1717	18523.7	95.9703	0	0.0878187	0	0	0	Plantae	Bryopsida	179.453	238.842	1	18523.7	95.9703
HDKS1718				0.0616352	0	1	0	Plantae	Bryopsida	18.4265	36.8147	0	30557.2	72.6856
HDKS1719	10320.5	43.0939	0	0.193182	0	1	0	Plantae	Bryopsida	218.562	214.968	1	10320.5	43.0939
HDKS1720				0.0430939	0	0	0	Plantae	Bryopsida	90.2963	66.6111	0	11165.3	47.0747
HDKS1721	11104.8	49.0304	0	0.171875	0	0	0	Plantae	Bryopsida	677.258	948.169	1	11104.8	49.0304
HDKS1722				0.186992	0	0	0	Plantae	Bryopsida	35.9768	99.0919	0	13175.5	74.448
HDKS1723	19008	58.4709	0	0.149466	0	0	0	Plantae	Bryopsida	95.1058	113.079	1	19008	58.4709
HDKS1724	7721.41	58.5269	0	0.157676	0	0	0	Plantae	Bryopsida	203.59	437.174	1	7721.41	58.5269
HDKS1725	37140.7	89.699	1	0.135048	0	0	0	Plantae	Bryopsida	156.183	634.688	1	37140.7	89.699
HDKS1726				0.0564516	0	1	0	Plantae	Bryopsida	6.79112	29.2366	0	8946.86	58.4085
HDKS1727	11378.4	43.4543	0	0.133333	0	0	0	Plantae	Bryopsida	104.674	176.959	1	11378.4	43.4543
HDKS1728	14004.7	52.084	0	0.11236	0	0	0	Plantae	Bryopsida	186.315	272.263	1	14004.7	52.084
HDKS1729				0.287356	0	0	0	Plantae	Bryopsida	43.6106	73.2178	0	5376.49	77.4811
HDKS1730	29142.2	125.858	1	0.842105	0	0	0	Plantae	Bryopsida	83.944	214.924	1	29142.2	125.858
HDKS1731	16402.3	36.6398	0	0.092511	0	0	0	Plantae	Bryopsida	53.2113	103.193	1	16402.3	36.6398
HDKS1732				0.112469	0	0	0	Plantae	Bryopsida	60.0301	80.9954	0	10184.3	37.5603
HDKS1733	11638.7	72.6652	0	0.140523	0	0	0	Plantae	Magnoliopsida	105.615	169.872	1	11638.7	72.6652
HDKS1734				0.643836	3	0	1	Plantae	Magnoliopsida	4.75244	55.5225	0	13208.9	46.9939
HDKS1735	8738.78	52.0742	0	0.0997625	0	0	0	Animalia	Amphibia	113.708	346.143	1	8738.78	52.0742
HDKS1736	16450	21.7703	0	0.119205	0	0	0			121.821	188.961	1	16450	21.7703
HDKS1737	12657	90.5312	0	0.0764007	0	1	0			91.8778	132.983	1	12657	90.5312
HDKS1738	9212.92	50.5841	0	0.0766488	0	0	0			113.705	237.031	1	9212.92	50.5841
HDKS1739				0.5	0	0	0			31.3102	43.4341	0	29947.3	122.29
HDKS1740				0.151625	0	0	0			45.5675	221.171	0	11100.7	26.2368
HDKS1741	42362.5	87.6494	1	0.0207399	0	0	0			265.202	858.803	1	42362.5	87.6494
HDKS1742	18120.7	70.9546	0	0.190476	0	0	0			202.691	243.078	1	18120.7	70.9546
HDKS1743	22709.4	42.7524	0	0.113821	0	1	0			88.9981	125.466	1	22709.4	42.7524
HDKS1744				0.12987	0	0	0			7.42188	47.5888	0	10659.7	41.3333
HDKS1745	12941.2	61.2654	0	0.0520325	0	0	0			433.935	432.89	1	12941.2	61.2654
HDKS1746	13981.5	64.2838	0	0.0815348	0	0	0			142.788	198.713	1	13981.5	64.2838
HDKS1747	45675.9	85.1387	1	0.0815348	0	0	0			181.452	1154.92	1	45675.9	85.1387
HDKS1748				0.070922	0	0	0	Bacteria	Alphaproteobacteria	11.8664	23.775	0	10615.1	37.778
HDKS1749	17943.4	101.964	0	0.615385	0	0	0	Bacteria	Chloroflexia	61.3467	152.125	1	17943.4	101.964
HDKS1750				0.0279296	0	0	0	Bacteria	Verrucomicrobiae	56.9409	72.9564	0	12022.5	72.7917
HDKS1751				0.17	0	0	0	Plantae	Magnoliopsida	10.2371	55.9433	0	16537	67.9517
HDKS1752				0.454545	3	0	1	Animalia	Insecta	11.2024	38.2269	0	17972.1	61.4339
HDKS1753				0.0373191	0	0	0	Plantae	Magnoliopsida	9.21337	22.9875	0	10861.1	65.168
HDKS1754	21499.3	20.5951	0	0.221591	0	1	0	Animalia	Insecta	170.841	325.278	1	21499.3	20.5951
HDKS1755				0.49	0	0	0	Animalia	Mammalia	0	1.69624	0	14521.1	47.8583
HDKS1756	8263.09	61.2941	0	0.167286	0	1	0	Animalia	Cephalaspidomorphi	85.1663	178.996	1	8263.09	61.2941
HDKS1757	39464.3	95.8417	1	0.133574	0	0	0	Plantae	Magnoliopsida	169.328	725.885	1	39464.3	95.8417
HDKS1758	7153.46	40.0268	0	0.0881148	0	0	0	Bacteria	Clostridia	97.3744	143.142	1	7153.46	40.0268
HDKS1759	9656.14	43.2135	0	0.239521	0	0	0	Bacteria	Clostridia	79.4937	127.646	1	9656.14	43.2135
HDKS1760	9862.34	110.983	0	0.116022	0	0	0	Animalia	Amphibia	110.811	111.292	1	9862.34	110.983
HDKS1761	8845.04	38.3524	0	0.0763547	0	0	0	Animalia	Mammalia	241.339	281.035	1	8845.04	38.3524
HDKS1762				0.0387858	0	1	0	Protozoa	Lobosa	2.30334	50.243	0	31382.9	8.98312
HDKS1763	22628.1	42.9473	0	0.0316395	0	0	0	Protozoa	Lobosa	765.829	1471.48	1	22628.1	42.9473
HDKS1764	18180	76.3675	0	0.0585176	0	0	0	Protozoa	Lobosa	84.8795	153.491	1	18180	76.3675
HDKS1765	7469.01	65.7204	0	0.0491071	0	0	0	Protozoa	Lobosa	371.451	848.53	1	7469.01	65.7204
HDKS1766				0.0676101	0	0	0	Protozoa	Lobosa	32.2143	43.8486	0	15039.1	37.0261
HDKS1767	7572.01	53.66	0	0.15544	0	0	0	Protozoa	Lobosa	509.856	1058.77	1	7572.01	53.66
HDKS1768				0.26738	0	0	0	Protozoa	Lobosa	47.8147	70.0785	0	13314.6	17.5684
HDKS1769				0.233645	0	0	0	Protozoa	Lobosa	55.1439	65.5863	0	20856.8	17.7225
HDKS1770				0.0346821	0	1	0	Protozoa	Lobosa	40.6924	79.3185	0	9774.9	128.317
HDKS1771				0.216346	0	0	0	Protozoa	Lobosa	0	24.9869	0	13888.4	45.8427
HDKS1772	7583.16	47.6853	0	0.0496054	0	0	0	Protozoa	Lobosa	243.589	451.27	1	7583.16	47.6853
HDKS1773	36453.3	36.6403	0	0.246575	0	0	0	Protozoa	Lobosa	680.331	2454.96	1	36453.3	36.6403
HDKS1774				0.0550206	0	0	0	Protozoa	Lobosa	117.713	78.1633	0	16736.8	51.8402
HDKS1775				0.106522	0	0	0	Protozoa	Lobosa	7.54006	24.9564	0	15619.3	52.9858
HDKS1776	8836.29	59.5814	0	0.157068	0	0	0	Animalia	Insecta	551.778	943.605	1	8836.29	59.5814
HDKS1777				0.125628	0	0	0	Animalia	Insecta	15.5052	49.0863	0	5015.12	61.7604
HDKS1778	7733.82	53.9278	0	0.637931	0	0	1	Animalia	Mammalia	197.98	349.816	1	7733.82	53.9278
HDKS1779	18658.8	78.9769	0	0.365854	3	0	0	Animalia	Malacostraca	275.998	268.229	1	18658.8	78.9769
HDKS1780	10794.1	30.9992	0	0.0423387	0	0	0	Animalia	Mammalia	81.6689	157.47	1	10794.1	30.9992
HDKS1781	8739.99	95.6164	0	0.154717	0	0	0	Animalia	Mammalia	73.523	101.527	1	8739.99	95.6164
HDKS1782	46280.6	82.4834	1	0.140152	0	0	0	Plantae	Magnoliopsida	93.4133	938.374	1	46280.6	82.4834
HDKS1783	20618.9	51.5098	0	0.0380739	0	0	0	Bacteria	Clostridia	233.926	526.196	1	20618.9	51.5098
HDKS1784	10967.9	66.2635	0	0.603774	0	0	0	Bacteria	Clostridia	277.29	376.867	1	10967.9	66.2635
HDKS1785				0.0859107	0	1	0	Animalia	Amphibia	0	0	0
HDKS1786	18689	19.5081	0	0.0443459	0	1	0	Animalia	Mammalia	106.231	194.892	1	18689	19.5081
HDKS1787				0.578125	0	0	1	Animalia	Mammalia	17.2344	63.5531	0	9632.42	61.2231
HDKS1788				0.341085	0	1	0	Animalia	Mammalia	45.6224	41.7275	0	9706.17	23.8711
HDKS1789				0.208531	0	0	0	Bacteria	Clostridia	48.6872	106.001	0	12454.1	57.2021
HDKS1790	19419.7	28.1603	0	0.0492611	0	0	0	Bacteria	Clostridia	182.01	281.188	1	19419.7	28.1603
HDKS1791				0.111111	0	0	0	Bacteria	Clostridia	66.6923	89.9763	0	15204.8	75.1181
HDKS1792				0.909091	0	0	0	Bacteria	Clostridia	0.21543	2.00171	0	19616.9	33.3997
HDKS1793				0.0644678	0	0	0	Bacteria	Clostridia	40.5355	102.272	0	8345.26	29.0953
HDKS1794	28617.2	11.4522	0	0.0605144	0	0	0	Bacteria	Clostridia	122.588	371.875	1	28617.2	11.4522
HDKS1795				0.362832	0	0	0	Bacteria	Clostridia	62.2455	86.0821	0	8200.01	82.5971
HDKS1796				0.242938	0	0	0	Bacteria	Clostridia	58.4254	72.2489	0	14334	49.5604
HDKS1797	7193.49	59.9815	0	0.092437	0	0	0	Bacteria	Clostridia	395.082	964.165	1	7193.49	59.9815
HDKS1798	15870.9	41.7043	0	0.145833	0	0	0	Archaea	Halobacteria	285.227	571.384	1	15870.9	41.7043
HDKS1799				0.150769	0	0	0	Archaea	Halobacteria	12.1345	41.317	0	10961.7	21.2749
HDKS1800	26973.3	48.7775	0	0.45283	0	0	0	Bacteria	Verrucomicrobiae	75.2121	126.543	1	26973.3	48.7775
HDKS1801				0.187166	0	0	0	Bacteria	Gammaproteobacteria	18.527	131.613	0	17531.4	53.7846
HDKS1802				0.0717863	0	0	0	Animalia	Actinopterygii	0.646291	63.5325	0	7993.28	31.6055
HDKS1803				0.666667	0	0	0	Animalia	Actinopterygii	1.39778	35.9207	0	33374.2	138.925
HDKS1804				0.109677	0	0	0	Bacteria	Alphaproteobacteria	0	0.466009	0	18980	177.717
HDKS1805				0.182836	0	0	0	Bacteria	Gammaproteobacteria	4.04484	14.8105	0	6323.03	43.3558
HDKS1806	12433.8	79.1441	0	0.0861345	0	0	0	Bacteria	Alphaproteobacteria	303.138	551.711	1	12433.8	79.1441
HDKS1807				0.0498938	0	0	0	Animalia	Actinopterygii	24.7745	80.5396	0	6091.03	34.8093
HDKS1808				0.324324	0	0	0	Animalia	Insecta	3.66231	6.10647	0	22631.5	276.162
HDKS1809				0.0991189	0	0	0	Animalia	Insecta	24.9899	67.0015	0	9881.96	31.7973
HDKS1810	40973.1	90.2661	1	0.0946746	0	0	1	Animalia	Insecta	866.719	3476.39	1	40973.1	90.2661
HDKS1811				0.03885	0	1	0	Animalia	Insecta	5.61783	17.8105	0	7394	79.564
HDKS1812				0.414141	3	1	1	Animalia	Insecta	58.6822	89.7311	0	34472.2	144.997
HDKS1813	9340.52	39.1788	0	0.0788804	0	0	0	Animalia	Insecta	500.211	1062.43	1	9340.52	39.1788
HDKS1814	16560.8	47.2639	0	0.0653266	0	0	0	Animalia	Insecta	372.467	439.894	1	16560.8	47.2639
HDKS1815	8517.23	42.0962	0	0.0507426	0	0	0	Animalia	Insecta	79.2783	201.434	1	8517.23	42.0962
HDKS1816	33926.4	19.1147	0	0.131805	0	1	0	Animalia	Insecta	60.4478	160.54	1	33926.4	19.1147
HDKS1817	12030.4	28.7361	0	0.0661479	0	0	0	Animalia	Insecta	233.095	290.453	1	12030.4	28.7361
HDKS1818	26424.5	21.0877	0	0.110749	0	0	0	Animalia	Insecta	141.569	215.145	1	26424.5	21.0877
HDKS1819	39442.7	80.273	1	0.0380952	0	0	0	Animalia	Insecta	234.013	961.412	1	39442.7	80.273
HDKS1820				0.309211	0	0	0	Animalia	Insecta	0	14.8127	0
HDKS1821				0.137457	0	0	0	Animalia	Insecta	49.6616	143.66	0	29352.6	15.3127
HDKS1822	14084.2	145.595	1	0.0753012	0	1	0	Animalia	Insecta	82.9203	102.899	1	14084.2	145.595
HDKS1823	8437.06	42.0144	0	0.0814815	0	1	0	Animalia	Insecta	119.323	192.865	1	8437.06	42.0144
HDKS1824	9731.89	46.0971	0	0.0932755	0	0	0	Animalia	Insecta	111.684	236.757	1	9731.89	46.0971
HDKS1825	22366.2	59.5461	0	0.590361	0	0	0	Animalia	Insecta	103.139	105.777	1	22366.2	59.5461
HDKS1826	7491.6	53.5981	0	0.0531915	0	0	0	Animalia	Insecta	104.418	285.896	1	7491.6	53.5981
HDKS1827	18195.3	105.139	1	0.44	3	1	0	Animalia	Insecta	111.858	219.361	1	18195.3	105.139
HDKS1828				0.158451	0	0	0	Animalia	Insecta	30.3363	36.18	0	11199.9	39.9347
HDKS1829	15519.1	36.7605	0	0.0642722	0	1	0	Animalia	Insecta	576.164	787.604	1	15519.1	36.7605
HDKS1830				0.0961924	0	0	0	Animalia	Insecta	0	0	0
HDKS1831				0.412281	0	0	0	Animalia	Insecta	14.833	25.1869	0	9331.5	30.5571
HDKS1832	12511.9	24.9768	0	0.0731225	0	0	0	Animalia	Insecta	298.983	202.994	1	12511.9	24.9768
HDKS1833	8213.96	56.5148	0	0.115108	0	0	0	Animalia	Insecta	558.943	986.679	1	8213.96	56.5148
HDKS1834	18832.3	95.3376	0	0.0616541	0	1	0	Animalia	Insecta	115.503	201.755	1	18832.3	95.3376
HDKS1835				0.167785	0	0	0	Animalia	Insecta	0	1.16218	0
HDKS1836	23205.2	50.6675	0	0.125806	0	1	0	Animalia	Insecta	265.202	531.946	1	23205.2	50.6675
HDKS1837	29845.8	39.4366	0	0.0459127	0	0	0	Animalia	Insecta	80.2226	226.88	1	29845.8	39.4366
HDKS1838	8214.18	93.778	0	0.0794979	0	0	0	Animalia	Insecta	285.87	588.842	1	8214.18	93.778
HDKS1839				0.165493	0	0	0	Animalia	Insecta	16.1793	42.0046	0	12097.4	167.065
HDKS1840	31362	77.9071	1	0.278481	0	0	0	Animalia	Insecta	107.147	270.751	1	31362	77.9071
HDKS1841	7741.81	45.2265	0	0.0722348	0	0	0	Animalia	Insecta	502.369	1258.07	1	7741.81	45.2265
HDKS1842				0.418803	0	0	0	Animalia	Insecta	10.064	66.6189	0	27635.9	34.9229
HDKS1843	12009.4	91.9131	0	0.0811881	0	0	0	Animalia	Insecta	71.2341	103.237	1	12009.4	91.9131
HDKS1844				0.0523256	0	0	0	Fungi	Eurotiomycetes	42.2128	105.84	0	13375.3	54.2609
HDKS1845	14939.2	69.9246	0	0.0653686	0	0	0	Fungi	Eurotiomycetes	82.0203	150.167	1	14939.2	69.9246
HDKS1846				0.0515933	0	0	0	Fungi	Eurotiomycetes	110.983	77.5182	0	8791.43	33.6121
HDKS1847	18012.1	15.8421	0	0.0471567	0	1	0	Fungi	Eurotiomycetes	337.815	310.572	1	18012.1	15.8421
HDKS1848	35138.7	8.85604	0	0.0471698	0	0	0	Fungi	Eurotiomycetes	278.61	536.244	1	35138.7	8.85604
HDKS1849	31475.5	18.1909	0	0.0841584	0	1	0	Fungi	Eurotiomycetes	346.781	900.086	1	31475.5	18.1909
HDKS1850	7578.81	53.6944	0	0.226277	0	1	0	Fungi	Eurotiomycetes	928.99	1603.55	1	7578.81	53.6944
HDKS1851	13077.5	40.5195	0	0.04884	0	0	0	Fungi	Eurotiomycetes	65.2614	130.949	1	13077.5	40.5195
HDKS1852	13910.5	27.4952	0	0.0685714	0	0	0	Fungi	Eurotiomycetes	432.775	516.529	1	13910.5	27.4952
HDKS1853	6917.54	77.4295	0	0.0543478	0	0	0	Fungi	Eurotiomycetes	118.839	276.692	1	6917.54	77.4295
HDKS1854	10462.4	36.2868	0	0.0399061	0	0	0	Animalia	Chondrichthyes	213.491	414.389	1	10462.4	36.2868
HDKS1855	12996.1	21.9355	0	0.133136	0	0	0	Animalia	Demospongiae	58.1662	111.794	1	12996.1	21.9355
HDKS1856	14295.4	32.104	0	0.344828	0	0	0	Animalia	Mammalia	435.815	650.24	1	14295.4	32.104
HDKS1857	17442.9	76.6839	0	0.0974843	0	0	0	Bacteria	Clostridia	946.042	1310.03	1	17442.9	76.6839
HDKS1858	26260.7	79.9018	0	0.129252	0	0	0	Bacteria	Clostridia	199.273	343.916	1	26260.7	79.9018
HDKS1859	11168.1	79.5215	0	0.573529	0	1	0	Bacteria	Clostridia	259.978	447.253	1	11168.1	79.5215
HDKS1860	12473.7	31.2367	0	0.0584307	0	0	0	Bacteria	Clostridia	321.272	357.312	1	12473.7	31.2367
HDKS1861	12283.1	52.2714	0	0.167513	0	0	0	Bacteria	Clostridia	266.918	493.884	1	12283.1	52.2714
HDKS1862				0.0618047	0	0	0	Bacteria	Clostridia	20.1992	24.3622	0	12699	19.9876
HDKS1863	7731.16	42.3137	0	0.0893372	0	0	0	Animalia	Amphibia	160.201	204.94	1	7731.16	42.3137
HDKS1864				0.0924855	0	0	0	Animalia	Amphibia	19.1945	57.827	0	11460.6	55.7359
HDKS1865				0.0972222	0	0	0	Animalia	Amphibia	42.9285	45.7519	0	9257.02	120.388
HDKS1866				0.0976139	0	0	0	Bacteria	Bacilli	50.5605	70.8789	0	7100.23	36.6543
HDKS1867	9293.57	55.4785	0	0.0996885	0	0	0	Bacteria	Clostridia	731.879	1084.02	1	9293.57	55.4785
HDKS1868	31331.1	26.6041	0	0.336735	0	0	0	Bacteria	Clostridia	339.414	712.353	1	31331.1	26.6041
HDKS1869				0.133531	0	0	0	Bacteria	Gammaproteobacteria	31.2366	67.7938	0	19383.3	66.8459
HDKS1870	7354.63	50.403	0	0.234286	0	0	0	Bacteria	Gammaproteobacteria	75.3866	123.179	1	7354.63	50.403
HDKS1871				0.39823	0	0	0	Bacteria	Clostridia	44.7179	136.115	0	20466.3	16.4709
HDKS1872	36823.6	83.3236	1	0.127976	0	0	0	Bacteria	Clostridia	120.222	258.219	1	36823.6	83.3236
HDKS1873				0.292857	0	1	0	Bacteria	Clostridia	15.2805	20.3094	0	6998.92	51.5116
HDKS1874	27399.2	38.7781	0	0.430108	0	0	0	Bacteria	Alphaproteobacteria	187.714	389.392	1	27399.2	38.7781
HDKS1875				0.0247204	0	0	0	Animalia	Aves	17.6653	164.615	0	28466.3	41.2101
HDKS1876				0.219626	0	1	0	Protozoa	Lobosa	0	0.169624	0	20957.9	15.8921
HDKS1877				0.631579	3	0	1	Plantae	Magnoliopsida	23.1455	11.0256	0	12226.2	50.2028
HDKS1878				0.607595	3	0	1	Plantae	Magnoliopsida	13.1412	21.581	0	15067.8	89.6196
HDKS1879				0.631579	3	0	1	Plantae	Magnoliopsida	0	0	0
HDKS1880	20242.5	118.395	1	0.513158	0	0	0	Animalia	Anthozoa	91.7902	112.835	1	20242.5	118.395
HDKS1881	9909.96	55.3973	0	0.0472779	0	0	0	Animalia	Actinopterygii	157.973	328.521	1	9909.96	55.3973
HDKS1882				0.246073	0	0	0	Plantae	Magnoliopsida	5.60118	8.19829	0	14684	35.7224
HDKS1883					0	0	0	Bacteria	Clostridia	46.493	123.951	0	28151.8	95.8457
HDKS1884	26879.9	101.062	1		0	0	0	Bacteria	Clostridia	273.381	427.253	1	26879.9	101.062
HDKS1885	27797.9	10.463	0		0	0	0	Bacteria	Clostridia	317.861	646.181	1	27797.9	10.463
HDKS1886	20034.8	43.1762	0		0	1	0	Bacteria	Clostridia	53.2328	125.65	1	20034.8	43.1762
HDKS1887					0	0	0	Bacteria	Clostridia	30.0151	49.5095	0	7495.26	78.795
HDKS1888				0.124294	0	0	0	Bacteria	Cyanophyceae	17.9741	74.6873	0	6655.28	40.2849
HDKS1889	31930.1	26.3371	0	0.0670732	0	0	0	Bacteria	Betaproteobacteria	50.5605	179.209	1	31930.1	26.3371
HDKS1890				0.724138	0	0	0	Archaea	Thermoprotei	52.0652	74.1853	0	6569.24	98.2657
HDKS1891	10593.1	40.7951	0	0.309859	0	0	0	Bacteria	Bacilli	59.6811	118.055	1	10593.1	40.7951
HDKS1892				0.0789981	0	0	0	Bacteria	Alphaproteobacteria	49.7342	76.7739	0	10001.1	70.6547
HDKS1893	37683.2	95.0548	1	0.481928	0	0	0	Bacteria	Alphaproteobacteria	105.698	500.303	1	37683.2	95.0548
HDKS1894	16243.4	15.1998	0	0.408602	0	0	0	Bacteria	Opitutae	139.954	227.531	1	16243.4	15.1998
HDKS1895	11515	58.6745	0	0.333333	0	0	0	Plantae	Magnoliopsida	255.948	354.41	1	11515	58.6745
HDKS1896				0.857143	0	0	1	Plantae	Magnoliopsida	1.07715	0.169624	0	10334.1	25.4648
HDKS1897				0.631579	3	0	1	Plantae	Magnoliopsida	16.5781	30.702	0	14484.8	43.6866
HDKS1898				0.625	3	0	1	Plantae	Magnoliopsida	0	0	0
HDKS1899				0.140299	0	0	0	Animalia	Amphibia	10.7862	17.6461	0
HDKS1900				0.232227	0	0	0			16.8912	20.9463	0	10906.2	53.1063
HDKS1901	39335.8	92.1795	1	0.0250809	0	1	0	Bacteria	Alphaproteobacteria	398.478	1476.14	1	39335.8	92.1795
HDKS1902				0.175824	0	0	0	Bacteria	Alphaproteobacteria	33.8542	83.2127	0	12298.4	71.1373
HDKS1903	14341.6	61.2012	0	0.185185	0	0	0	Animalia	Mammalia	79.578	154.441	1	14341.6	61.2012
HDKS1904	18266.9	16.7501	0	0.0235903	0	0	0	Animalia	Mammalia	171.926	117.24	1	18266.9	16.7501
HDKS1905					0	0	0	Bacteria	Spirochaetes	31.3102	118.849	0	8586.12	43.4315
HDKS1906				0.442105	0	1	0	Bacteria	Clostridia	34.8305	11.2105	0	9604.21	57.4424
HDKS1907	8998.49	31.9444	0	0.128205	0	0	0	Bacteria	Verrucomicrobiae	92.4637	230.577	1	8998.49	31.9444
HDKS1908					0	1	0	Bacteria	Clostridia	38.645	59.7733	0	19963.9	81.9147
HDKS1909	8529.25	59.3295	0		0	0	0	Bacteria	Clostridia	160.371	398.437	1	8529.25	59.3295
HDKS1910				0.0607533	0	0	0	Bacteria	Bacteroidia	9.94685	77.9639	0	8632.95	82.1712
HDKS1911				0.353383	0	0	0	Bacteria	Bacteroidia	55.7289	58.8838	0	13464.2	14.3051
HDKS1912				0.047	0	1	0	Bacteria	Bacteroidia	71.1985	32.2012	0	14502.6	43.0654
HDKS1913				0.454545	0	1	0	Bacteria	Deltaproteobacteria	5.39312	17.9414	0	21038.8	72.9626
HDKS1914	22037.8	87.4503	0	0.253846	0	0	0	Bacteria	Deltaproteobacteria	167.174	377.757	1	22037.8	87.4503
HDKS1915	44556.7	31.4635	0	0.0270506	0	1	0	Bacteria	Chlorobea	334.627	1336.42	1	44556.7	31.4635
HDKS1916				0.09375	0	0	0	Animalia	Echinoidea	46.8346	36.9961	0	7313.73	30.9731
HDKS1917	6920.04	37.207	0	0.095122	0	0	0	Plantae	Chlorophyceae	83.1561	162.704	1	6920.04	37.207
HDKS1918	15065	34.7482	0		0	0	0	Plantae	Magnoliopsida	169.935	256.892	1	15065	34.7482
HDKS1919	39316.1	62.9719	1	0.0651466	0	0	0	Plantae	Magnoliopsida	103.994	381.89	1	39316.1	62.9719
HDKS1920	10973.3	97.4176	0	0.202073	0	0	0	Bacteria	Bacteroidia	372.91	364.15	1	10973.3	97.4176
HDKS1921				0.14094	0	0	0	Bacteria	Bacteroidia	40.4484	100.078	0	7376.74	110.242
HDKS1922				0.0780985	0	1	0	Animalia	Mammalia	5.37446	14.0809	0	24247.4	9.4983
HDKS1923	19190.5	23.5935	0	0.161765	0	1	0	Animalia	Mammalia	599.31	728.059	1	19190.5	23.5935
HDKS1924				0.0785441	0	0	0	Animalia	Mammalia	45.6168	104.008	0	14895.5	52.3168
HDKS1925				0.0656814	0	0	0	Animalia	Mammalia	1.07715	1.88758	0	19322.9	33.7755
HDKS1926				0.0512164	0	0	0	Animalia	Mammalia	60.1428	43.9307	0	6884.02	38.845
HDKS1927	9503.67	35.6257	0	0.0815217	0	0	0	Animalia	Insecta	186.571	443.075	1	9503.67	35.6257
HDKS1928				0.0421053	0	0	0	Fungi	Saccharomycetes	40.4854	87.3118	0	10944	36.466
HDKS1929				0.0642857	0	0	0	Fungi	Saccharomycetes	0	28.8764	0	41857.7	18.0935
HDKS1930				0.0245726	0	0	0	Fungi	Saccharomycetes	0.838665	19.2013	0	5900.47	70.1351
HDKS1931	9396.62	41.3175	0	0.0420168	0	0	0	Animalia	Insecta	222.915	417.347	1	9396.62	41.3175
HDKS1932	6899.01	40.9867	0	0.053616	0	0	0	Animalia	Insecta	104.529	153.818	1	6899.01	40.9867
HDKS1933				0.0103485	0	0	0	Animalia	Insecta	11.0109	51.9847	0	16424.8	28.0204
HDKS1934	37578	81.655	1	0.0285189	0	1	0	Animalia	Insecta	497.517	1494.54	1	37578	81.655
HDKS1935	26132.1	9.40329	0	0.0652921	0	0	0	Animalia	Insecta	134.429	318.876	1	26132.1	9.40329
HDKS1936	7244.69	61.0522	0	0.0302548	0	0	0	Animalia	Insecta	136.171	310.175	1	7244.69	61.0522
HDKS1937	8833.02	96.7214	0	0.160156	0	1	0	Animalia	Insecta	152.693	226.175	1	8833.02	96.7214
HDKS1938				0.666667	3	1	0	Animalia	Insecta	8.37629	31.8229	0	45619.3	43.9511
HDKS1939				0.0227642	0	0	0	Animalia	Insecta	41.2691	71.5301	0	9379.78	21.4961
HDKS1940				0.104265	0	0	0	Animalia	Insecta	46.4061	62.7577	0	10298.8	53.9666
HDKS1941				0.471264	0	1	1	Animalia	Insecta	26.7133	70.5212	0	39511.2	90.3241
HDKS1942				0.157233	0	0	0	Animalia	Insecta	1.29258	19.3606	0	5137.72	52.8127
HDKS1943	14599.3	45.034	0	0.0720165	0	0	0	Animalia	Insecta	319.397	358.645	1	14599.3	45.034
HDKS1944	21771.3	38.685	0	0.0720165	0	1	0	Animalia	Insecta	175.36	337.598	1	21771.3	38.685
HDKS1945				0.0460094	0	0	0	Animalia	Insecta	33.5052	24.8123	0	14993.8	20.3669
HDKS1946	8650.4	64.9412	0	0.28	0	0	0	Animalia	Insecta	91.9413	153.668	1	8650.4	64.9412
HDKS1947	9541.41	51.4288	0	0.0966292	0	1	0	Animalia	Insecta	56.889	124.674	1	9541.41	51.4288
HDKS1948				0.201794	0	0	0	Animalia	Insecta	44.4991	62.9008	0	13432.7	18.6689
HDKS1949				0.0585305	0	1	0	Animalia	Insecta	29.0799	19.0163	0	19227.3	20.0006
HDKS1950				0.0912779	0	0	0	Animalia	Insecta	18.9803	59.3243	0	35218.8	109.293
HDKS1951	10874.2	52.7739	0		0	0	0	Animalia	Insecta	385.484	567.053	1	10874.2	52.7739
HDKS1952				0.100233	0	0	0	Animalia	Insecta	47.1898	91.5372	0	10402.5	113.023
HDKS1953	8268.01	40.7107	0	0.0722656	0	0	0	Animalia	Insecta	85.6825	127.332	1	8268.01	40.7107
HDKS1954					0	0	0	Animalia	Insecta	0	3.92876	0	33750.9	34.8962
HDKS1955				0.254054	0	0	0	Animalia	Insecta	6.91003	0	0
HDKS1956				0.298137	0	0	0	Animalia	Insecta	4.26955	4.50182	0
HDKS1957	10103.3	47.3282	0	0.081761	0	0	0	Animalia	Insecta	143.816	162.556	1	10103.3	47.3282
HDKS1958	12576	24.0301	0		0	0	0	Animalia	Insecta	110.947	194.523	1	12576	24.0301
HDKS1959	11142.5	54.975	0	0.0942982	0	1	0	Animalia	Insecta	69.6279	140.601	1	11142.5	54.975
HDKS1960				0.0727273	0	0	0	Animalia	Insecta	37.1808	71.607	0	6783.81	172.384
HDKS1961	11280.7	46.3764	0		0	0	0	Animalia	Insecta	108.484	260.451	1	11280.7	46.3764
HDKS1962				0.445652	3	1	1	Animalia	Insecta	43.331	273.149	0	44858.7	77.8223
HDKS1963					0	0	0	Animalia	Insecta	19.5027	38.1221	0	6400.86	42.8097
HDKS1964	9287.36	80.8743	0		0	0	0	Animalia	Insecta	214.119	367.851	1	9287.36	80.8743
HDKS1965				0.105769	0	0	0	Animalia	Insecta	23.6819	33.7002	0	9275.59	98.8786
HDKS1966	12942.5	33.5289	0		0	1	0	Animalia	Insecta	172.355	210.733	1	12942.5	33.5289
HDKS1967				0.072	0	0	0	Animalia	Insecta	11.1444	47.8051	0	15156.6	31.365
HDKS1968				0.657143	0	0	0	Animalia	Insecta	13.4081	58.0496	0	16514	37.8834
HDKS1969				0.647887	2	0	0	Animalia	Insecta	16.6288	68.5211	0	37893.2	55.5884
HDKS1970				0.647887	3	0	0	Animalia	Insecta	33.2591	152.684	0	32025.3	100.211
HDKS1971				0.666667	2	1	0	Animalia	Insecta	16.4937	21.5003	0	32712	102.407
HDKS1972				0.666667	2	0	0	Animalia	Insecta	13.2581	33.7032	0	18406.8	88.2703
HDKS1973				0.666667	2	1	0	Animalia	Insecta	7.16595	72.8623	0	14918.1	44.11
HDKS1974				0.657143	3	1	0	Animalia	Insecta	22.6202	151.458	0	36917.1	88.1734
HDKS1975	13648.8	40.0844	0		0	0	0	Animalia	Insecta	118.315	116.723	1	13648.8	40.0844
HDKS1976	9770.21	98.8289	0		0	0	0	Animalia	Insecta	72.9436	136.707	1	9770.21	98.8289
HDKS1977				0.0420954	0	0	0	Animalia	Insecta	16.8535	83.0959	0	35839.8	155.579
HDKS1978	16709.4	98.8092	0	0.0488599	0	0	0	Animalia	Insecta	666.923	1071.92	1	16709.4	98.8092
HDKS1979				0.458333	0	0	0	Animalia	Insecta	28.9197	157.298	0	27457.7	60.4429
HDKS1980	8525.99	67.6035	0	0.147482	0	0	0	Animalia	Insecta	200.444	248.605	1	8525.99	67.6035
HDKS1981				0.0197248	0	0	0	Animalia	Insecta	18.3231	62.4158	0	8916.86	38.9035
HDKS1982				0.119898	0	0	0	Animalia	Insecta	0	31.7814	0
HDKS1983				0.126801	0	0	0	Animalia	Insecta	33.4823	96.1608	0	29217.8	91.4971
HDKS1984				0.137427	0	0	0	Animalia	Insecta	42.405	108.258	0	13315.4	18.4335
HDKS1985	7401.12	57.0922	0	0.0375147	0	0	0	Animalia	Insecta	467.268	1104.65	1	7401.12	57.0922
HDKS1986				0.0426257	0	0	0	Animalia	Insecta	35.9483	35.1579	0	8923.55	118.557
HDKS1987	9292.54	33.9585	0	0.0440529	0	0	0	Animalia	Insecta	187.581	256.842	1	9292.54	33.9585
HDKS1988				0.12336	0	0	0	Animalia	Insecta	2.58516	5.71099	0	4332.73	177.62
HDKS1989				1	0	0	0	Animalia	Insecta	48.9875	149.301	0	33441.4	32.6067
HDKS1990				0.141447	0	1	0	Animalia	Insecta	33.7815	132.112	0	34792.6	7.0103
HDKS1991				0.0582656	0	0	0	Animalia	Insecta	40.2237	74.2954	0	17878.5	81.1133
HDKS1992				0.160772	0	0	0	Animalia	Insecta	12.7116	20.1	0	11766.8	46.4571
HDKS1993				0.0255164	0	0	0	Animalia	Insecta	18.6512	61.7475	0	14442.4	32.4399
HDKS1994					0	0	0	Animalia	Insecta	26.2914	54.6088	0	17245	12.3983
HDKS1995					0	0	0	Animalia	Insecta	48.5826	69.7249	0	13990.7	114.601
HDKS1996				0.0683995	0	0	0	Bacteria	Gammaproteobacteria	8.5391	4.5235	0	4081.07	50.376
HDKS1997				0.0272562	0	0	0	Bacteria	Alphaproteobacteria	17.0649	5.53046	0	6733.95	99.4368
HDKS1998	10291.1	97.0072	0	0.0854167	0	0	0	Bacteria	Alphaproteobacteria	115.278	291.133	1	10291.1	97.0072
[truncated: 8,001 more rows]

## Sheet: fluorescence_stats
		population	cell_fraction	apc_stain	apc_norm_to_apc+
run_1	untreated	full sample		2386	100
		lowest	34.3	767	32.1459
		low	31.6	2494	104.526
		high	21.2	6469	271.123
		highest	9.6	14887	623.931
	trypsin	lowest	37.8	325	13.6211
		low	30.1	1062	44.5096
		high	20.2	3899	163.412
		highest	9.8	13579	569.111
run_2	untreated	full sample		6092	100
		lowest	33.5	2174	35.6861
		low	29.9	6248	102.561
		high	20.6	15531	254.941
		highest	10.6	37305	612.36
	trypsin	lowest	32.1	669	10.9816
		low	32.4	1938	31.8122
		high	20.6	7780	127.708
		highest	11.1	30016	492.712

## Sheet: raw_read_counts
oligo_name	run1_input_techrep1	run1_input_techrep2	run1_input_techrep3	run1_apc_high_techrep1	run1_apc_high_techrep2	run1_apc_high_techrep3	run1_untreated_lowest_techrep1	run1_untreated_lowest_techrep2	run1_untreated_lowest_techrep3	run1_untreated_low_techrep1	run1_untreated_low_techrep2	run1_untreated_low_techrep3	run1_untreated_high_techrep1	run1_untreated_high_techrep2	run1_untreated_high_techrep3	run1_untreated_highest_techrep1	run1_untreated_highest_techrep2	run1_untreated_highest_techrep3	run1_trypsin_lowest_techrep1	run1_trypsin_lowest_techrep2	run1_trypsin_lowest_techrep3	run1_trypsin_low_techrep1	run1_trypsin_low_techrep2	run1_trypsin_low_techrep3	run1_trypsin_high_techrep1	run1_trypsin_high_techrep2	run1_trypsin_high_techrep3	run1_trypsin_highest_techrep1	run1_trypsin_highest_techrep2	run1_trypsin_highest_techrep3	run2_input_techrep1	run2_input_techrep2	run2_input_techrep3	run2_apc_high_techrep1	run2_apc_high_techrep2	run2_apc_high_techrep3	run2_untreated_lowest_techrep1	run2_untreated_lowest_techrep2	run2_untreated_lowest_techrep3	run2_untreated_low_techrep1	run2_untreated_low_techrep2	run2_untreated_low_techrep3	run2_untreated_high_techrep1	run2_untreated_high_techrep2	run2_untreated_high_techrep3	run2_untreated_highest_techrep1	run2_untreated_highest_techrep2	run2_untreated_highest_techrep3	run2_trypsin_lowest_techrep1
HDKS0001	890	3203	686	1761	2019	1347	197	497	802	978	694	202	3732	2708	2875	4401	5446	5892	1616	690	916	444	1682	429	3629	2817	5499	10734	9936	8398	1238	1481	2179	1669	1861	1512	363	537	188	671	354	633	5129	4763	4773	4196	3393	3532	250
HDKS0002	886	661	747	1303	1118	1221	3877	3516	5338	1967	3577	4031	413	79	646	318	853	449	1021	2670	893	4655	2627	4516	945	433	1178	109	696	450	1625	1318	1895	1691	2044	1601	3791	3074	3863	2984	947	2348	713	806	450	341	652	579	1580
HDKS0003	160	380	255	830	410	781	1	80	0	4	239	253	1038	628	992	2117	3199	1329	3	9	2	76	2	99	1123	1243	1490	3390	4274	4164	140	142	162	380	382	280	199	204	367	214	122	288	546	698	506	485	777	572	20
HDKS0004	2095	1679	2064	1453	2021	2126	8	623	844	723	517	805	4237	4777	4066	7926	10063	11640	750	558	268	1261	540	580	6233	4057	8280	13298	10878	10948	2096	2664	2573	2469	2894	2452	188	269	128	423	513	705	6273	6282	5084	15364	12950	11010	590
HDKS0005	234	96	621	279	792	760	1250	1343	1305	681	408	1501	284	492	467	18	74	47	902	1737	1402	1564	499	899	15	15	238	2	4	4	1010	645	862	750	667	557	921	640	768	235	181	606	91	517	434	844	790	616	1005
HDKS0006	2412	962	678	556	253	323	285	718	480	190	1965	578	187	376	702	150	20	186	491	401	188	879	709	428	288	186	302	233	275	592	1150	1362	1412	497	453	559	366	243	196	194	401	455	153	565	294	501	852	521	362
HDKS0007	1385	1482	1338	1078	632	1240	1134	853	48	232	1113	569	1375	1708	2294	6570	9673	9217	98	143	240	227	457	81	2964	2732	4551	12221	9850	7634	1375	1379	1219	1299	1655	1283	181	202	461	425	175	452	2657	4193	1487	6821	8589	5573	448
HDKS0008	460	594	272	666	1306	720	1664	1039	1925	2066	2827	3349	264	309	521	274	492	195	1192	423	148	2157	1843	1714	1076	1607	842	277	56	65	782	556	808	1187	1362	1114	1279	1213	1410	1978	711	2211	184	108	392	259	485	333	251
HDKS0009	257	155	334	598	274	432	61	275	470	1711	1048	1066	95	351	224	0	11	0	94	21	223	839	1646	744	616	806	726	65	41	41	475	314	660	446	772	376	385	747	185	1253	343	1032	128	179	9	8	80	5	313
HDKS0010	417	6	376	809	326	322	400	248	314	610	653	669	68	133	30	64	55	0	3	194	27	973	1056	680	156	917	975	119	91	182	280	237	269	511	295	364	632	651	407	491	207	183	182	126	5	164	207	195	70
HDKS0011	1932	506	1489	1239	3787	1750	2234	2649	2917	2043	2815	4710	3125	3060	3214	411	602	461	2416	1596	1188	2766	4052	3510	761	1291	1723	1761	1692	1405	1252	1474	1750	2150	1765	1870	1988	1531	2231	2080	1269	2965	1092	1370	1777	355	719	467	1286
HDKS0012	252	0	18	266	296	115	185	543	191	135	128	206	144	80	72	0	59	0	233	128	74	184	440	81	311	186	323	128	187	85	54	129	83	121	106	89	162	507	298	84	31	162	44	131	29	33	183	107	43
HDKS0013	406	740	1508	1068	524	500	368	645	958	2083	1652	1866	1899	1806	672	2	78	259	545	1326	1095	297	255	221	3663	3520	5714	578	242	354	775	615	806	1233	1000	966	658	93	463	915	955	1611	1216	1116	1523	421	663	490	286
HDKS0014	37	864	258	0	3	25	146	118	0	159	365	262	10	154	115	16	40	4	31	0	83	6	156	267	415	350	122	0	0	0	350	100	156	155	244	87	7	0	0	106	14	169	327	476	282	0	0	0	1
HDKS0015	483	604	1040	68	32	290	325	245	594	321	996	303	95	4	39	0	55	0	10	42	2	556	1097	741	181	383	470	0	0	0	1259	1017	983	1212	1467	1041	755	897	818	1507	1090	2537	414	538	177	610	732	738	143
HDKS0016	829	170	720	43	0	32	812	322	517	231	130	161	90	0	0	66	0	69	46	2	39	166	188	1	0	0	0	0	0	0	689	534	891	486	657	418	632	424	662	142	68	568	12	7	7	0	0	0	250
HDKS0017	1464	1699	1416	1045	1072	923	4572	4115	5827	1683	3234	2700	388	382	158	150	347	712	4317	2807	3241	2506	3351	1557	694	661	1623	932	701	465	1512	1646	1561	1470	1426	1441	3499	3345	2889	1725	559	2020	368	69	353	56	5	27	1986
HDKS0018	2701	1018	1236	730	597	1024	3485	4722	2951	1340	1739	3098	398	74	355	203	398	636	4887	1948	1479	2061	2514	1972	384	620	367	45	386	212	1574	1535	2228	2910	1881	1503	3086	2538	2242	1391	917	1371	201	663	383	362	9	74	1884
HDKS0019	617	807	2709	86	1063	690	968	1035	1243	1299	1153	2053	494	181	160	138	16	2	139	374	727	1454	1234	1118	1106	320	685	591	464	945	1615	1602	1555	2381	2357	1617	514	1142	784	2700	2173	4382	1218	491	257	717	711	1071	525
HDKS0020	2286	586	1836	1483	1605	1595	1	381	345	1048	1564	1275	5249	5036	4846	7880	10824	12793	372	82	791	255	1125	312	4048	3442	8795	11877	13382	11560	2527	2320	2383	3920	4234	2082	203	320	125	778	659	1266	5718	5159	6820	8301	7358	6906	369
HDKS0021	1810	2193	747	3351	2788	1621	657	772	931	3882	3386	3842	2315	1525	1713	552	881	806	2691	1911	1915	4134	4065	2711	643	1086	1406	130	361	142	1865	1973	2422	4406	3842	2885	2329	3486	2986	4250	1968	4906	2420	1262	1406	643	408	405	2267
HDKS0022	908	2326	1946	1988	3908	2754	11160	10681	11944	4787	2934	4769	1413	819	1081	625	712	1473	3134	2373	2650	4752	6664	4324	603	183	1398	835	444	472	2527	2040	2604	1874	3108	1679	4220	4439	5290	1144	928	2103	462	990	895	572	252	411	1310
HDKS0023	697	1363	1113	1606	3581	2039	3033	4084	3337	5773	5953	7630	203	707	411	443	617	2440	1284	300	398	4574	4297	3208	2502	3856	5080	7	0	5	2509	1540	2081	4488	3263	2837	4724	3612	4351	4318	2272	5147	1107	729	1572	874	512	326	238
HDKS0024	1735	3242	1638	1257	1461	1122	504	226	1059	1015	1151	1553	3230	2614	4189	873	514	719	751	80	312	868	1761	765	3212	3205	6209	872	417	667	1710	1928	2086	2853	3347	1975	536	241	316	2189	1081	2590	4164	4725	4864	2028	1790	1454	735
HDKS0025	1426	1335	1299	1683	916	1982	663	836	937	1604	2526	1742	3569	2560	2970	468	1031	703	791	278	639	2515	1539	1599	4286	3649	5354	145	19	48	2026	2739	2093	2915	2698	2372	298	403	441	2755	1171	2154	4619	6320	5403	987	1169	739	452
HDKS0026	1243	805	2081	1500	1631	2720	517	913	1356	1256	1157	3337	6106	5482	4232	2492	3342	2692	183	280	434	794	1521	441	8957	7631	17550	8368	5787	7921	2025	2024	1995	3871	3828	2764	355	498	267	1295	888	1671	7599	6957	5764	2240	1408	1406	172
HDKS0027	1640	1894	1897	2138	4776	2358	999	1615	2613	2277	1762	2967	6339	7287	7225	4914	7752	6415	626	296	891	932	1441	698	9889	9504	14723	8591	6337	4772	2697	2350	3205	5584	4840	4071	499	490	782	2275	915	2350	8836	9751	9459	7297	5703	4969	661
HDKS0028	1829	4317	2416	1260	1722	2569	656	1044	1361	1378	760	886	3746	2134	3411	1567	2556	2438	885	287	816	382	964	743	5807	6951	8262	6892	4773	5482	2358	2266	2850	4260	4003	2934	236	285	228	2028	1156	1925	7074	7507	8280	2139	2942	2160	295
HDKS0029	1721	469	1996	2473	4580	2880	1073	1155	2438	1996	2209	2412	5211	5638	6072	985	2128	2995	2820	2144	2895	2082	1760	1623	9246	8694	17039	3079	2694	2827	1475	2153	1979	4264	3501	3140	1313	908	917	2094	1352	2215	3074	7102	5231	2774	2946	2025	415
HDKS0030	853	844	1820	1083	306	609	2942	3902	4174	845	1201	947	187	71	175	80	905	347	1592	1742	1081	1166	3147	1028	87	212	360	52	1	212	1245	2248	1222	2564	2709	1634	4306	5913	4610	2696	1812	4151	432	181	82	154	35	37	1798
HDKS0031	715	1297	1182	1019	735	541	3580	4079	6539	2207	1976	1350	96	662	509	95	0	52	2055	2427	1104	2349	3506	1188	549	330	640	142	174	248	1778	1093	1346	1618	1861	1205	3583	2849	3522	1678	819	2257	703	370	302	84	109	4	1021
HDKS0032	1332	1298	517	638	1010	790	119	85	316	278	833	343	4213	3160	2329	2181	1374	2459	127	2	1	116	684	284	4103	4881	9414	82	126	366	1414	1389	1439	1847	2373	2018	1204	946	1048	1468	890	1412	2157	3192	2856	1304	1548	1333	599
HDKS0033	2370	2320	1422	270	1234	1069	98	179	171	874	109	757	3276	2645	2691	2998	5167	4832	12	12	33	222	179	303	4109	3471	4273	5711	4522	5608	1617	2079	1531	2633	3191	2390	13	98	154	557	271	470	3824	4032	3932	4377	5282	5818	99
HDKS0034	1856	267	828	689	2145	1026	211	163	439	957	638	798	3386	2382	3041	5166	5989	10750	8	232	49	184	480	134	2975	2463	3866	5514	7247	4720	1421	1627	1424	2532	2143	1476	697	343	487	530	326	926	2509	2071	2728	7155	4869	5038	401
HDKS0035	1179	176	499	954	1120	267	158	290	244	1313	562	1084	2640	1780	2845	850	633	1166	739	284	38	978	1204	448	2737	3443	5436	489	679	332	968	1532	1617	1890	1789	1636	500	137	360	1211	440	1430	2663	2815	3653	592	953	424	284
HDKS0036	1020	583	1290	902	1949	1741	809	994	1640	1840	1494	1637	3999	3418	2413	107	415	575	1345	938	620	1051	2656	995	5424	6157	8417	386	210	340	1431	1779	1739	2841	2650	1735	350	737	469	1115	978	2047	2329	2570	1491	2415	1855	1362	31
HDKS0037	1952	1364	861	1670	2864	2547	79	1120	490	1352	1627	1612	5713	4916	7317	8504	9512	7966	153	55	111	123	267	77	5727	5326	11323	16392	14295	14534	2203	2050	2130	4274	3398	3161	358	339	100	986	314	1116	6650	6449	5837	9142	9810	7155	278
HDKS0038	1412	2240	1769	2730	4770	3837	350	849	1842	1652	232	1453	6260	5777	6484	10705	12610	16311	727	406	384	311	1063	153	5587	7025	14877	34854	27591	25167	1937	1775	2101	4141	3642	3485	473	367	247	775	353	391	7150	6380	7320	14693	15178	12013	190
HDKS0039	1317	719	1276	2024	1663	1608	356	1299	1060	2926	3160	3134	4168	4384	5518	615	1457	1203	744	211	183	1284	1507	636	8309	7645	13798	724	848	1046	1916	2193	1533	3811	3453	3062	638	724	593	4454	2048	4453	3038	3495	4134	778	682	681	117
HDKS0040	271	373	150	78	141	484	44	170	167	361	36	176	734	799	304	453	928	1014	42	51	490	400	480	246	996	1361	1854	1178	1027	956	389	374	522	440	388	218	179	107	232	18	3	44	896	1109	834	1275	1607	1229	15
HDKS0041	870	169	561	200	140	251	235	52	729	111	255	49	935	498	485	1361	1508	1781	31	182	58	0	1	25	1385	1459	2823	2315	2067	1751	573	492	419	333	431	310	102	33	118	82	183	9	466	260	334	1614	1598	1508	29
HDKS0042	909	162	346	1444	747	814	480	96	575	597	292	129	1718	1748	928	2581	2598	2153	33	25	81	93	151	98	1909	2639	3169	4936	4512	3829	930	1135	1288	1343	2195	1080	746	788	422	476	309	427	2178	3815	2042	3332	4524	3401	132
HDKS0043	522	321	1146	93	552	788	215	49	347	18	53	151	639	593	1032	1458	2578	2078	6	129	87	1	2	48	1268	584	1665	1942	1272	1613	409	765	614	629	459	569	129	88	66	278	65	242	1063	671	928	2181	3152	2666	52
HDKS0044	186	248	101	183	547	340	1	55	54	311	4	69	515	466	713	502	1089	916	4	222	68	1	2	3	698	798	947	2715	1939	2165	225	542	213	273	459	169	291	34	221	5	13	41	196	215	491	1590	2699	774	93
HDKS0045	375	118	242	3	51	278	0	21	40	6	1	95	142	422	465	1316	2058	2006	3	24	0	3	34	7	635	843	1108	2762	2870	2853	364	221	486	343	536	379	20	320	176	80	102	130	486	1011	191	1914	2388	1729	161
HDKS0046	98	200	701	348	669	132	54	0	3	8	19	65	699	419	351	1750	2198	1912	4	7	2	1	7	34	1231	1111	971	3553	3416	2726	353	698	383	184	393	348	21	49	91	190	8	150	699	254	228	693	519	631	12
HDKS0047	981	1793	196	511	1026	692	1766	1631	1788	847	1568	1050	465	648	654	68	295	97	1881	1539	1401	1367	1008	1062	644	899	665	200	262	251	1036	641	1066	546	942	592	840	859	598	553	448	725	707	1170	700	248	394	110	1063
HDKS0048	563	1482	462	419	478	345	327	449	640	50	587	52	171	118	202	476	89	498	716	381	163	906	359	237	1262	1591	1140	1204	130	738	1594	1101	1022	795	824	626	943	1083	1123	380	340	545	173	203	196	74	32	188	747
HDKS0049	390	436	311	21	53	213	1074	510	1046	321	182	123	96	1	5	148	73	136	785	1292	565	116	119	271	146	299	679	175	91	94	572	660	954	331	369	312	456	425	389	249	201	144	133	224	200	371	233	34	405
HDKS0050	183	40	21	145	178	104	1	0	0	34	5	282	64	265	150	167	358	137	0	0	0	92	68	68	619	620	1054	0	1	1	207	115	225	175	226	129	47	3	14	0	30	0	121	6	183	612	861	843	106
HDKS0051	1608	1266	64	461	591	748	644	829	1278	837	688	1237	1300	822	706	334	674	213	2102	1096	1776	1465	1636	1002	81	175	548	65	125	200	788	578	324	796	783	515	1014	1881	1446	982	513	1405	390	334	320	193	220	109	1558
HDKS0052	2587	4357	2158	140	432	987	1778	1515	2105	2742	609	1537	1162	1231	341	371	686	1897	1015	922	2261	1538	1248	1286	1240	1126	3011	1108	579	599	5961	6564	6662	4203	4112	2545	3044	3179	3293	1480	1177	3397	1465	2076	1145	1160	1483	1765	3491
HDKS0053	927	1918	1556	1566	1204	915	880	1191	1341	977	1215	1675	1194	1780	1809	182	253	326	2948	5419	4458	2881	3647	2162	264	491	10	628	858	321	1865	1853	1701	2442	2632	1783	1640	1575	1923	2082	1353	2974	743	957	1363	514	158	31	3191
HDKS0054	528	531	187	1638	1667	1375	1480	720	623	2060	1608	1865	1979	1381	1731	476	523	648	1134	1514	2174	2060	1984	2245	892	421	612	861	1906	946	1450	1117	1332	1245	1244	1084	1928	2930	1532	1051	645	1304	760	799	722	184	413	360	2216
HDKS0055	2315	698	1030	161	85	264	392	804	1442	152	530	420	130	430	143	195	194	204	1698	754	1040	219	498	465	171	552	915	93	263	330	1839	2063	1489	1092	1060	541	689	1253	719	943	543	1087	596	702	448	424	683	706	963
HDKS0056	704	570	202	912	482	975	488	860	173	2457	357	1361	1043	879	1232	897	1346	1158	887	1143	553	863	1346	955	1273	1527	2783	99	11	4	913	664	827	1111	1153	885	1371	1234	992	1430	541	1587	391	683	472	392	296	656	1722
HDKS0057	954	754	472	1204	1280	616	3545	3003	2842	1235	1107	1217	81	406	254	115	66	214	1983	1899	1355	981	1383	778	263	350	575	798	1304	355	616	701	831	320	421	220	529	469	703	423	163	139	518	270	158	794	782	750	614
HDKS0058	1282	19	202	413	458	630	23	243	227	796	964	1581	1548	814	1152	72	309	347	493	352	477	279	200	396	3119	3345	5316	628	573	531	1006	651	425	683	1239	787	1399	868	1252	1474	455	1307	854	1266	570	279	454	198	281
HDKS0059	723	1	160	14	93	0	83	118	1	66	12	9	0	49	36	0	47	1	170	1	3	60	51	55	0	0	1	0	0	1	80	102	63	84	0	0	0	2	0	2	0	0	0	3	2	38	503	57	0
HDKS0060	1006	1905	1528	3743	4489	4731	5695	5870	8140	5579	5013	5794	1562	1727	1548	2062	2026	2597	10564	7294	5517	8723	7510	5372	818	745	422	1005	708	1158	3974	4051	3487	3847	3249	2611	3836	4996	4086	3104	1370	4288	1871	3746	1335	1364	1207	1145	4132
HDKS0061	168	19	72	171	168	285	0	5	84	73	2	171	560	383	523	489	837	465	22	0	2	46	184	91	692	642	948	4	1	8	169	152	164	223	367	285	131	205	302	168	121	223	514	702	883	731	779	656	111
HDKS0062	997	149	60	269	751	442	119	106	70	108	136	122	1029	1103	798	1136	1925	1409	103	2	9	17	47	137	1609	1104	1684	2291	2554	2158	181	241	245	300	271	280	1	90	73	185	34	37	631	898	697	2157	2473	1923	142
HDKS0063	941	1130	475	1648	1219	825	231	90	515	160	259	594	2742	2560	2467	2505	2754	2036	255	160	256	64	224	105	4465	3321	7206	7083	6644	7103	1140	1071	1187	2037	2153	1357	372	281	305	545	370	908	2396	3747	3317	5441	4189	4022	104
HDKS0064	278	202	105	28	839	249	994	503	575	988	811	454	90	1	64	128	81	155	20	8	45	287	794	506	695	736	775	111	960	124	236	637	293	378	445	469	1007	809	282	475	372	350	22	151	945	14	158	114	168
HDKS0065	583	739	1333	956	825	324	531	1355	729	1063	547	1142	61	182	50	255	1	105	49	332	16	650	1002	383	516	956	1021	0	1	0	524	452	325	539	557	484	368	315	209	992	518	1141	668	706	184	30	30	481	126
HDKS0066	568	57	346	422	674	352	196	278	870	1117	610	1394	1029	804	631	0	301	127	7	94	58	348	70	283	2193	3478	4951	599	436	317	943	501	361	1228	1209	888	387	126	171	1111	228	1536	1381	1682	502	52	15	252	17
HDKS0067	31	203	122	0	17	1	193	176	238	46	115	363	0	1	4	0	1	1	68	37	41	16	118	22	0	5	45	0	0	0	117	152	82	41	62	72	151	250	162	60	19	95	4	43	35	1	2	1	229
HDKS0068	448	1990	1175	508	1475	2058	179	241	701	765	807	1067	529	420	516	269	33	205	3	6	1	2380	2742	330	489	362	926	0	0	1	2247	2371	2784	1766	1478	998	646	597	935	769	275	1947	450	1589	505	379	286	237	216
HDKS0069	1300	1073	702	243	322	211	328	931	1732	400	874	332	190	22	78	0	0	30	139	810	550	1112	620	339	0	0	0	0	1	1	643	766	770	492	708	635	1006	752	1306	410	118	246	533	952	468	1021	1595	891	378
HDKS0070	3638	695	1500	3561	3066	1987	410	539	1227	1102	1056	1411	6102	6257	8669	11491	13624	18840	75	152	21	304	416	280	7910	8137	18608	34461	28362	27932	3925	3725	3699	4691	4710	3764	454	523	848	812	801	228	10241	7941	8759	21361	23238	17742	550
HDKS0071	1059	442	137	505	474	872	1707	1161	1285	599	674	929	94	59	56	3	125	49	1368	1662	588	626	474	341	18	63	6	50	257	71	389	480	530	524	656	513	998	1070	737	694	133	1038	191	239	54	13	113	75	714
HDKS0072	1071	443	250	714	742	490	348	324	672	415	700	360	1452	1919	2116	66	348	259	1887	2322	2425	1869	1445	974	163	13	105	11	107	47	703	736	691	850	921	779	725	805	1235	1336	373	1317	400	760	488	1091	603	444	2004
HDKS0073	862	50	254	291	1011	418	69	127	6	336	760	439	324	131	344	1	13	0	0	2	2	93	837	109	1064	311	889	1	4	27	135	562	467	491	581	447	171	16	252	230	54	487	89	767	307	0	0	0	124
HDKS0074	568	22	124	126	121	71	0	0	0	30	245	150	370	240	69	0	0	10	0	0	0	13	197	52	497	506	1069	0	0	0	381	269	171	392	194	174	3	42	87	247	91	528	362	493	238	69	273	189	2
HDKS0075	214	70	143	430	486	179	77	5	0	965	381	790	677	766	971	0	13	7	5	2	0	192	340	284	913	778	1996	2	0	10	301	276	221	327	330	249	190	130	36	404	18	183	243	358	303	0	0	0	3
HDKS0076	7	49	693	238	2	395	152	210	154	73	367	387	113	242	106	0	1	0	61	0	10	155	0	60	312	504	525	1	0	0	220	141	227	668	680	589	62	0	0	508	157	464	444	793	205	0	6	99	42
HDKS0077	185	171	154	124	128	29	7	40	130	26	252	278	301	357	276	0	0	0	0	0	0	1	1	0	180	158	188	0	0	1	163	82	124	295	237	111	25	15	9	157	105	319	159	357	429	1	85	135	0
HDKS0078	223	37	196	75	31	236	1	32	22	192	151	16	94	81	1	0	68	18	0	0	24	64	6	0	0	0	0	0	0	0	257	92	130	148	206	123	64	142	99	244	120	179	67	36	143	65	24	16	26
HDKS0079	12	64	1195	335	323	425	973	426	862	737	226	668	202	404	174	0	1	0	1583	204	224	385	1452	665	1347	1064	999	104	90	238	242	369	511	674	447	343	628	1234	673	668	311	1070	0	0	1	85	80	89	347
HDKS0080	1146	1501	725	913	1850	848	271	273	493	814	689	1410	2586	2819	2644	1235	834	1108	183	362	104	1550	838	936	3697	3673	8210	101	3	8	701	918	988	2128	2317	1610	550	1305	802	1660	1003	2486	2294	3569	2025	1331	1410	904	1464
HDKS0081	626	1454	730	1176	1723	823	2604	683	1543	1164	1924	3133	1538	2128	1212	651	995	761	1793	2140	1489	2886	3372	2654	1159	987	1572	757	620	1085	1163	1028	1112	1540	1816	1164	1406	1678	1649	2414	905	2384	1930	726	1079	156	701	661	1668
HDKS0082	24	102	432	700	286	680	0	117	93	60	302	136	866	789	1161	1751	2906	2133	61	130	1	13	2	1	2122	1982	1992	2600	2423	1799	159	286	101	219	247	324	82	80	74	19	31	126	719	926	588	1309	1377	2031	79
HDKS0083	531	209	184	110	371	185	1	0	1	0	7	233	316	347	321	378	1246	345	1	2	0	0	0	5	1633	1398	2742	1078	1332	1252	182	228	200	150	328	148	0	0	3	63	36	99	654	538	469	1278	1042	928	11
HDKS0084	2358	1510	910	2542	2958	2891	1697	2531	1842	4802	6495	5411	4507	3619	4791	641	864	1074	3547	5269	4044	9025	9069	5604	2423	1876	5132	890	875	466	2740	2719	2738	6213	4057	3848	787	1860	1327	6073	3011	7425	3360	2674	3279	638	704	752	2932
HDKS0085	2109	3697	3708	4357	3923	4891	1523	1060	1963	4096	4075	4575	8486	7678	8441	2328	3900	2386	1148	874	1210	1083	1936	1405	15311	14988	35771	8943	6429	7085	4496	5814	4610	6653	7297	5294	946	1975	1610	5183	2688	5334	14091	12716	11171	2679	2894	1784	738
HDKS0086	1170	391	775	535	682	261	1	112	172	359	316	468	243	147	123	0	41	0	0	1	0	143	0	0	790	1566	2016	1	0	0	909	826	807	487	1020	638	94	193	188	352	485	912	216	225	97	3	0	36	84
HDKS0087	252	423	1022	1412	353	638	120	2	247	619	115	143	733	267	412	0	0	0	1	0	0	198	176	11	144	203	530	0	0	2	2110	1322	984	955	1491	1058	140	278	343	609	344	726	784	528	418	35	206	141	464
HDKS0088	1064	115	352	489	1358	1127	2148	2462	3104	654	407	327	10	208	604	0	0	1	1763	1138	452	698	458	576	821	142	824	4	0	1	729	1307	1379	760	726	412	281	217	435	78	169	41	42	11	46	0	0	4	136
HDKS0089	624	1058	688	206	146	83	143	106	2	133	649	889	235	300	200	147	14	271	1094	338	216	86	238	274	0	77	326	155	10	55	657	674	954	1387	1118	964	43	186	399	848	571	1055	1242	933	362	37	21	24	772
HDKS0090	233	2365	695	135	510	171	82	133	75	771	484	632	737	280	293	81	54	189	1	231	121	67	10	114	391	289	416	107	14	4	553	675	676	626	499	516	598	135	273	1108	550	1000	1080	670	281	157	1	48	182
HDKS0091	3551	2049	2511	2542	5169	4781	353	1022	1411	1368	1369	1231	12785	13356	12175	12043	19339	24273	156	116	11	396	119	183	17410	14212	28287	45760	40329	35637	3792	3899	4190	9242	7682	5405	937	888	970	2019	1147	1458	11854	11874	12957	21711	19426	17116	736
HDKS0092	1503	2561	1895	2505	5739	3660	2213	2926	3751	7124	6320	6142	1143	791	1279	1021	976	1351	1681	1742	762	4256	3442	2938	6486	6567	15670	1199	870	756	2923	3074	3529	5783	5832	4817	3689	3557	2597	6374	3488	7302	1563	2168	1580	564	604	706	275
HDKS0093	3475	3537	1709	2315	2424	1655	272	818	1124	794	451	1509	7215	7250	6983	7459	10492	12668	70	209	223	469	340	114	7325	7522	12085	18245	14820	13184	3104	2266	2438	4110	3603	2791	164	138	281	1334	792	1226	7448	8073	7205	6975	7269	7461	95
HDKS0094	1435	1296	1573	2326	2040	2244	5379	4918	5987	4266	5378	9114	1360	1647	1403	1055	1833	1867	2349	1910	2182	4797	6395	3470	1372	1711	2890	1152	1139	950	2067	2138	2145	3227	2906	2104	5408	6117	5387	2895	2092	3989	892	1096	975	519	837	840	984
HDKS0095	8	53	382	88	355	453	1227	1302	1849	284	278	526	247	184	77	0	0	23	929	1065	1192	868	1087	914	208	133	111	5	1	1	434	297	568	316	426	325	606	930	639	503	170	383	188	265	360	751	338	155	834
HDKS0096	1092	736	920	587	1189	1133	576	457	846	715	763	499	3388	2268	3188	1971	3280	4360	497	514	443	265	195	178	3379	3209	6492	8790	7719	6442	1104	1595	1270	2607	2341	1632	238	195	363	572	310	824	4786	6291	3987	4747	4910	4793	296
HDKS0097	4741	3155	3185	3418	3862	5333	1808	2076	4217	2414	2883	2194	13238	8318	12338	6319	9588	12520	1113	1600	988	1050	1215	480	12908	12383	28518	30680	29260	26197	5246	5118	4931	8927	7917	5461	845	659	1139	2447	1652	2868	16336	17515	14941	10620	10892	10964	438
HDKS0098	2219	1406	1026	580	1968	1736	111	392	1139	143	566	950	3514	3801	3603	4572	6128	8151	53	50	150	117	983	126	4018	4446	9623	14941	9790	8655	2408	2606	3297	3665	3317	2419	67	27	193	968	491	1681	6131	5583	4877	9943	12505	9167	68
HDKS0099	1091	1315	2230	1179	1262	896	473	867	1563	1350	986	1474	2465	2769	2290	1080	843	2167	308	311	473	487	247	502	4538	5554	10313	2388	1547	1583	3139	2110	2445	3649	3113	2400	818	1140	994	1705	1220	1639	7806	7225	5824	2773	3513	1984	417
HDKS0100	2922	3085	3129	2429	5451	3840	2022	1674	2892	2982	3170	2316	12183	6744	6697	1997	2922	3458	512	625	787	2179	1559	1009	14409	13025	25227	9325	7888	7738	2915	3614	3694	4512	4905	3586	837	849	1443	2445	1688	3181	6455	5953	8204	2395	2215	2063	590
HDKS0101	70	159	85	56	75	34	10	17	37	21	14	5	159	115	110	191	328	239	26	19	6	10	16	6	133	100	236	565	436	434	449	498	301	464	451	345	127	152	74	82	47	73	888	734	560	908	1062	1037	93
HDKS0102	5360	4383	5792	5167	8076	4951	1377	1701	3818	4642	4436	5311	14205	13265	12384	11011	14764	16191	1581	1450	1116	2134	4438	2011	18836	20007	38193	30796	24479	25019	7256	6972	8411	12575	11922	9490	3325	3342	2345	9175	5299	8280	16444	15521	12700	13202	16146	14052	1396
HDKS0103	2743	4845	4022	1585	4623	3637	501	1041	1808	1353	1240	1245	7938	8802	7854	10741	17957	19515	1650	1226	420	747	378	603	6738	6595	13531	34067	32422	27663	4682	5304	5726	6639	6240	5621	782	328	425	851	534	1259	10700	12823	10127	28108	33020	27570	707
HDKS0104	16	70	27	11	44	50	43	30	68	12	30	24	105	75	74	82	208	154	18	21	27	34	25	42	62	107	182	253	239	190	149	250	176	178	178	142	27	11	14	28	21	21	225	399	305	809	1039	759	81
HDKS0105	1056	1122	1001	763	1113	1218	258	384	517	115	340	755	2524	2607	3259	4662	5019	7337	64	929	246	653	313	318	2578	2239	3880	9516	7978	6330	1836	1760	1422	2445	2480	1807	633	658	601	476	333	619	3676	4582	3552	5255	6921	4578	203
HDKS0106	2115	2327	1956	2708	2062	2812	622	1643	973	865	1951	1434	6487	4847	6377	10080	12894	15497	26	64	111	933	1071	331	12245	12092	21675	16902	16949	13499	2021	2416	3337	4226	3912	3036	416	763	624	956	600	907	7776	6080	5584	14664	17373	12533	711
HDKS0107	792	2038	700	776	1444	1238	176	228	922	410	534	261	3757	4141	2215	2545	2864	5062	80	24	202	182	307	272	3232	4301	5643	2651	3627	2360	1901	2009	1112	2498	2596	2366	260	121	195	826	207	1363	5498	5101	5444	2840	4949	3109	193
HDKS0108	2939	2309	2260	6317	6522	7409	4255	7258	8259	6906	6768	10385	2017	2523	2545	735	1648	2079	2340	1830	1024	7152	8695	4522	12938	11368	18340	1885	1153	976	3511	2656	3776	5201	5146	4154	7657	7135	7055	6305	3332	7110	1873	2024	1646	1366	1861	1164	1133
HDKS0109	1831	1517	2064	3154	3731	4085	1093	1707	1561	3276	3603	4638	5003	6055	5112	1282	1005	2686	416	256	881	3996	3908	3716	5945	5444	10264	2103	1261	2366	2057	2848	2331	4186	4307	2904	2918	3203	2896	3563	2421	3892	4238	3856	3799	1000	1648	603	2026
HDKS0110	1335	1744	1071	1874	2374	1370	545	653	1669	763	504	949	5453	4674	4538	2006	2159	3639	272	441	342	253	593	315	7393	8152	13635	7284	6332	4035	2423	2622	2372	3013	2974	2372	515	707	485	1111	595	1615	7127	5863	5242	4522	3856	3317	253
HDKS0111	1738	2374	2054	1716	1626	2078	687	503	859	1048	1217	768	5170	4967	5934	3660	6889	4392	185	750	323	1642	2128	1411	7645	5792	9416	2037	1544	1399	2530	1642	1159	2757	2761	2591	382	331	321	2159	1831	1846	7786	6623	5869	1015	2143	1476	452
HDKS0112	1921	4127	2399	3265	3215	4309	807	356	1260	2965	1725	1485	10251	8420	7941	5455	8045	8666	897	88	139	699	151	453	14461	12797	23693	9528	6832	7560	2178	2042	2633	4276	3647	3334	823	1193	1097	1933	1071	2514	10229	8986	9537	4977	6069	3703	413
HDKS0113	2879	564	719	3131	3913	2845	1282	1258	2535	3572	3498	2566	7344	5014	7142	2296	1815	2781	1741	3080	1362	5015	7387	4301	9258	10073	14536	899	631	1174	2004	2799	2620	3218	4058	2197	1647	2091	1724	3558	1728	3734	4290	4942	4178	1237	1949	889	2025
HDKS0114	1012	1760	948	1146	2606	741	276	1093	1311	1214	1973	1950	3346	2504	3127	1897	2376	1816	772	440	453	1784	2909	1760	6352	6522	15694	971	623	1046	1643	2367	2038	3620	3702	2942	1325	1876	1327	3321	2109	3870	3516	3782	4043	1826	2293	1528	1465
HDKS0115	2832	535	2371	1734	1712	1665	4133	4247	4270	1875	3943	2970	1383	705	1668	873	843	581	3733	2815	3236	5846	5945	5023	1080	1190	3136	528	345	594	2397	2129	1658	2561	2946	1981	3251	3594	3010	1911	955	1946	1146	692	648	926	963	907	4013
HDKS0116	1948	1449	1251	3756	7299	3922	4909	4653	6002	7205	7251	7671	1156	921	1631	647	1258	1038	1763	1799	2067	7379	6276	3878	8907	8737	15311	732	601	802	3691	3712	4101	6068	6222	4795	5446	6255	6035	5104	3203	7180	2399	2896	1865	1290	842	1397	1877
HDKS0117	1017	1413	1864	238	372	127	822	877	616	1493	679	1097	493	23	152	0	21	253	470	1764	373	2575	506	1188	547	344	589	179	1	6	1571	1065	1718	1863	1924	1454	1394	1581	1919	1647	1644	1695	202	270	302	312	227	176	283
HDKS0118	2537	2724	2032	3096	3302	2095	798	1168	883	2056	1200	1822	6616	6172	6727	1388	3243	4779	169	523	563	348	928	574	13715	13820	28356	6174	4740	6957	2950	3304	3243	4463	5678	3600	1229	1576	972	2929	1850	2870	6242	7837	6901	2387	1508	1884	731
HDKS0119	1333	2035	830	1994	1801	2290	552	784	1126	1313	753	1085	6262	4713	4005	7281	9303	9100	1172	399	420	481	371	261	7926	5659	14995	13943	9229	9713	2316	2541	1316	3258	3384	2785	380	815	577	999	635	818	6250	7533	5434	7643	8372	6846	393
HDKS0120	1598	1750	1130	1152	2633	1126	251	299	3	1966	1564	2150	4088	5009	4695	595	696	742	654	437	593	1866	936	984	6557	5600	12142	322	151	182	2212	1863	1931	3333	2983	2614	418	332	529	2634	1443	3669	5077	4615	5059	1320	1344	1040	10
HDKS0121	231	310	933	624	1068	631	637	445	296	951	670	1698	1605	945	511	107	174	245	27	362	455	988	231	478	2312	2206	5304	7	4	5	674	965	902	1511	2050	1293	628	961	1193	1492	577	1330	879	1299	1796	367	513	262	114
HDKS0122	964	421	235	435	371	828	56	8	208	159	902	330	416	110	330	0	1	58	2	94	99	338	217	75	1250	977	2141	0	0	15	490	477	413	904	1058	609	161	288	551	552	359	960	458	658	408	749	612	272	71
HDKS0123	521	561	616	899	753	628	226	281	230	333	460	500	1557	726	1207	2110	2628	3407	592	249	252	42	130	162	2664	1841	3605	5160	4232	3514	550	764	539	797	926	661	151	144	109	354	206	338	2192	1658	2849	2945	2341	2339	114
HDKS0124	1746	609	1951	1188	1648	1859	5986	6232	8734	2222	3752	3383	174	162	537	75	113	233	1867	3522	1168	4362	5232	3590	1282	831	2025	434	37	79	2313	3036	3322	3252	3267	2134	5036	3606	4464	3263	1248	2243	1179	1511	1176	1660	1768	1975	2171
HDKS0125	269	617	1243	730	559	594	1617	2085	1111	1413	1457	1715	635	633	465	164	144	503	3969	2593	2904	1138	2396	837	87	295	240	152	324	11	1165	1056	867	1002	601	905	1271	1996	1516	1264	313	538	449	788	123	574	777	212	1721
HDKS0126	2181	692	799	569	1533	1203	234	149	1073	125	511	1659	3646	3868	3144	6626	9921	10457	11	9	224	422	643	177	5522	6457	10252	4233	2088	3029	2577	1883	2609	2020	2430	1945	71	343	32	445	279	418	3710	4572	3781	8558	9238	7666	571
HDKS0127	108	405	897	519	571	532	9	2	288	569	17	277	587	373	119	642	2097	1329	410	19	251	3	503	44	955	1083	1036	4761	3680	3441	701	547	526	787	1000	705	129	2	0	153	36	15	1464	914	1499	2397	2252	2639	9
HDKS0128	610	934	751	565	1111	648	174	299	19	926	879	496	2521	2003	2114	2086	3646	3539	1703	598	467	1036	1876	1278	824	1794	2308	28	61	39	1191	501	1453	1199	1196	1133	165	100	65	487	186	758	4306	3315	2535	3410	3909	2965	489
HDKS0129	39	1813	45	376	485	479	426	638	411	218	653	115	2	1	1	45	1	0	4	52	345	787	734	660	1	0	0	0	0	0	63	222	190	111	335	126	510	267	295	564	242	447	7	0	46	0	0	0	71
HDKS0130	2	0	0	44	95	83	0	0	20	135	207	313	118	26	141	0	0	0	0	1	0	19	128	79	294	553	1196	0	3	12	20	13	0	11	25	47	0	0	0	62	71	101	306	4	0	0	1	0	0
HDKS0131	116	0	0	0	0	0	1	0	0	0	6	71	0	0	0	0	0	0	0	0	0	39	306	44	150	0	70	1	0	0	51	62	29	115	144	63	100	72	87	57	51	88	199	0	154	0	0	0	117
HDKS0132	69	243	530	174	166	377	19	189	177	188	117	248	637	1494	779	675	1228	1405	17	421	152	130	275	0	1001	381	905	2101	1946	1698	352	329	418	367	787	375	0	4	34	313	98	412	914	1453	422	599	994	220	75
HDKS0133	69	57	175	325	39	91	0	1	186	0	11	2	383	201	346	1103	957	645	0	6	0	1	0	0	442	113	161	797	1239	863	198	126	44	300	246	288	0	18	0	14	35	0	179	310	468	545	577	799	6
HDKS0134	722	658	249	443	464	700	2	24	318	6	336	92	1408	2290	2416	3955	5737	5931	13	12	8	219	177	119	1453	1754	3256	6278	3916	3992	763	811	731	1567	950	879	402	366	94	144	17	105	1866	706	2082	3489	2782	3114	21
HDKS0135	313	987	594	163	525	471	93	165	333	169	476	174	1410	1720	2270	330	538	312	5	3	0	572	7	9	2341	1285	3576	1935	1653	1187	689	547	911	1304	807	628	162	594	209	233	81	194	987	991	1430	1393	1317	1154	28
HDKS0136	209	337	2163	738	1189	1218	269	99	789	412	426	820	1175	1147	1124	497	549	689	1	4	0	123	91	101	1206	908	2225	704	752	368	943	1352	1354	1861	2300	1826	691	876	253	750	506	1119	5141	4983	5547	1143	1559	818	174
HDKS0137	464	267	645	1271	811	976	2632	1743	2134	2022	3080	3134	48	76	164	112	518	157	1154	311	0	3226	2865	1504	830	1357	1127	2	1	89	379	654	603	1124	1244	904	2478	1670	2148	1295	766	2479	185	68	184	81	1	0	123
HDKS0138	95	31	21	300	340	152	1	1	0	176	341	312	548	666	661	21	10	0	1	0	4	1098	95	462	1292	963	1404	0	0	3	221	208	293	298	138	151	60	130	215	604	103	293	561	198	292	0	26	1	45
HDKS0139	277	641	115	279	30	67	26	137	524	479	395	220	553	456	369	73	3	0	161	2	1	26	76	29	934	1192	1563	470	366	581	236	213	315	428	488	368	56	0	25	678	253	606	892	807	637	79	143	243	0
HDKS0140	56	98	164	90	23	147	2	135	34	33	31	83	235	392	334	162	26	15	6	4	28	204	14	33	1410	1568	1394	266	104	100	244	92	248	329	337	299	82	365	582	214	89	98	294	358	133	64	208	165	67
HDKS0141	1	42	36	77	406	76	40	2	192	106	220	72	1110	586	491	0	16	0	150	123	2	4	164	177	999	466	1913	0	0	5	111	151	237	406	215	203	173	8	137	258	102	386	204	144	1051	197	104	33	147
HDKS0142	1094	687	540	336	1595	435	42	400	203	415	804	1349	1437	884	1224	58	1	191	7	12	12	653	580	175	1249	1617	2403	0	1	3	740	701	924	824	732	631	245	322	71	1031	374	554	772	1134	1103	69	139	85	2
HDKS0143	412	298	1222	9	72	165	85	128	155	671	98	188	48	136	245	3	19	56	0	0	0	6	2	54	379	730	1391	0	0	0	915	1084	837	1063	864	705	401	166	499	352	257	546	506	372	764	0	17	0	0
HDKS0144	1154	573	473	41	136	419	361	74	59	626	68	401	565	15	132	1	1	0	2	0	0	262	341	55	907	1045	691	0	0	0	923	802	721	582	587	700	144	126	28	680	238	999	527	654	1013	656	619	1007	0
HDKS0145	170	21	17	40	327	518	382	65	244	0	0	47	533	456	208	1063	1677	1734	5	102	38	2	133	0	0	30	297	412	409	790	491	190	406	354	493	581	154	28	71	116	178	41	832	275	931	1594	2143	1757	162
HDKS0146	39	186	139	142	37	21	0	0	0	4	0	0	172	63	1	218	419	121	2	2	0	0	0	0	182	328	107	338	134	305	172	132	107	83	50	75	13	23	51	42	8	4	0	76	0	149	395	83	27
HDKS0147	965	1940	1088	1536	2761	1978	387	330	779	731	1454	712	5209	5625	5569	3677	6758	11023	411	171	249	457	572	204	5077	6707	8634	11337	11297	10304	1756	2447	3152	3621	3241	2688	451	644	500	917	575	1102	6777	5065	6082	7735	9970	7044	249
HDKS0148	1557	1197	2300	1284	2892	2352	3344	3109	4325	5252	4388	6074	1185	807	1082	157	661	1473	1354	674	1138	5681	6763	4566	1661	2317	5261	1319	527	1234	2322	1955	1858	2686	2992	2284	3038	4090	3289	4251	1862	5532	2011	1381	1930	651	785	713	1781
HDKS0149	1140	1117	849	1153	2687	1574	379	238	868	787	2278	1639	4251	3541	4668	1783	3209	3550	545	235	182	226	185	520	2047	2797	3080	7175	7009	6506	1770	2261	2539	2318	2445	1559	344	244	1004	1828	843	1785	5467	5885	4895	1975	1636	1457	227
HDKS0150	2743	452	877	918	982	1019	993	876	1284	1114	1540	2112	3275	2382	4105	498	747	1272	858	874	702	751	1648	446	6662	6140	10151	4189	3640	4005	2022	2001	2223	2973	2587	2102	926	1094	1056	2432	1464	3478	2105	2429	2067	174	247	579	268
HDKS0151	944	410	315	2	423	262	0	255	81	67	631	146	488	475	673	46	12	3	0	0	0	510	711	317	300	7	96	0	0	4	531	769	1088	829	1113	768	255	190	172	1286	557	1193	1491	1096	1166	236	448	384	523
HDKS0152	97	1836	65	444	720	416	129	503	612	564	672	739	631	159	291	0	2	52	46	3	346	236	578	236	1980	1835	2497	93	2	3	476	418	433	699	947	650	204	352	138	934	392	876	353	534	327	76	1	0	165
HDKS0153	843	399	544	442	1050	423	398	408	690	1429	220	695	763	850	485	371	182	454	1655	1289	911	929	614	615	155	845	1269	5	0	4	1148	1621	1048	1022	1004	866	253	307	183	1259	390	1380	542	791	1231	304	23	227	2243
HDKS0154	529	450	686	519	542	96	429	112	194	223	204	180	342	223	250	12	9	1	9	0	252	236	175	361	72	228	120	98	42	30	759	857	399	353	242	186	232	21	97	137	188	408	40	151	90	528	844	348	174
HDKS0155	468	256	293	275	258	21	157	1184	301	21	81	155	185	295	811	378	978	859	338	140	387	474	157	214	448	198	1105	8	115	5	399	529	642	308	197	186	318	205	185	347	83	174	4	10	18	182	185	271	135
HDKS0156	112	32	177	91	368	826	0	21	0	85	5	190	375	991	324	510	452	542	61	216	10	2	3	0	919	954	1779	301	475	623	213	73	137	249	205	266	22	15	232	176	149	317	570	822	722	144	137	213	122
HDKS0157	598	729	192	1279	734	915	568	298	525	674	947	1366	1638	1860	1764	646	1213	617	41	128	365	1723	1937	1539	2637	2555	4816	508	193	229	564	462	278	784	814	916	839	351	1430	1158	572	1012	503	653	406	554	950	586	743
HDKS0158	161	1282	272	139	181	440	221	8	140	42	6	86	720	420	882	1056	1120	1466	63	136	5	405	106	335	425	329	969	1798	1134	1373	188	338	229	207	350	254	71	57	73	109	16	109	644	328	415	543	698	684	125
HDKS0159	58	245	31	154	625	448	203	83	12	241	171	162	616	471	488	278	408	463	292	317	51	167	109	116	772	943	958	1141	542	678	438	187	276	310	494	352	173	87	110	123	89	152	563	1256	1015	371	269	286	30
HDKS0160	340	66	988	207	369	455	178	108	10	297	285	310	1580	1089	1252	1065	1837	1766	110	11	3	89	275	129	1279	1668	1776	2593	2494	2915	397	309	382	395	343	413	211	61	133	189	183	270	1049	742	1127	1302	1046	859	0
HDKS0161	1	271	178	33	1	16	1	2	60	1	1	4	166	161	139	405	443	411	0	1	0	2	2	60	402	527	607	211	259	328	52	15	85	80	146	86	38	10	4	23	21	80	164	279	446	457	222	530	6
HDKS0162	138	19	378	209	220	470	0	0	122	173	122	182	689	483	454	232	381	475	143	100	204	1	422	17	777	1161	1792	374	196	280	354	321	322	318	293	310	185	197	65	256	90	91	652	1067	338	289	174	196	202
HDKS0163	312	268	148	56	193	28	76	4	70	13	52	24	523	575	445	571	926	722	33	40	3	2	1	4	231	398	382	1066	667	906	80	76	68	58	54	61	0	0	1	4	16	0	89	169	64	237	131	212	2
HDKS0164	119	30	29	129	470	77	0	148	206	436	287	405	393	132	298	0	17	1	39	45	0	64	86	109	508	639	867	0	0	2	134	202	81	215	257	150	10	155	5	287	210	453	159	615	66	5	1	0	0
HDKS0165	184	21	190	259	274	156	684	696	467	172	526	172	374	193	241	211	88	42	1165	415	379	220	428	451	602	454	789	46	216	73	179	132	294	212	223	367	234	579	401	225	368	383	250	179	234	110	7	123	406
HDKS0166	187	20	11	0	2	2	0	40	112	49	15	1	0	0	0	0	0	0	0	0	0	4	0	3	0	0	0	0	0	0	32	48	14	3	29	16	0	0	5	6	0	71	0	0	0	0	0	0	0
HDKS0167	79	1	178	96	2	13	0	0	0	0	5	59	196	421	121	0	0	73	0	0	0	3	168	9	474	121	321	5	0	1	202	191	123	102	65	48	3	78	0	157	17	3	138	129	10	34	22	138	0
HDKS0168	244	1	150	0	176	6	155	5	26	88	594	683	0	81	22	0	0	0	0	2	0	382	380	216	523	246	45	0	0	0	217	382	154	153	144	128	172	230	128	99	130	140	253	86	16	0	0	0	0
HDKS0169	104	273	539	4	136	176	0	2	0	11	201	21	470	156	220	114	144	154	1	56	3	297	38	26	524	405	105	155	210	224	132	231	212	135	89	185	88	140	0	87	3	114	292	307	307	434	205	168	113
HDKS0170	18	25	269	83	230	47	13	131	46	145	640	384	0	183	185	0	50	0	0	232	9	205	2	77	258	131	196	166	0	3	97	315	66	215	253	68	24	69	16	120	19	47	292	127	486	1	0	0	1
HDKS0171	2	159	200	22	75	1	0	1	0	7	33	128	14	107	96	0	0	0	0	0	0	7	10	21	217	152	172	0	1	0	136	202	26	112	140	92	0	0	6	60	85	12	356	21	137	14	0	0	1
HDKS0172	12	92	79	0	300	12	0	1	117	226	21	74	334	242	120	0	0	0	0	0	0	47	67	1	452	248	550	1	1	4	62	163	106	36	113	167	0	0	0	60	31	80	14	169	233	0	155	11	1
HDKS0173	76	68	26	36	193	22	42	1	0	0	1	0	216	358	156	57	37	10	28	0	0	0	0	0	421	267	54	153	65	1	157	95	97	159	90	112	0	45	35	0	33	49	117	650	357	53	21	21	38
HDKS0174	101	240	673	71	52	15	0	3	0	225	101	28	112	229	61	0	0	0	0	0	1	22	0	1	99	23	8	0	0	14	95	167	111	353	240	184	57	131	44	107	28	35	134	488	145	2	20	4	36
HDKS0175	0	1	1	0	15	1	0	23	0	0	233	67	151	133	32	1	3	2	1	0	0	157	3	18	235	316	153	183	71	50	26	0	41	12	42	36	0	0	0	30	43	1	3	38	102	2	1	14	0
HDKS0176	40	50	71	1	5	52	0	0	1	0	6	0	228	2	35	0	0	0	0	0	0	175	3	24	56	193	122	137	21	194	25	172	10	139	80	122	0	0	1	12	15	47	26	147	292	0	0	0	0
HDKS0177	0	84	93	26	0	0	0	0	0	7	34	0	99	3	96	0	4	19	1	10	1	0	2	14	275	270	658	139	97	2	72	9	59	224	48	132	1	0	1	45	75	175	156	165	104	123	36	13	0
HDKS0178	208	30	134	195	105	259	30	55	202	66	35	2	915	285	246	44	17	62	0	0	0	0	0	22	614	641	1147	0	0	59	132	33	121	125	100	154	66	1	0	141	20	64	286	514	399	0	4	2	4
HDKS0179	76	414	53	18	412	39	8	0	119	0	46	7	440	194	152	260	541	124	0	0	0	0	0	1	327	462	655	138	221	422	57	17	136	126	92	141	2	0	0	48	1	4	314	219	247	192	133	141	0
HDKS0180	155	23	227	215	10	285	0	4	2	333	24	207	553	70	589	79	2	10	215	155	51	0	0	0	383	372	321	155	0	25	58	38	162	29	30	44	0	0	0	1	0	6	138	61	103	75	2	189	0
HDKS0181	0	405	64	122	23	199	19	18	4	149	109	58	403	271	145	0	1	0	1	162	15	153	3	39	354	73	545	0	0	3	64	85	263	151	110	100	25	2	2	147	124	214	134	229	220	0	0	0	33
HDKS0182	21	1	1	408	35	90	1	8	32	1	0	13	2	4	0	41	49	37	0	0	0	0	0	0	34	185	8	88	64	74	8	66	5	56	93	48	4	7	80	30	1	4	11	18	4	0	0	0	10
HDKS0183	57	3	7	2	21	33	0	0	11	32	0	80	4	79	63	0	0	0	0	0	0	0	65	0	249	382	901	0	0	3	128	78	131	133	27	39	8	0	4	5	2	29	280	22	173	0	0	0	0
HDKS0184	229	207	21	337	33	51	1	52	36	11	0	59	225	78	89	133	140	24	2	93	52	53	118	13	33	72	534	170	46	170	153	85	149	155	63	143	145	59	41	70	10	279	60	545	34	0	0	0	1
HDKS0185	0	23	29	0	0	14	0	0	0	1	14	3	1	21	95	0	1	0	0	0	0	0	1	0	71	44	4	0	0	0	204	79	24	33	32	99	44	14	14	142	60	80	204	181	299	48	76	136	62
HDKS0186	30	41	532	15	12	22	0	0	0	38	43	35	75	188	4	0	0	0	0	0	0	8	0	3	222	36	5	0	0	1	27	104	71	79	66	78	105	2	3	20	20	125	56	231	120	20	42	141	62
HDKS0187	156	4	39	6	0	7	1	2	16	6	0	14	1	0	65	145	93	85	0	40	30	14	89	3	45	123	80	4	5	0	31	35	48	72	56	34	62	1	191	69	45	230	169	75	295	24	0	0	0
HDKS0188	363	189	135	424	298	401	173	158	194	49	12	80	1472	979	852	3523	5150	2728	122	60	33	110	69	28	1653	1589	1350	8225	8021	7361	454	544	127	323	560	364	0	52	1	123	7	2	426	596	146	2207	2827	1615	7
HDKS0189	61	419	117	80	252	26	0	0	0	0	3	1	160	65	46	379	910	1146	3	1	0	9	7	22	37	120	199	994	828	1214	175	341	195	326	509	235	0	3	30	101	14	3	107	129	364	1583	1280	982	12
HDKS0190	90	115	28	144	254	199	5	7	18	6	188	13	379	422	258	426	1182	745	12	0	1	0	1	0	543	721	389	1023	1120	1580	308	156	536	613	591	368	0	27	147	123	29	60	346	926	729	1809	2493	2560	19
HDKS0191	127	94	32	132	84	312	554	375	378	39	43	32	438	153	18	403	361	469	3	5	9	342	251	138	386	176	264	1500	1500	1005	121	415	190	317	219	346	0	0	28	101	19	0	126	471	239	554	1151	1189	6
HDKS0192	385	14	140	297	330	2	1	0	14	0	0	0	332	348	548	797	1215	679	1	8	0	3	0	0	1158	789	1739	2568	2435	1837	221	273	117	229	294	195	73	12	30	99	19	21	276	101	251	1426	1183	1103	44
HDKS0193	186	38	115	74	126	322	71	247	13	87	103	77	355	849	728	844	1308	980	6	11	208	3	3	4	970	1098	1573	3308	3858	3289	253	246	580	215	284	242	85	1	1	2	0	89	299	344	749	1944	1821	1900	6
HDKS0194	516	7	98	35	478	509	110	39	576	76	220	137	337	132	179	35	57	41	208	11	16	138	90	26	1191	585	1049	604	458	237	162	106	127	171	165	98	46	28	41	191	140	191	48	172	337	21	13	8	0
HDKS0195	13	84	258	130	141	42	0	92	242	1	161	32	61	129	275	201	195	313	7	6	0	2	17	6	226	226	513	694	1278	392	96	254	213	426	478	371	6	6	10	155	65	94	795	1010	467	1963	2481	1928	20
HDKS0196	525	441	555	77	357	452	86	106	22	4	63	334	851	392	711	660	994	713	65	10	107	63	10	26	696	558	980	2342	1787	2314	313	322	243	451	307	255	0	1	0	189	25	201	336	804	1106	1209	1513	1225	81
HDKS0197	320	79	350	138	316	187	66	44	22	0	151	2	863	1592	485	482	930	417	184	19	28	29	134	49	784	954	1770	1494	1691	1057	193	226	149	225	409	201	32	3	48	48	24	117	162	513	206	1634	1522	1539	6
HDKS0198	182	189	170	271	379	234	304	66	180	173	191	74	370	203	466	917	2147	693	34	188	29	43	307	198	825	1885	2237	4204	2782	2243	204	209	129	212	191	233	2	142	6	7	4	80	677	913	210	435	811	628	82
HDKS0199	433	13	22	75	154	127	30	2	2	66	193	5	360	179	169	1096	1181	355	112	4	0	0	0	0	681	376	321	2665	1479	1543	184	172	113	257	252	248	1	293	51	152	44	382	381	963	830	817	502	813	68
HDKS0200	16	15	205	301	77	35	336	1	0	105	0	213	587	117	28	35	138	3	8	67	186	24	11	1	3	0	74	339	707	596	324	101	133	268	347	310	36	10	2	76	1	184	486	297	475	612	1039	542	1
HDKS0201	2	0	323	230	256	118	251	38	32	236	128	452	154	127	0	0	3	0	0	75	23	125	217	221	398	209	349	4	1	2	291	223	150	378	265	169	341	493	358	525	225	244	476	189	202	21	2	1	17
HDKS0202	77	0	8	141	20	197	36	45	0	6	137	3	0	83	85	0	0	1	1	0	0	45	350	71	380	537	656	1	0	1	339	89	175	57	141	78	1	20	0	160	85	149	174	429	273	0	1	0	6
HDKS0203	216	609	424	1132	564	155	1447	699	912	207	336	188	1116	633	639	1119	1358	552	189	24	75	209	154	212	918	1583	2612	1427	1269	1717	342	441	409	345	289	169	149	17	60	108	36	42	1367	932	725	1175	1936	1242	2
HDKS0204	193	17	27	126	12	75	36	0	0	0	9	105	1	0	1	389	115	276	1	0	0	0	0	0	130	74	133	1234	1090	1346	34	71	102	34	16	27	0	0	0	0	0	0	387	585	306	349	117	243	0
HDKS0205	73	5	96	150	6	135	1	1	0	69	41	193	247	430	387	0	6	0	0	2	0	10	205	21	561	1280	1235	0	0	4	175	219	393	322	322	267	138	20	111	446	243	231	282	671	559	231	635	99	527
HDKS0206	3	355	398	21	354	296	1	2	0	0	51	0	265	168	139	357	681	386	2	1	2	1	0	0	95	160	784	1518	1216	927	164	163	129	195	165	118	0	29	0	167	48	69	258	321	388	364	701	140	63
HDKS0207	230	40	463	67	262	248	81	148	1	202	2	102	872	469	588	976	1633	1015	1371	6	179	21	192	0	718	674	682	1768	1165	1574	439	351	457	589	220	367	111	138	181	125	108	376	717	743	943	658	535	487	202
HDKS0208	293	4	8	184	285	171	4	116	119	134	194	131	1222	772	692	375	697	812	74	57	60	694	570	204	1487	1073	1542	1	0	5	47	519	267	578	486	290	138	26	159	226	259	205	1639	589	698	1284	550	1184	341
HDKS0209	21	4	77	1059	49	106	1178	1087	671	64	384	235	383	111	29	50	17	21	406	105	92	1243	1841	938	94	667	109	2	3	1	315	140	311	441	344	413	1146	905	745	530	218	728	0	37	0	74	0	127	182
HDKS0210	135	195	53	260	25	371	211	348	215	527	601	487	9	88	78	24	9	7	1395	759	414	328	225	319	0	17	1	5	0	1	486	76	93	142	227	114	423	450	353	276	114	274	2	0	16	0	0	0	359
HDKS0211	415	606	347	10	33	680	453	643	608	117	161	4	220	371	230	0	11	1	709	406	736	188	170	135	0	0	0	0	1	4	403	648	581	394	264	182	67	588	177	39	155	424	168	167	66	285	769	342	197
HDKS0212	3039	1920	1624	961	1659	942	280	443	195	500	297	959	5127	2589	3265	2867	4227	4231	201	659	216	746	185	194	3577	3776	8126	8855	5835	5307	1557	1924	2123	2648	2149	1432	227	225	626	496	241	640	3251	3271	3158	4139	5311	5803	51
HDKS0213	234	55	149	28	103	159	1	1	0	0	0	35	137	193	128	23	260	151	1	2	11	52	24	7	151	69	118	0	3	0	18	32	69	55	80	89	9	0	10	3	13	40	115	200	205	210	128	154	0
HDKS0214	95	7	932	80	137	159	884	664	467	692	71	277	2	0	9	0	0	34	50	1102	213	237	191	141	0	0	1	56	335	96	73	117	150	71	219	130	630	477	316	128	26	79	184	72	217	0	53	83	118
HDKS0215	28	91	91	3	277	66	210	321	140	119	476	263	11	152	54	0	0	0	54	0	183	284	50	166	92	75	11	0	0	1	200	136	275	245	163	136	333	371	326	318	87	437	56	0	36	0	0	0	27
HDKS0216	603	930	255	1244	978	688	640	1430	1784	498	546	583	383	94	518	336	634	198	3691	1845	1676	815	1706	862	384	328	227	95	238	3	901	997	1096	592	738	434	250	156	412	475	249	559	459	111	222	340	323	211	187
HDKS0217	136	813	534	259	154	327	0	0	1	779	0	0	663	998	591	132	389	558	3	2	0	57	270	0	249	668	1828	3322	1398	1282	399	593	603	658	391	642	0	0	0	93	228	51	852	1306	1310	1809	1990	2565	15
HDKS0218	611	238	248	1580	1857	1389	379	939	566	1409	1373	849	2824	1909	3667	1390	1438	1685	611	560	309	1306	887	648	3470	6148	7753	672	239	434	588	736	770	1401	1189	1275	471	280	272	334	391	1063	2781	2387	1801	734	682	804	105
HDKS0219	403	11	256	580	233	31	0	68	76	17	25	0	140	201	291	721	876	1187	2	5	2	0	0	0	550	511	1172	1614	1524	1576	337	338	169	280	144	202	1	0	1	46	0	4	331	415	230	306	720	214	24
HDKS0220	226	556	1016	574	1511	1648	4	160	376	25	95	291	2922	2461	2709	4001	4495	7319	89	295	257	1	223	77	2277	3595	5671	15037	11198	11445	2122	1961	1294	2674	2953	2229	406	932	605	244	194	527	4016	3476	3511	7963	7866	7571	227
HDKS0221	802	592	2042	1352	1552	817	129	75	658	768	554	660	3006	2446	2761	2580	3320	2532	199	478	112	976	641	472	2964	3584	6711	1637	1580	1803	1312	1529	1191	2145	2066	1581	156	203	371	584	607	860	4279	3919	4545	1338	1350	1071	190
HDKS0222	741	1521	1872	2561	2889	2963	725	1048	1713	1295	1251	1697	6020	5273	5933	1798	3484	2747	1014	641	887	2724	2790	2100	9133	8299	14720	375	678	756	1426	1705	2128	2965	2375	2074	605	758	558	1705	947	2235	3831	4526	4797	2454	3124	1876	688
HDKS0223	311	877	1290	733	1902	1601	319	661	1297	785	516	1209	2743	2079	2367	785	1401	1287	577	693	760	3262	1910	1175	594	807	1572	76	28	187	1151	1061	806	2008	2157	1448	646	522	522	1687	976	1926	1461	2752	2153	686	1275	714	1540
HDKS0224	1143	1103	1578	1200	1575	1936	516	958	764	1712	1049	1499	5539	3491	3520	1846	2880	3347	1599	252	468	1329	2001	1286	9402	9909	15465	2079	937	1004	2159	1460	1767	2707	2801	2419	582	101	522	1182	843	1941	5651	5043	5734	1430	2313	2064	69
HDKS0225	993	626	897	1321	1890	1615	525	952	1143	1301	1273	1812	3402	3109	3492	779	1999	1409	1265	1047	1364	3618	4162	2237	1302	1268	2598	312	453	543	1122	1209	1707	1793	1858	1345	1309	1616	1035	2041	1248	3173	2046	2235	2243	1122	560	869	2513
HDKS0226	1575	1182	974	2176	2325	2290	880	561	294	1929	1671	2427	2755	2648	2890	337	625	596	833	914	406	1240	1502	1082	4293	4975	9376	20	82	173	1414	1439	1141	2783	2772	2511	318	397	570	2563	1091	2335	4847	5261	4845	1339	1287	580	676
HDKS0227	2589	1914	744	950	896	927	319	229	243	460	173	390	2960	3163	3373	3456	3369	5138	372	110	385	406	281	54	2543	2746	4353	1082	879	1372	1934	1475	1363	1558	1574	1253	101	304	332	384	219	248	4272	3672	3699	4331	5673	4681	31
HDKS0228	1301	534	303	1531	1135	1187	503	344	376	1087	1252	1350	2050	2134	2378	153	667	1732	372	121	9	1049	1596	990	4991	3572	7211	505	895	677	1161	1159	1377	1558	1725	1292	24	517	32	779	620	925	3083	1836	1719	985	980	1095	56
HDKS0229	563	866	1333	1721	2362	2109	131	606	427	1339	1308	1755	6767	4256	4546	1849	3241	4672	384	828	806	530	1426	409	9464	7870	16658	813	1204	831	1647	1519	1562	1920	2545	1596	141	112	272	546	337	665	5621	5022	3619	1344	1209	1576	79
HDKS0230	1617	3946	2332	1949	2727	1161	337	448	724	898	736	1547	6013	6382	5676	1509	2933	2107	1261	221	104	1126	2179	840	9828	9794	18659	288	432	248	2297	2052	1526	4510	3853	2973	360	719	337	2132	1397	3848	6219	6523	6628	1248	2534	1669	412
HDKS0231	158	202	317	202	80	276	1667	2363	945	1235	826	751	6	2	5	0	1	1	7	5	7	1027	1758	704	2	2	7	5	4	2	513	455	490	692	435	608	986	986	1081	835	448	732	6	349	245	8	11	68	95
HDKS0232	58	3	197	530	388	404	448	238	14	865	742	1635	581	936	787	89	312	435	1	2	2	9	62	57	1818	921	4003	624	675	564	909	714	1001	778	1539	972	2	98	17	1010	308	926	1741	3528	2425	693	754	566	5
HDKS0233	289	1932	1198	454	416	751	390	1113	1689	1869	934	2863	155	209	189	0	7	0	12	2	206	1364	1253	781	38	2	2	4	0	1	965	941	755	1914	1622	1112	4021	2889	2354	2456	735	2158	340	171	160	234	114	97	658
HDKS0234	403	3	492	572	500	445	285	518	120	2400	1141	2633	3	141	3	0	99	0	702	80	419	833	1610	525	231	25	281	435	277	73	472	427	385	407	388	452	931	728	209	716	246	1780	2	3	0	0	0	0	0
HDKS0235	808	1442	546	1003	2188	740	1605	1237	709	2184	1349	2256	450	608	440	619	454	189	4	281	2	1328	916	646	496	535	309	754	516	352	1047	957	1218	1714	1515	1831	2554	3741	2950	1381	902	1949	88	299	33	77	236	5	437
HDKS0236	637	1211	390	202	1373	815	1551	3143	3747	2307	1694	2243	350	267	5	2	92	1	602	1896	1261	1135	1467	558	3	0	3	0	1	0	952	985	753	805	897	896	2650	2295	2051	995	251	1313	146	346	258	347	457	325	660
HDKS0237	342	738	394	1605	1192	306	827	1484	1898	2496	1543	1920	256	22	10	0	21	60	35	2	317	1608	1513	1051	0	0	6	0	0	0	527	500	400	401	627	539	1355	1735	1011	730	506	712	1	40	78	1	0	0	288
HDKS0238	227	71	145	264	474	312	242	614	1260	1076	972	900	86	1	4	100	24	42	16	0	25	35	344	282	0	0	2	0	0	0	665	322	501	608	686	409	855	832	675	531	245	569	2	358	348	3	132	0	134
HDKS0239	656	253	718	1208	1193	473	1441	1971	1497	2046	3240	1564	3	1	122	183	436	739	3527	229	244	1822	2809	1822	357	846	549	1011	732	254	1160	572	844	1538	1306	984	1339	1663	2534	715	456	520	371	8	830	235	43	405	102
HDKS0240	511	303	158	382	929	829	2043	2774	2338	441	835	456	150	8	101	68	75	154	320	140	136	1472	2611	1979	91	30	112	0	0	1	843	1191	909	1120	1597	679	1397	2614	1363	974	315	1776	2	117	33	1	0	0	99
HDKS0241	369	279	528	68	82	183	0	0	1	320	71	358	968	803	352	0	71	3	334	383	575	450	0	53	943	868	2453	1272	877	834	850	245	260	496	611	477	36	3	1	202	42	489	440	1315	913	86	248	139	18
HDKS0242	392	273	355	192	15	33	6	54	17	249	387	61	496	403	723	191	240	350	2	405	3	333	220	139	1301	827	1780	137	12	9	333	467	296	406	615	287	18	174	182	477	161	435	748	1205	613	1	1	1	277
HDKS0243	92	665	403	629	137	412	1	1	152	226	453	233	888	674	945	393	102	954	0	1	2	178	126	372	2243	2531	3582	490	208	760	285	388	577	608	511	518	0	30	19	323	134	486	849	753	597	254	484	132	20
HDKS0244	754	1308	414	1898	3618	1301	2227	4191	4942	4950	3787	5091	729	1207	1666	784	497	865	2104	1564	1237	6618	3757	3980	1643	1810	2161	452	362	192	1949	1699	2248	3926	3609	2806	4771	5893	4837	3322	2958	3971	818	1134	704	1319	1041	1352	3413
HDKS0245	1100	1313	1104	731	1061	1000	252	190	552	178	158	215	2530	2016	2128	1813	2367	3638	100	247	71	167	259	9	2107	2331	4217	6353	4455	4202	2074	1341	1517	2221	2765	1773	80	235	101	600	241	520	3145	3011	4417	4505	5621	5048	280
HDKS0246	1824	1777	1422	454	1677	2050	402	973	1203	312	552	374	3163	4108	3351	1663	1538	2060	343	69	214	182	309	485	2982	3465	7563	7494	5520	5314	2228	2165	1827	2181	2723	1493	619	860	925	608	430	1304	3416	3412	4092	2600	1543	2105	239
HDKS0247	673	477	1330	993	1285	1215	162	430	644	654	938	422	3367	2834	2705	2950	6164	7077	291	148	253	205	36	2	3564	3525	4768	11246	8717	10316	1776	1915	1660	2256	2109	1531	608	385	291	389	229	381	5652	4674	5174	4526	4239	3960	458
HDKS0248	12	313	91	23	711	459	3	13	859	7	273	88	8	250	3	62	68	102	311	1	27	360	241	367	7	1	45	192	3	278	144	462	80	513	469	418	552	322	226	729	151	426	0	0	0	0	85	109	425
HDKS0249	484	467	296	376	412	105	91	8	132	19	563	254	275	1667	632	1020	1048	826	10	5	1	26	61	46	699	413	629	2999	2871	2252	459	451	368	604	854	667	330	305	196	48	26	87	724	1067	915	883	678	626	23
HDKS0250	87	2	181	1048	200	169	272	72	335	190	189	401	604	497	650	248	372	7	5	6	0	296	270	163	743	533	1968	3168	2310	2370	47	365	275	731	667	321	198	244	79	193	72	474	740	864	408	1184	1557	1103	61
HDKS0251	47	69	558	147	197	110	84	72	374	303	359	680	1481	533	848	473	991	692	9	1	1	28	382	135	635	852	1631	1907	774	1223	743	325	440	436	617	328	17	121	0	203	75	55	614	721	1062	698	655	639	5
HDKS0252	88	376	144	152	324	199	30	740	255	23	21	312	591	664	731	459	847	572	512	58	367	241	288	500	450	189	619	3046	2404	2663	388	670	442	423	448	419	10	14	97	134	135	61	1611	1295	911	1578	1046	849	12
HDKS0253	72	3	686	16	188	437	0	1	1	6	5	28	218	89	72	0	4	1	1	7	0	165	4	2	1031	891	1403	10	1	4	260	96	119	224	115	153	6	18	11	54	107	149	507	373	767	10	13	146	1
HDKS0254	216	987	186	184	648	419	1651	655	1243	374	706	500	0	68	88	130	17	57	785	60	270	421	516	524	0	40	116	26	14	2	306	315	315	273	278	299	736	632	648	394	205	770	79	10	185	40	405	18	84
HDKS0255	203	47	113	28	424	250	131	185	4	97	78	207	1256	1786	857	773	1228	1171	103	26	0	34	3	41	1202	1630	2636	588	394	761	287	333	494	685	496	467	220	193	405	367	98	526	1179	1434	1608	147	137	296	251
HDKS0256	140	1325	540	228	51	363	0	9	1	46	46	478	661	1065	833	560	432	559	3	8	2	83	541	81	1466	2039	2063	1877	1220	1353	425	558	215	520	662	486	43	101	136	312	102	597	911	1422	1306	714	483	712	3
HDKS0257	21	95	632	3	29	11	0	0	110	1	0	2	99	166	62	38	174	53	0	0	0	0	0	0	2	2	2	314	78	12	107	214	153	64	95	136	98	7	119	0	0	0	159	312	168	107	289	117	28
HDKS0258	1	256	198	845	179	395	105	1	204	189	404	158	1231	841	1023	154	66	172	1	5	25	0	0	0	1192	1314	2231	640	790	617	476	751	293	541	631	584	33	72	256	208	138	360	2492	1633	1320	632	755	618	147
HDKS0259	200	25	173	254	67	181	9	29	8	169	194	544	430	516	544	11	7	41	503	23	35	259	119	15	1011	793	746	667	667	320	93	12	13	51	35	80	0	1	6	15	0	29	65	194	62	0	6	30	11
HDKS0260	987	349	490	599	1556	987	219	432	379	2326	2150	2565	449	641	819	108	440	665	66	82	155	439	344	304	5074	4169	7306	178	100	299	960	631	1102	1958	1945	1621	699	551	631	2216	1530	1704	862	754	601	881	602	819	84
HDKS0261	485	162	74	1125	2296	1199	1079	624	549	3177	1307	2425	1096	641	1129	224	638	609	330	259	622	1674	2962	1914	1113	737	1176	2025	1043	1038	1420	306	1096	1588	1983	1456	522	1374	655	1345	750	2046	1159	605	996	168	450	75	1107
HDKS0262	161	1297	654	1880	2066	1845	254	467	841	2352	1641	2940	2727	1733	1434	880	1022	1339	816	1306	67	893	1654	864	7086	7480	13766	1238	757	1183	1632	1680	1865	3455	3057	2877	2053	1034	1195	3303	2638	4060	2332	2318	1642	397	827	372	1153
HDKS0263	1065	4	490	606	1028	1391	34	202	409	504	188	472	3279	2045	2918	494	104	590	3	4	2	182	476	263	4780	4884	8679	2648	1742	2199	1186	1128	1332	1912	1373	1524	193	157	1	684	412	1439	3264	4446	2701	749	1700	669	26
HDKS0264	1151	385	759	1124	1193	777	4249	4757	6055	2700	1809	2017	27	201	144	99	198	138	38	400	16	2669	4132	2179	101	347	330	201	157	188	842	1023	893	2391	1874	1925	3313	4106	3177	2076	929	1578	413	514	631	609	419	620	764
HDKS0265	532	1283	723	1763	2048	1998	1483	1028	1584	2865	1860	3304	2038	2479	2076	328	697	320	551	671	659	1143	2268	1143	8628	7824	14941	884	596	741	1664	1629	1107	3372	3283	2759	1841	1804	992	3524	2324	3509	4130	4327	3252	1136	1072	1033	627
HDKS0266	1256	592	802	2120	1397	2155	1948	1331	1993	2078	3083	4343	326	253	185	402	616	752	80	270	935	3312	1994	2049	3794	3726	11789	136	77	179	686	1288	1227	1861	2954	1647	1502	1009	1504	3910	1626	3774	355	483	411	93	89	174	20
HDKS0267	933	584	754	1407	2883	1778	302	528	594	1837	781	1536	3871	5100	4151	3425	5104	4925	546	1021	698	440	241	344	7460	7381	17527	12667	8993	9020	1836	2020	1460	3227	3183	2248	498	650	771	1757	1225	2313	5572	4267	4711	1057	1766	1472	614
HDKS0268	1296	240	436	1289	850	710	676	635	489	126	736	329	2175	1609	1880	702	1333	992	658	802	263	1401	1165	660	2268	2280	4933	3192	2539	2528	888	944	1205	1891	1532	1272	192	636	446	1049	733	1025	1881	1718	1535	547	985	620	384
HDKS0269	615	403	1567	1138	1007	1443	448	872	798	63	2	292	896	2142	1843	3673	5110	7443	11	8	3	71	270	263	1497	1318	2700	7085	5929	5211	1824	1112	1532	1369	1421	1210	23	2	30	264	121	239	1622	2187	2082	7070	7779	5373	145
HDKS0270	1146	458	1679	1926	2182	1501	143	533	768	113	305	929	2947	3098	3499	5877	9130	10655	20	38	60	334	7	161	3441	4084	4706	14003	10878	10773	2095	1833	2270	2675	2536	1614	247	325	811	640	360	644	4307	4049	5114	6894	7515	6677	795
HDKS0271	270	499	935	295	234	118	171	69	0	287	263	101	603	683	377	659	653	428	1	0	1	299	119	87	1675	715	1237	57	9	2	1132	966	1160	1322	1089	615	516	154	425	436	575	936	1753	1210	1110	274	166	177	337
HDKS0272	297	834	543	2193	2435	2213	726	682	918	1869	877	1112	71	48	184	0	42	66	0	3	1	942	1351	783	1731	1908	5967	2	207	0	749	751	901	1256	1771	1120	1294	1977	1833	1897	683	1529	64	52	1	21	4	1	128
HDKS0273	1093	2031	1641	1661	2666	1842	350	182	793	258	560	571	5113	3728	4341	6743	8099	10682	563	208	190	139	283	32	3471	5035	9725	17587	13726	13222	2167	1926	1674	3232	3342	2440	307	513	659	988	301	888	4433	4188	4460	6891	8036	6839	387
HDKS0274	228	551	367	511	185	687	513	935	267	37	487	108	556	404	1084	17	2	2	1658	561	692	472	1191	748	372	345	541	16	130	7	509	378	425	528	594	278	127	196	347	744	289	1029	625	209	334	249	164	87	228
HDKS0275	159	436	792	1267	1663	1636	1825	1274	1980	2377	2506	2957	524	679	369	139	69	52	446	458	788	2651	2389	2160	587	414	1298	282	305	205	1001	350	1028	1725	1388	1019	773	542	678	1475	709	1896	836	849	421	647	1116	303	291
HDKS0276	7	179	76	2	2	104	19	63	174	1	4	1	333	544	442	2	3	3	165	94	413	0	23	1	75	2	8	320	362	186	269	133	297	546	287	269	7	89	29	46	19	212	1258	982	1236	527	523	895	90
HDKS0277	64	247	166	351	436	101	98	6	7	867	632	923	100	4	221	1	1	40	245	241	221	268	770	213	747	1265	1791	0	0	1	279	390	363	1016	650	773	272	122	281	962	383	957	2	198	0	62	117	85	40
HDKS0278	1234	194	239	490	303	525	692	1363	805	1232	1135	1609	25	109	74	0	0	0	1232	589	1552	1132	950	980	233	20	111	7	0	0	520	511	539	915	984	807	617	1168	751	869	290	625	81	59	1	0	1	0	424
HDKS0279	419	1429	508	512	1130	304	644	724	656	237	400	1627	423	467	436	173	324	77	0	0	0	404	146	438	856	989	2352	2	1	3	493	482	524	971	1061	705	424	75	173	1136	204	889	63	186	35	389	227	28	31
HDKS0280	7	221	221	127	200	179	122	135	136	35	518	101	23	144	69	0	1	1	126	11	23	2	118	1	197	186	20	1	0	1	203	106	284	234	146	67	23	184	44	90	7	195	347	1	39	0	0	0	168
HDKS0281	70	1582	248	27	51	251	691	1400	345	671	529	909	92	1	100	0	1	241	378	131	263	1265	688	665	380	533	626	1	0	2	597	411	145	883	498	710	1475	1124	966	922	424	290	10	4	2	0	0	1	256
HDKS0282	204	134	171	607	266	30	1383	1612	2634	2205	779	881	1	2	2	0	62	0	82	13	169	992	742	393	0	0	0	2	0	2	331	165	273	1068	600	440	1366	1215	1248	621	263	810	78	5	30	13	227	0	1093
HDKS0283	138	10	54	174	96	199	633	614	590	871	1340	1518	189	155	949	33	0	0	0	0	0	502	986	258	609	854	1028	0	0	1	482	315	447	421	702	446	565	377	366	910	521	1242	1	0	0	23	2	0	162
HDKS0284	132	63	327	194	240	534	360	380	357	340	56	56	98	1	1	0	1	14	11	311	215	670	884	126	0	60	3	0	0	0	324	279	581	659	606	516	780	842	698	515	258	848	193	171	113	0	1	0	3
HDKS0285	304	979	1218	2058	1408	1379	1730	1119	3245	4262	5161	5361	471	865	640	260	451	115	2420	747	520	2425	4939	2945	2398	2317	7669	1506	520	747	1956	1855	1852	2577	2110	2103	3036	3510	3092	2373	1435	2280	1470	623	544	858	797	1279	1422
HDKS0286	2893	1148	1031	2042	1363	2040	418	111	153	693	1018	601	3435	4365	4039	3476	5818	7562	439	148	90	330	344	82	4886	4244	8792	17927	14364	12751	2557	2547	2814	3550	3840	2163	266	297	406	690	282	827	4360	4836	5517	10064	8966	9755	176
HDKS0287	1486	1104	1243	1581	1127	1266	709	1262	750	696	1298	2599	5071	5311	5433	1431	3627	3203	432	161	565	1012	1204	545	4698	5767	9837	10299	7613	7447	1515	1304	2150	3506	3333	2331	365	163	649	1355	756	1613	5628	7221	4736	1441	2992	2009	158
HDKS0288	555	993	428	360	257	417	362	141	107	185	150	90	1146	1007	945	910	1722	2443	56	130	135	14	154	14	1102	913	1841	4498	3638	2850	1177	1048	1113	1938	1570	1812	103	81	165	580	191	579	2844	2726	3262	3667	4164	3624	20
HDKS0289	2743	3857	1979	1679	2340	1916	406	514	809	534	562	1022	4225	3787	4458	3439	7079	8683	592	738	516	560	439	63	4926	4145	8607	10057	8024	6617	1890	2308	1431	2305	3397	1866	1048	536	746	799	384	1209	4327	3929	3830	4507	5865	3737	466
HDKS0290	455	371	441	107	432	61	1	115	166	109	6	175	626	538	519	265	364	544	23	31	17	1	14	1	334	365	416	1000	565	726	1606	892	1064	1109	1072	722	20	1	21	259	220	171	1309	963	1143	672	847	254	71
HDKS0291	261	2473	1947	203	413	209	1	124	95	355	337	163	2281	2280	1888	2351	3884	2453	5	229	1	4	223	1	1827	1791	3118	3376	3253	3313	907	1155	1264	1558	1716	1207	212	630	407	735	288	651	3034	4480	2822	3207	2645	2563	165
HDKS0292	1702	1229	283	1123	1438	1279	1086	768	118	720	1116	737	2238	2738	2479	3307	3107	4721	280	1301	547	299	440	261	2867	1738	4777	13463	12358	10885	1623	1409	1515	2432	1981	1624	299	228	88	979	435	831	3599	3044	4293	3682	4945	3406	136
HDKS0293	86	139	136	326	383	220	93	521	322	202	48	30	922	870	825	649	590	721	2	6	2	241	404	215	1173	843	756	2823	2922	2058	407	354	161	737	516	291	17	0	16	40	98	313	546	850	785	1257	1581	880	30
HDKS0294	396	9	29	175	355	151	1031	682	718	1252	1181	1591	185	26	208	43	111	239	581	87	81	809	964	442	1013	1110	2041	0	0	4	464	526	427	433	564	590	1414	1223	976	414	375	554	422	556	24	0	0	0	238
HDKS0295	0	493	3	0	0	287	0	0	0	20	2	86	2	2	122	53	393	32	0	0	0	31	30	0	43	48	73	0	0	1	147	124	12	58	77	124	1	0	0	2	47	129	325	53	160	0	0	0	0
HDKS0296	1091	647	663	74	791	853	13	2	1	304	23	149	1595	2177	971	2725	3190	4058	80	9	24	0	240	88	705	1435	1050	7000	4588	4683	303	480	467	567	416	294	8	2	4	20	33	14	926	454	805	2237	1981	1928	7
HDKS0297	533	117	614	46	560	132	110	4	168	192	0	58	1358	775	894	498	678	1772	4	40	136	0	0	1	739	727	629	2697	1505	1852	269	369	844	541	524	453	83	160	122	333	16	22	440	698	1050	2517	2003	2710	72
HDKS0298	757	469	1180	1874	3074	2111	762	894	650	2204	1270	1495	2046	2611	2438	584	1643	592	460	161	318	274	1920	928	7928	7180	11929	1236	409	508	2028	1820	1728	3224	2364	1896	581	949	937	2789	1030	3337	2914	4471	5773	2622	2345	2013	562
HDKS0299	191	1374	382	642	322	445	66	205	165	0	50	394	1915	1209	1963	2296	3758	2413	11	13	3	51	1	308	1191	1741	2111	6492	5538	5156	727	559	434	538	739	599	3	119	61	98	97	609	1208	1181	902	2185	1691	3076	18
HDKS0300	424	352	672	349	321	576	84	300	2	204	93	209	1091	1555	1144	2763	3589	4682	71	878	77	241	12	125	2412	2113	3897	8110	6691	5170	504	571	600	501	808	471	39	39	33	152	64	323	1119	1819	793	1560	1668	1808	79
HDKS0301	49	137	376	567	563	249	230	137	115	8	3	20	836	598	243	695	1142	1243	259	86	296	30	109	39	252	163	419	2602	1340	1825	362	624	315	454	373	282	149	8	148	41	0	174	951	892	961	632	1159	866	176
HDKS0302	150	50	14	52	96	1	96	139	414	179	1	86	115	1	146	1	0	1	513	16	46	53	18	28	0	2	0	1	0	1	128	39	273	261	294	205	193	349	166	760	129	745	190	5	145	1	1	0	69
HDKS0303	20	83	102	233	128	72	187	281	80	559	180	1070	0	0	81	0	0	0	867	38	743	135	21	55	0	0	0	1	0	2	337	340	299	364	479	256	437	630	590	505	346	389	70	287	43	1	87	10	350
HDKS0304	131	472	436	529	1256	374	69	8	252	2267	1245	1393	831	610	358	303	520	1041	1226	247	778	1151	1877	1257	422	276	921	409	406	323	375	412	410	996	642	791	893	1014	1450	1479	846	1715	185	354	165	144	184	118	324
HDKS0305	157	347	195	79	1024	1031	957	107	179	361	408	157	1059	711	1455	535	406	337	14	5	1	82	76	7	1697	2240	3737	3073	1448	1627	458	437	585	621	791	530	411	265	172	376	203	823	1636	1459	1937	696	1127	741	232
HDKS0306	1619	818	606	681	882	783	2227	2210	2361	806	672	444	458	477	408	111	94	203	273	1191	794	1203	1859	371	447	401	162	480	257	520	1351	1103	1178	1344	1080	1290	2362	3457	2754	556	408	1153	240	477	435	279	834	382	1585
HDKS0307	77	262	185	26	13	72	255	448	121	60	49	21	0	0	1	0	0	0	153	1	50	87	1	33	141	350	604	1	0	0	221	249	401	259	193	303	119	1	29	228	38	289	76	243	168	286	100	139	78
HDKS0308	348	1	34	206	257	593	0	0	0	18	18	213	725	317	535	378	458	440	1	61	6	3	2	2	1984	1607	3631	1859	1888	773	198	72	327	503	390	436	0	26	41	239	119	202	425	1499	826	538	333	374	2
HDKS0309	4	104	25	324	246	197	17	1	14	102	17	20	717	512	372	274	172	136	3	0	0	2	0	51	476	747	1176	979	1230	783	436	300	144	276	406	221	209	58	101	257	193	605	822	775	622	514	343	410	211
HDKS0310	619	519	475	70	387	120	828	234	1209	50	307	86	65	144	0	0	0	47	76	75	74	486	186	325	1	0	126	3	0	1	424	509	483	717	578	494	700	822	917	180	126	402	729	852	791	681	303	233	308
HDKS0311	161	53	284	113	62	0	394	404	126	49	201	207	1	226	145	139	142	138	77	380	451	1	258	1	955	536	769	892	879	764	180	390	246	197	373	175	82	533	228	167	31	147	17	23	28	0	0	0	11
HDKS0312	566	67	907	149	12	24	798	902	1258	83	122	501	1	1	122	0	0	1	285	1	27	659	583	436	0	0	0	1	0	0	725	649	588	412	885	359	649	742	478	408	143	371	5	111	141	0	0	1	4
HDKS0313	317	524	1247	1184	679	469	590	569	825	1409	1369	1798	839	1128	663	156	159	47	2674	658	1287	1043	3144	420	66	58	79	873	434	1053	911	910	1146	1779	1912	1148	254	876	689	1210	738	910	499	1266	814	413	626	240	1637
HDKS0314	1218	3312	3236	1366	4221	2078	4463	5516	5806	3707	3716	4825	1892	876	1443	387	535	454	8173	6378	5197	3902	4510	3464	645	545	1399	354	153	147	1327	1694	1604	2399	2487	1443	3425	3728	2456	2197	1521	3701	920	702	668	1405	1203	739	3404
HDKS0315	625	38	441	28	60	57	392	127	67	356	269	554	45	362	149	0	0	110	1	0	0	402	60	134	485	374	861	0	2	0	103	249	429	302	537	256	416	183	169	744	682	750	220	105	191	3	144	64	79
HDKS0316	9	5	89	10	94	65	225	384	251	200	367	440	13	0	1	1	0	61	9	58	51	281	448	485	0	139	23	0	0	0	178	215	61	131	312	143	339	403	213	219	51	226	60	174	26	0	1	2	136
HDKS0317	0	0	266	0	1	32	30	492	135	43	6	245	0	0	0	0	0	26	0	0	1	325	115	219	0	0	0	0	0	0	39	22	30	32	74	72	80	536	110	25	105	41	51	22	214	0	0	0	61
HDKS0318	98	18	2	174	7	10	0	0	0	0	15	0	501	29	186	174	3	54	53	105	73	6	3	0	13	5	91	0	4	2	3	29	39	10	16	29	0	0	1	0	0	0	6	79	14	16	5	33	2
HDKS0319	39	1	0	1	81	0	30	10	1	8	88	15	111	34	0	0	0	0	0	0	0	2	70	0	0	0	0	127	81	135	0	85	14	70	35	42	163	230	224	115	102	222	3	71	1	0	0	0	58
HDKS0320	729	609	2216	406	1642	723	728	494	744	70	583	1074	1924	2076	1485	341	943	1236	533	211	300	582	508	305	1973	2726	5550	544	153	322	1479	831	783	1263	1350	765	99	76	239	391	223	353	2679	3435	1951	837	1184	785	172
HDKS0321	384	66	289	68	116	39	0	0	0	3	327	12	1893	1151	983	89	80	240	1	2	8	0	0	0	1000	1158	2410	0	45	123	308	666	297	463	366	449	156	193	59	45	129	140	842	823	659	241	262	121	124
HDKS0322	117	879	368	176	130	144	25	351	154	57	62	133	793	917	899	175	568	582	70	8	90	0	0	2	677	793	619	1320	1281	856	367	687	151	520	457	396	1	1	14	185	112	85	466	667	714	191	145	310	117
HDKS0323	309	9	36	0	147	129	73	91	179	35	91	145	0	0	1	0	0	17	0	0	1	92	88	49	57	167	0	0	0	0	146	145	166	399	273	239	154	82	67	383	259	244	182	489	227	207	325	89	1
HDKS0324	868	2438	1013	1483	774	355	245	155	2	140	732	379	2768	3062	2178	1506	2004	2233	66	101	2	242	1244	136	3377	3360	4969	5637	3207	3460	691	759	761	1082	695	769	318	94	44	298	107	224	1738	1587	1953	1875	1591	1797	201
HDKS0325	448	147	34	67	25	14	1	85	0	1	1	0	159	140	85	280	597	490	0	3	1	0	0	0	334	492	13	1683	1229	1729	29	271	201	112	145	106	0	0	0	0	0	1	154	16	215	340	318	75	10
HDKS0326	828	457	268	674	867	1335	1488	1874	1740	2539	2374	2268	132	333	310	315	890	807	659	1081	1213	1970	1608	1464	680	666	894	4	1	2	585	590	728	795	1055	753	1482	1623	1617	1228	859	1237	382	607	514	18	303	83	1274
HDKS0327	505	581	690	1066	577	744	511	190	252	135	323	488	1547	1008	2272	3522	5548	6036	600	681	289	169	735	742	1618	1494	3658	6369	5822	5651	992	1102	616	1398	1374	1050	753	298	628	398	102	335	2341	1752	1729	6064	5769	4876	162
HDKS0328	6	15	1	2	11	70	1	1	0	0	4	4	554	175	209	157	423	421	13	27	25	34	55	59	39	133	117	103	231	394	185	187	38	100	242	95	0	0	8	33	19	139	54	10	16	691	253	324	5
HDKS0329	445	1585	431	388	578	302	304	959	758	1121	1370	1915	391	147	558	0	1	2	952	105	75	1518	1086	982	802	1090	1478	813	332	601	861	522	405	932	639	383	956	1444	701	408	306	703	308	166	142	96	15	406	690
HDKS0330	827	678	157	391	663	761	301	568	522	1014	2245	1015	784	192	667	100	470	190	23	88	17	942	982	784	4	90	741	78	498	209	579	390	605	976	712	612	1522	237	493	1136	458	1027	820	318	443	90	36	153	504
HDKS0331	1	2	402	1	124	940	511	413	299	354	107	266	25	140	83	217	257	12	0	1	0	2	28	0	143	339	268	52	192	62	440	388	551	698	972	362	766	550	394	777	194	2695	84	231	401	0	1	0	328
HDKS0332	40	192	554	502	595	395	251	817	727	2721	2194	1201	563	463	624	0	175	29	3150	2510	3256	1767	1908	519	84	350	160	4	4	7	374	389	317	415	647	616	1036	1447	1348	1080	339	1388	23	316	239	397	352	183	1747
HDKS0333	473	189	65	1351	447	529	69	5	170	532	441	439	1357	1147	1452	1651	2268	1666	3486	742	938	626	803	745	300	245	552	167	150	336	450	706	614	923	959	625	199	264	151	442	182	708	961	1752	1077	886	1303	840	1287
HDKS0334	718	237	275	343	938	279	391	531	558	495	922	1960	1994	2400	2109	434	467	826	1978	1774	1552	1033	1037	656	0	0	8	2	1	7	852	323	638	777	832	584	182	441	544	695	343	1118	1373	1470	944	502	256	98	1448
HDKS0335	44	78	144	513	560	188	334	341	3	900	442	760	193	558	486	125	39	10	280	3	106	132	22	183	935	794	967	0	1	167	378	206	421	658	426	314	526	586	598	728	436	1068	374	97	179	0	1	0	226
HDKS0336	0	420	5	422	84	158	114	130	315	42	0	75	27	0	7	0	0	0	175	55	4	81	7	207	219	854	327	0	0	0	196	29	97	147	153	94	5	40	44	284	136	146	18	347	288	31	3	14	48
HDKS0337	139	357	8	248	250	142	0	10	1	1	0	62	608	213	417	408	700	513	2	2	1	56	0	6	61	43	0	2028	1979	1399	155	370	75	472	455	449	150	361	135	265	95	287	858	364	1314	1146	1287	632	19
HDKS0338	8	532	52	126	275	113	0	0	1	194	31	18	198	277	50	92	152	17	1	3	5	0	0	13	119	99	32	182	271	305	66	280	63	55	169	134	0	90	0	186	22	65	377	167	315	151	138	67	1
HDKS0339	370	319	277	10	382	114	231	1	27	248	57	498	519	196	604	0	56	0	70	3	0	151	5	101	229	397	379	19	45	21	165	160	264	590	359	111	0	2	2	99	51	321	1018	571	623	156	446	514	17
HDKS0340	270	20	19	147	291	252	149	1211	327	206	342	264	82	203	73	131	146	16	1	1	40	355	566	254	103	1	571	0	1	1	311	139	539	655	545	334	675	740	521	613	248	545	100	19	710	346	396	190	41
HDKS0341	713	762	464	190	366	711	1264	1290	1648	265	182	917	362	57	4	0	0	1	2489	746	843	938	854	306	144	33	2	7	1	0	604	989	1290	950	1018	579	1093	752	1004	606	237	880	139	130	44	84	21	398	236
HDKS0342	325	77	702	152	563	209	1582	1644	1391	644	393	494	172	240	69	0	54	0	213	311	448	930	1018	666	66	7	16	0	0	0	792	505	856	787	586	642	564	1209	721	262	122	311	110	270	109	4	21	23	84
HDKS0343	115	109	131	13	33	0	17	31	0	53	0	0	0	112	1	0	0	0	0	0	0	60	3	69	36	49	1	0	0	1	198	226	78	106	198	151	0	0	0	57	35	96	337	0	5	1	0	128	0
HDKS0344	53	74	400	796	567	378	1329	2110	3427	350	733	1496	207	148	229	0	8	34	1296	373	953	1341	2321	864	75	186	2	1	0	0	729	592	950	300	558	293	419	616	680	354	276	458	480	530	363	1	67	2	350
HDKS0345	0	0	0	0	0	0	0	0	0	0	0	0	0	0	0	0	0	0	0	0	0	0	0	0	0	0	0	0	0	0	0	0	8	0	0	4	0	0	0	0	4	11	20	0	0	0	0	0	0
HDKS0346	1	31	0	0	0	0	0	0	0	0	1	0	0	0	27	2	4	24	0	0	0	0	0	0	94	123	143	0	0	0	7	75	26	19	31	57	142	90	28	0	26	8	166	13	2	0	0	0	75
HDKS0347	10	58	148	0	0	0	0	0	0	0	0	0	0	0	0	0	0	0	0	0	0	0	0	0	1	0	41	0	0	0	2	4	0	9	14	2	0	0	0	0	0	0	20	56	109	0	0	0	0
HDKS0348	411	0	4	38	7	5	2	10	5	0	0	0	97	42	23	45	1	1	3	21	0	0	0	9	0	0	0	0	0	0	38	19	103	14	1	2	0	0	0	0	0	0	3	0	0	0	0	0	0
HDKS0349	129	528	60	106	9	121	264	173	83	20	138	8	123	392	651	27	80	47	0	0	0	0	17	1	516	526	363	0	0	7	173	127	67	82	154	134	6	4	27	90	33	151	425	230	246	489	143	231	4
HDKS0350	28	55	170	0	223	24	63	104	150	0	12	127	105	153	349	570	490	343	168	55	313	92	0	47	124	173	310	1638	768	904	224	280	318	98	97	92	5	5	58	96	26	66	45	74	306	108	43	242	18
HDKS0351	83	1	0	41	14	16	0	0	0	0	1	0	245	89	48	111	150	81	2	1	0	0	0	0	121	226	26	477	693	596	242	11	2	54	12	70	0	0	8	0	0	0	80	47	71	1052	500	204	0
HDKS0352	4	4	29	142	66	78	1	1	0	0	0	0	236	234	200	91	379	80	1	2	0	9	0	0	396	105	13	671	456	622	126	151	65	97	77	79	0	0	0	1	0	0	180	299	111	190	297	137	4
HDKS0353	1003	85	269	305	187	546	1114	458	688	954	659	591	446	72	19	0	3	11	534	1832	791	487	1400	839	59	249	244	3	0	0	465	398	403	826	871	887	889	1230	714	900	234	816	751	866	1196	101	117	61	577
HDKS0354	0	0	249	1	34	89	0	0	0	287	101	0	693	117	10	9	0	6	3	0	0	0	0	0	20	36	158	123	0	9	8	68	111	124	146	150	1	0	1	50	25	64	214	333	197	31	42	62	0
HDKS0355	666	1191	478	204	313	290	1999	3473	3077	1672	1743	1911	146	27	5	0	118	0	237	234	443	3155	2992	2006	557	545	635	1	1	3	357	475	422	926	689	617	596	488	445	347	302	406	381	444	332	56	345	191	328
HDKS0356	1000	433	1006	946	282	497	168	247	1140	391	1420	626	226	178	55	0	1	1	36	98	26	576	219	245	1401	1481	2788	0	0	2	1820	1279	1822	1402	1402	983	781	942	1035	1715	647	1852	423	241	343	142	30	124	9
HDKS0357	160	446	713	1077	1	16	438	189	242	1	129	535	52	18	328	0	102	0	299	61	128	424	2	65	0	0	0	0	0	1	814	598	1250	411	400	506	344	586	332	352	287	341	764	188	725	83	102	19	436
HDKS0358	238	372	780	62	516	33	120	471	269	127	172	210	185	1	1	0	0	4	800	200	24	267	971	493	46	0	1	4	0	0	636	821	657	749	433	327	638	532	326	379	66	266	204	149	155	47	51	32	876
HDKS0359	140	480	208	59	328	0	0	1	1	279	0	0	200	49	172	0	0	0	0	0	0	0	0	0	0	1	0	0	0	1	127	152	244	13	64	34	1	1	11	0	12	2	0	0	0	165	64	142	1
HDKS0360	1349	1294	1386	2117	3115	2282	259	393	875	660	1094	740	4804	4320	3689	6114	6893	9855	170	162	347	139	563	132	4714	5016	8999	11161	11061	9185	1687	2130	2448	2852	2683	2400	186	301	96	467	182	626	3642	4492	2026	10418	10926	8108	263
HDKS0361	0	0	0	0	1	0	0	0	17	4	53	18	0	0	9	0	0	0	38	0	0	7	177	38	0	0	0	0	0	0	17	31	17	24	6	28	44	7	51	46	13	42	0	0	0	0	0	0	27
HDKS0362	546	352	321	517	720	1127	317	553	851	743	380	274	1553	1045	1050	458	637	981	490	177	523	1016	1969	1031	158	132	235	154	18	262	457	691	645	864	833	771	356	354	798	626	142	641	591	1185	979	399	288	44	966
HDKS0363	2	430	430	78	172	229	50	555	513	247	295	179	360	225	250	96	81	6	173	1794	281	603	86	269	762	1121	1069	736	1045	1167	241	126	210	356	354	262	115	143	155	215	49	348	189	93	268	176	62	37	12
HDKS0364	36	233	290	233	25	801	2	76	0	0	1	17	469	573	662	1103	2111	2343	7	3	0	3	0	8	1361	1084	1711	1913	1814	2783	384	366	331	411	388	241	21	0	0	46	4	68	700	1262	719	1843	2145	1194	45
HDKS0365	162	19	162	7	28	84	4	2	0	0	1	0	478	168	194	5	133	32	0	0	0	3	0	0	178	12	328	228	507	129	388	213	277	442	300	235	68	129	188	13	111	132	862	949	437	501	426	263	49
HDKS0366	1432	957	1574	141	138	48	9	26	29	217	403	162	309	286	180	0	0	84	345	0	206	110	2	16	445	221	33	1	0	0	1056	1142	846	1044	1104	480	625	944	515	312	147	592	438	133	486	874	697	966	404
HDKS0367	484	169	921	505	790	226	365	633	626	507	904	1333	394	241	149	531	535	155	1368	495	470	1138	1196	618	127	62	0	895	830	594	271	326	565	622	583	500	1400	1031	1800	349	126	570	145	298	14	2	0	81	593
HDKS0368	1470	216	819	914	1263	1470	272	202	521	124	435	265	2080	644	1286	3928	5777	5714	16	14	5	4	85	0	1314	1486	3123	10038	8431	7452	744	1041	862	1262	1368	940	21	269	86	79	115	336	1753	1953	1596	4049	4298	4982	108
HDKS0369	614	267	325	606	658	804	81	0	395	324	377	363	920	521	1875	2614	3700	5016	21	58	55	20	256	40	1752	1515	2449	7826	6630	7308	1192	1351	1209	1231	1396	938	320	112	231	189	85	185	2463	2114	2231	4430	6357	4900	177
HDKS0370	1184	1952	2952	575	2215	1058	482	1552	1027	910	246	663	5008	4635	4300	5631	7052	8365	698	611	293	157	283	225	2723	2675	4072	10838	9334	8012	1443	2308	1940	2621	2807	1965	204	400	526	574	412	850	1764	3585	3219	9539	12028	9187	267
HDKS0371	6	2	0	8	1	104	0	0	0	0	109	145	5	281	175	208	182	26	0	0	0	563	180	70	240	182	329	8	0	3	123	94	93	56	80	193	165	232	92	115	68	177	82	279	457	0	0	0	134
HDKS0372	560	1321	87	2	75	64	179	67	353	109	383	57	78	0	1	0	0	0	2	128	81	0	0	0	89	0	237	0	0	0	185	132	62	83	12	144	178	80	172	133	0	157	5	1	0	20	0	5	0
HDKS0373	351	145	300	2	4	0	158	1	0	62	0	105	23	150	4	6	164	193	22	1	156	174	52	121	0	0	0	0	1	0	450	106	761	160	186	213	438	115	533	153	100	741	581	25	187	4	20	36	81
HDKS0374	212	404	1117	21	133	21	577	414	754	465	330	439	3	1	0	39	278	241	0	147	402	332	213	156	2	33	1	171	117	217	617	465	451	413	781	290	799	611	888	473	303	833	4	30	51	35	0	60	114
HDKS0375	343	340	330	325	478	771	579	273	34	217	281	49	969	1128	863	1067	1351	1478	340	715	686	786	1208	581	123	100	142	1	1	5	700	814	542	822	974	646	78	157	375	193	154	125	2273	2498	2530	1704	2508	1954	558
HDKS0376	1124	2277	427	479	988	1065	306	396	623	362	147	540	2209	861	1292	1283	2224	2474	421	237	556	406	470	170	3050	2879	6421	2487	2096	1263	1136	1699	1127	1422	1599	1341	240	14	375	388	790	633	1504	2137	1788	3114	2293	2724	609
HDKS0377	1999	1096	1660	2073	1405	1831	4944	5774	5318	2514	3220	2055	490	860	1160	874	1282	2761	10905	6513	5673	3314	2816	1752	493	715	1482	432	413	721	1621	1814	1955	1439	1674	1015	739	1014	1283	1078	416	417	1054	303	1134	815	1038	473	695
HDKS0378	1424	2254	869	1724	2096	2417	1306	1778	1264	2556	3963	4906	2266	2674	2020	321	413	383	1068	305	279	4292	3004	1878	5357	7675	13409	1325	680	1172	1895	1548	2453	2586	2826	1631	2439	2847	2358	2838	1870	3525	1251	878	925	420	230	357	1185
HDKS0379	1156	1524	1508	1539	2639	1909	1750	2371	2499	3135	2871	3379	1323	614	601	345	459	1019	615	59	113	1980	3299	3508	6038	6138	10302	820	940	742	1375	2307	2334	3855	3191	2750	3463	2535	2730	3179	2651	4284	1148	2292	1989	952	404	605	637
HDKS0380	797	2150	266	2043	2472	2295	334	269	1027	643	995	1158	4906	4094	3200	3298	6112	5899	196	1853	242	2431	2327	1154	6896	8533	17550	2708	1058	984	1576	1458	1508	1920	1805	1719	811	755	340	1461	1037	817	3914	3936	2985	1764	2420	1498	1383
HDKS0381	93	327	48	51	16	260	1	1	1	0	45	39	460	769	360	423	425	359	41	38	0	60	1	39	393	410	727	475	550	784	1058	550	540	431	642	530	2	2	0	308	75	105	1514	538	1612	346	1017	545	178
HDKS0382	7	84	110	1	2	0	0	0	4	0	130	1	2	0	10	0	35	0	4	0	0	0	0	0	0	0	0	0	0	0	76	217	168	164	74	28	155	30	4	152	148	5	4	10	11	0	0	0	65
HDKS0383	296	20	11	299	629	474	90	184	720	745	465	1390	203	361	226	0	1	1	55	330	4	194	541	331	1097	254	1811	0	0	3	274	267	183	430	366	238	261	164	571	538	226	695	254	182	29	171	102	47	316
HDKS0384	1279	618	617	1947	557	1674	268	359	803	282	49	508	2827	3558	2987	3580	6978	6869	381	72	59	145	425	149	1949	2141	3698	9941	7381	8219	1238	971	855	2366	1852	1814	161	360	289	765	392	973	3785	2797	3047	4941	6349	6462	122
HDKS0385	142	9	307	125	61	176	1	5	1	373	108	854	554	727	800	0	0	0	1	1	0	0	2	1	1265	1360	3207	1	1	39	219	126	253	323	356	211	0	46	10	327	142	53	473	1190	390	101	549	208	5
HDKS0386	68	431	321	132	10	152	56	2	160	1	0	0	120	138	108	181	321	96	147	309	11	280	3	0	213	74	33	667	345	501	256	444	326	126	336	242	0	1	1	0	0	21	854	482	659	1714	4416	1036	37
HDKS0387	163	127	119	77	890	4	25	18	288	0	73	60	37	71	282	287	356	256	0	2	157	98	10	43	3	214	176	723	604	857	365	484	520	243	294	261	50	976	204	190	19	111	193	498	437	1054	569	952	28
HDKS0388	249	441	123	0	2	190	187	0	272	0	0	151	29	14	3	80	0	7	0	102	0	188	134	0	0	0	8	459	517	519	213	152	106	99	77	135	0	0	0	21	0	61	0	13	3	131	18	22	3
HDKS0389	195	990	635	295	381	767	68	166	11	8	28	11	436	598	1445	856	1878	1777	3	2	0	223	426	416	854	646	2964	3015	2417	2632	271	418	412	311	299	218	147	87	23	18	148	62	234	983	298	719	1156	846	52
HDKS0390	191	5	212	66	596	86	0	0	0	1	1	68	288	235	417	293	466	230	6	87	28	72	310	81	622	1694	1904	576	508	325	97	110	216	147	66	68	0	4	0	39	0	0	160	14	26	2	2	7	0
HDKS0391	343	30	253	329	704	605	101	43	10	133	185	264	514	236	516	476	781	588	13	268	56	159	363	51	424	1464	1645	3516	2408	2487	202	260	359	288	354	186	0	3	0	5	28	198	660	555	239	1093	1302	1072	12
HDKS0392	464	126	24	99	11	180	1	0	0	1	12	18	329	567	328	1010	1128	1116	4	64	3	186	489	158	15	1	2	722	1266	738	475	549	345	400	436	317	226	46	144	254	105	1	430	495	112	1133	821	472	379
HDKS0393	834	904	474	2441	2362	2231	2249	3351	1656	2098	1880	3820	5122	3465	5121	1095	2777	2145	2073	1340	1134	672	1910	915	7182	8295	11257	4798	3602	2685	1784	1110	1349	2294	2333	1311	222	329	304	1862	728	1083	2780	3315	2752	1151	890	1061	76
HDKS0394	837	1152	346	1657	1271	1464	465	1372	1820	1297	559	1320	2993	4442	3293	743	1218	2272	351	961	473	285	591	361	6185	4348	7566	2979	3291	3179	1518	2260	1407	2063	2541	1678	400	326	479	2369	1068	2315	4465	3890	3937	1477	435	855	142
HDKS0395	622	633	1332	1580	1862	3250	1119	572	1662	1203	1904	1725	5858	4022	5010	826	1583	1551	324	665	703	1323	2019	846	4926	5341	12814	2844	2109	1821	1630	1300	1336	2975	2624	1284	1432	1460	1590	2888	1607	3399	2735	3737	2410	955	1827	705	667
HDKS0396	219	1080	1009	801	1965	2273	101	201	261	589	448	1531	2747	2759	2574	3704	6093	4100	7	11	4	1066	322	262	6331	3685	9667	4705	3949	3956	1422	1063	1527	1796	1823	1693	88	69	67	1505	583	784	3271	4439	3844	5341	7017	5445	17
HDKS0397	114	747	1097	986	1174	994	592	185	43	276	7	117	2948	2267	2214	2941	6613	4054	87	16	4	3	244	3	2863	3892	7622	15220	10270	10308	623	822	578	1333	1396	1018	77	112	331	377	346	551	3738	3345	3287	3960	7110	4591	166
HDKS0398	576	734	737	502	1290	1509	12	99	337	516	483	298	1968	2177	1961	2420	3873	2799	679	778	74	255	122	162	3815	3938	6784	9181	8114	5459	687	616	339	1123	1025	807	98	227	18	110	254	107	2950	2245	1714	3279	4691	2387	101
HDKS0399	505	361	564	1564	1164	1058	92	84	186	574	238	467	3738	3675	4108	2888	4730	5848	746	654	577	2199	2993	3212	777	1116	1307	986	1064	1349	1229	1149	1639	2592	2537	2121	517	1094	1284	1265	561	1411	2923	4062	2990	3086	3396	2935	1700
HDKS0400	994	915	674	902	1541	485	142	157	381	391	354	1120	2040	1494	2579	1165	2438	2631	362	651	424	907	926	1341	2653	2839	4935	4	38	23	927	895	1111	1512	1350	1425	449	500	414	1648	1044	1915	4083	1930	2126	992	870	259	483
HDKS0401	105	408	1178	742	1245	1048	107	233	928	345	488	866	3771	3528	3455	1865	2414	4017	432	124	188	439	910	284	3879	4775	7447	1605	2167	1488	782	1371	895	1503	2062	1143	409	727	381	1265	354	1084	1916	3331	2834	2280	1921	1879	241
HDKS0402	33	500	912	51	156	229	41	11	182	327	195	330	111	14	111	598	131	6	0	1	0	48	0	0	301	41	60	253	152	593	216	179	172	261	524	285	134	105	44	271	284	649	307	8	96	37	55	71	9
HDKS0403	921	335	841	696	919	189	3113	2946	4019	1020	592	1470	324	204	264	107	114	111	1935	1052	1453	875	1718	825	204	143	918	361	538	136	1734	703	1451	1721	1312	1182	1035	1995	1668	452	268	1285	782	456	706	1067	706	556	538
HDKS0404	421	400	780	46	413	422	412	319	1510	145	185	365	435	19	279	1	1	2	500	1163	745	922	592	607	475	207	1016	397	244	414	2141	2146	1169	753	757	403	607	551	535	442	387	962	326	175	50	445	170	93	804
HDKS0405	1263	181	145	1176	964	917	1535	1313	1763	1650	2455	4135	906	647	591	267	148	209	1999	1422	1111	2857	2070	1545	86	458	184	307	90	344	1050	608	1199	1855	2065	1360	2585	2640	2104	2651	1034	2676	3	396	369	249	119	167	3116
HDKS0406	123	947	760	1059	787	266	0	314	186	257	412	984	10	4	120	38	101	0	184	278	110	432	824	734	493	220	1292	1	0	1	507	376	264	874	554	876	599	948	440	802	344	544	899	721	391	409	257	222	170
HDKS0407	233	529	124	143	6	97	1066	930	461	341	404	739	79	46	14	104	192	108	165	234	112	123	262	150	0	0	0	0	0	0	1089	646	696	747	656	406	538	1212	1036	594	214	894	132	324	102	34	326	13	364
HDKS0408	40	313	305	258	83	264	222	114	212	443	44	64	526	682	350	219	213	284	555	1	0	29	557	20	255	490	130	389	252	75	605	344	384	564	442	376	34	191	19	77	15	536	571	1675	731	1308	512	468	97
HDKS0409	849	450	718	267	499	470	530	198	139	211	142	149	717	1517	1546	2570	2997	3077	434	5	79	105	1	1	2191	1208	4318	3936	2708	2325	314	737	812	964	773	987	1	119	0	0	7	10	1417	1979	2337	3159	3658	3232	84
HDKS0410	573	1005	697	1161	1843	1287	197	1085	819	1120	724	1277	2814	3364	2084	511	725	579	206	159	126	1010	747	627	4557	5995	9389	3	0	4	1155	1554	1378	2515	2333	1968	205	444	356	1091	595	1218	3525	2887	3201	664	465	251	145
HDKS0411	554	126	0	0	74	92	0	47	88	0	0	0	1	0	3	18	15	0	1	1	0	0	0	0	0	0	0	258	203	235	62	76	96	157	88	132	74	14	21	5	1	2	125	302	1	2	95	0	38
HDKS0412	1233	1827	1440	1518	1383	1316	218	221	703	619	475	858	1512	1863	2080	288	681	433	185	141	225	297	108	183	3491	2856	6708	640	793	989	1046	953	1342	1512	1494	1018	519	453	323	197	42	808	2013	3828	2926	1882	2141	1509	219
HDKS0413	813	42	26	1	2	91	140	53	106	0	13	55	242	474	287	0	1	0	1	0	0	18	0	0	6	41	4	0	0	1	633	499	379	925	1075	600	14	42	58	363	259	275	476	1099	706	153	108	23	136
HDKS0414	67	0	0	63	0	8	7	33	98	4	0	0	0	0	0	0	0	0	375	0	1	0	0	0	0	0	0	0	0	0	54	16	175	0	37	0	0	0	0	0	0	0	0	0	0	0	0	0	0
HDKS0415	62	21	79	48	311	47	492	1057	462	536	647	894	143	208	46	36	326	132	204	429	190	92	206	113	88	101	539	233	158	6	179	101	238	65	36	53	148	200	30	22	45	8	187	5	126	0	0	0	17
HDKS0416	110	387	498	97	127	276	86	456	169	761	275	299	189	84	309	30	23	0	0	187	119	22	391	108	1397	904	1663	23	146	156	447	306	374	450	698	529	214	383	241	490	374	426	386	433	494	257	391	316	168
HDKS0417	153	255	823	713	786	967	123	244	141	1397	261	1662	2516	2012	2742	377	1030	2013	25	327	74	1211	1272	514	2915	2309	5470	582	100	110	703	467	579	1157	792	834	268	309	229	607	80	542	2115	2357	1710	801	543	935	60
HDKS0418	642	96	1093	1	16	41	77	15	94	364	210	331	28	128	3	76	1	8	0	22	187	0	192	138	195	764	638	0	0	0	372	429	512	325	432	504	148	88	89	139	342	307	823	787	396	97	29	2	91
HDKS0419	1141	1487	1804	1048	1201	1866	371	299	1304	682	1745	1358	2374	1985	1924	346	774	754	694	842	832	1719	1721	1307	1186	1106	2254	64	7	17	1194	1755	996	2571	2118	1996	1208	1634	1523	2597	1269	3951	1741	859	2058	639	898	494	1257
HDKS0420	683	1462	802	1197	1425	1489	5073	3212	4227	3232	2934	1870	779	823	642	233	110	91	1115	1088	1152	3170	3651	2002	799	994	1750	142	204	722	1182	1124	1570	1504	1654	964	2313	3177	2192	1382	1165	1389	736	1026	631	1142	1146	1007	1431
HDKS0421	1310	771	1208	1625	2709	2727	1035	1311	1476	3125	3179	7016	4667	3149	4726	280	450	306	346	229	484	2815	4163	3180	7873	7033	12277	1825	1513	1441	2622	2973	2166	4161	4006	3425	2996	2502	3199	5040	2775	5930	3037	4275	2843	1591	1487	1085	911
HDKS0422	137	1407	1310	768	1377	523	107	214	573	1	817	136	1842	1377	2040	1846	1498	2079	10	12	0	21	1	1	1316	1198	2480	6925	5221	4966	1009	1262	994	1273	1724	1149	4	1	0	162	81	311	3309	2830	2853	2073	3191	2019	109
HDKS0423	957	290	475	926	1126	621	305	334	469	647	409	658	2359	1145	2007	702	1396	1801	73	75	153	839	395	210	4478	4365	6393	340	432	248	1457	871	932	2565	2821	1714	554	533	397	1445	914	2544	6996	4603	6299	1200	1156	1166	467
HDKS0424	2280	567	693	2299	2018	2718	188	349	458	817	1158	1131	7000	6882	7080	7486	11938	11469	108	82	92	46	314	327	5867	4910	9509	17314	15618	14302	4858	3089	3873	6284	6774	3428	287	474	361	1288	699	1398	13564	11396	11401	10952	14513	14126	574
HDKS0425	2404	3153	2722	2227	2313	3098	1486	1600	1955	2348	1687	2934	7533	4953	6337	1459	2237	5106	1419	1066	636	1512	1123	1047	10441	9687	21414	3812	5051	3813	2542	1732	2328	3418	3390	2613	1551	730	1088	2394	2047	3454	3332	4358	3127	1477	2440	2144	1037
HDKS0426	115	2007	236	631	1540	1584	83	304	680	873	169	61	1326	1230	852	1290	1842	2597	13	15	130	556	15	40	2073	1890	3152	9409	7145	7553	1185	1121	1257	2294	2131	1376	434	449	314	754	302	607	1900	1564	1248	2027	2983	2346	643
HDKS0427	778	748	26	264	328	504	358	52	863	645	10	367	164	23	89	71	149	53	1326	1018	311	1097	316	343	149	102	60	10	62	36	280	268	292	459	432	229	143	101	459	614	173	345	431	166	424	642	994	245	559
HDKS0428	771	438	285	121	219	12	184	54	49	184	519	428	0	0	0	0	1	0	17	26	3	21	259	179	1030	873	2776	0	1	2	753	365	308	474	694	355	397	441	813	851	583	973	98	123	123	0	1	10	126
HDKS0429	651	271	355	1307	2924	789	200	315	997	1865	1691	819	2865	2601	2963	1830	2902	2542	2	301	230	1007	1096	486	3031	3894	6154	102	0	139	929	590	795	924	1537	1078	400	289	651	1207	656	1569	2231	1811	1437	1532	1382	1404	133
HDKS0430	95	149	42	54	412	178	114	92	169	17	0	4	0	0	1	0	0	0	51	0	147	0	0	0	81	0	194	1	0	0	252	73	326	82	243	15	160	8	30	18	4	1	1	8	0	11	77	16	53
HDKS0431	741	2345	697	439	732	168	407	147	799	387	425	388	1032	1468	1869	507	429	797	3	6	3	4	4	47	1346	2544	1428	1855	2623	1656	1058	673	584	1038	1046	924	102	79	14	70	92	299	1538	750	1568	1109	788	855	6
HDKS0432	193	10	3	3	0	4	0	34	209	0	0	0	151	55	49	242	188	159	96	4	3	0	85	15	262	209	313	176	244	1	60	48	36	28	69	63	0	0	0	0	0	0	0	232	8	74	347	294	1
HDKS0433	8	94	0	6	6	262	2	14	140	9	0	0	248	133	8	111	69	34	1	0	4	0	0	0	0	66	35	109	55	14	93	112	52	125	162	127	0	0	0	228	19	42	103	269	224	213	666	367	2
HDKS0434	110	91	126	115	84	67	1	1	0	0	148	1	160	291	73	58	267	187	0	1	0	0	0	0	228	130	203	329	574	1013	297	52	188	335	156	223	72	52	0	23	11	6	206	680	349	135	66	252	0
HDKS0435	10	1	1	0	8	0	0	0	0	0	0	0	76	0	39	1	0	28	1	0	0	0	288	87	14	15	0	335	517	268	18	91	44	4	47	0	15	0	0	1	0	0	0	0	0	248	5	9	0
HDKS0436	1447	955	424	318	481	973	37	1	866	696	532	731	2058	2252	1866	197	72	66	194	41	55	285	1016	124	2445	2335	4321	163	11	37	593	667	824	1156	1040	961	78	96	127	1315	535	1113	2658	2051	1131	792	840	718	133
HDKS0437	802	893	1614	3187	4378	2755	673	812	2056	7537	7681	7040	2543	3063	2808	779	777	1074	1200	405	1305	6096	8313	3124	10544	8666	18754	822	1385	992	3718	2840	2820	5386	5476	4060	2373	2651	1961	6633	3529	8314	1959	2239	1596	2458	1715	1968	745
HDKS0438	755	547	510	371	320	623	2	175	365	115	3	10	611	1259	619	418	500	594	2	2	1	0	3	0	435	313	174	664	710	398	306	397	275	720	782	432	108	29	89	229	400	455	1804	1333	1089	391	223	248	0
HDKS0439	225	4	99	3	0	44	0	91	0	246	343	126	872	154	0	0	0	0	9	23	0	1	143	2	0	12	30	1	0	0	157	107	78	9	7	7	0	0	0	0	18	0	18	20	3	0	0	0	0
HDKS0440	1912	446	654	1618	2212	1939	84	776	147	305	205	336	3168	4141	3563	5379	10134	9009	506	127	68	369	168	307	5479	3874	7491	18183	16003	15158	1021	1202	1748	1380	1947	1537	299	240	129	451	407	998	3532	4188	2862	5601	6066	7113	473
HDKS0441	1726	1300	932	2265	3164	2688	1153	1617	2379	1002	638	884	6714	5237	5070	6048	8823	11156	493	122	342	177	331	293	6016	4672	7812	15218	14974	12276	2905	2480	2475	3020	3429	2464	421	692	285	436	476	695	5153	7253	2757	8410	7534	9460	389
HDKS0442	614	814	1604	1650	2505	1196	185	353	766	757	263	695	3055	2652	2406	5450	9215	8678	209	101	23	51	274	45	2005	3577	6683	12456	10685	9624	1774	1907	1750	2686	2488	2256	915	942	485	623	238	408	5950	3951	3173	8101	9469	7489	639
HDKS0443	753	999	1863	1010	1437	981	433	755	1420	758	559	357	3973	2595	2419	3517	5691	4958	446	518	222	712	389	403	3260	2491	4674	4352	4644	4494	1296	2704	2081	2891	3271	2141	424	255	118	756	262	760	3503	3427	3665	5755	7452	5964	344
HDKS0444	0	0	190	68	4	122	449	1090	960	156	164	157	0	1	2	0	0	0	0	1	0	10	429	149	19	0	0	0	0	0	19	15	22	15	116	77	130	124	175	0	1	2	0	9	251	31	58	322	135
HDKS0445	112	244	421	43	134	357	74	122	218	167	200	332	1066	533	812	278	568	222	22	19	17	0	5	1	783	505	1545	3248	2659	2464	344	374	191	345	247	202	87	76	144	104	54	111	595	863	532	326	611	594	32
HDKS0446	44	0	183	1	1	0	0	1	0	0	0	0	4	0	107	52	126	8	1	0	0	0	0	0	159	0	5	3	143	126	46	157	90	26	40	64	1	0	1	0	0	0	1	2	1	119	141	147	0
HDKS0447	10	4	3	147	132	436	1	35	76	96	27	102	636	772	693	740	1035	489	6	93	52	302	48	392	46	123	139	358	232	120	19	6	15	414	175	177	8	0	13	24	2	12	274	296	176	219	315	649	341
HDKS0448	596	1082	223	359	893	570	116	39	224	196	262	383	1629	1444	1161	2414	3916	4733	220	20	8	20	3	2	2261	1707	3379	11878	11153	9609	1081	1354	819	1144	1446	1199	127	128	88	290	41	273	1856	905	982	5888	4883	4176	50
HDKS0449	1243	586	219	568	707	308	290	403	801	1841	1329	1259	1500	563	1227	138	663	96	942	280	263	1220	1322	640	2995	1837	4271	531	136	118	617	696	737	1035	905	742	353	675	292	1469	793	2380	1705	1380	2088	132	175	244	170
HDKS0450	455	299	10	345	389	432	0	574	465	78	108	333	1505	1263	1451	1962	1922	3323	3	20	1	3	0	0	772	973	789	3896	3560	2640	596	640	209	755	659	699	82	1	0	195	112	13	741	1728	1129	3032	2759	1899	7
HDKS0451	646	686	342	795	311	637	62	2	760	34	2	179	1931	1146	1429	3414	4252	4060	12	40	2	3	4	2	1476	1038	1938	11422	12629	8656	460	1030	890	1073	1128	930	69	69	204	590	283	405	2515	1436	1647	4271	4748	4096	201
HDKS0452	199	276	1046	137	157	921	22	324	239	291	45	220	1049	1584	1340	3053	3757	4957	231	82	92	342	1152	157	3769	2949	5156	9516	7369	6503	699	870	902	869	1189	967	136	144	334	160	113	238	1224	1271	915	7073	6861	5551	161
HDKS0453	448	1301	964	35	674	172	283	1187	279	477	101	474	171	75	123	114	29	1	559	1730	698	338	335	261	0	13	92	160	1	18	1094	678	1398	632	407	382	234	180	227	258	134	428	507	231	12	421	49	60	215
HDKS0454	910	378	1048	840	1178	869	3214	4736	3895	3025	2408	2729	262	329	21	566	414	845	1187	2141	1276	1087	2284	603	311	391	518	710	324	1039	1180	1372	1519	1129	1340	869	1097	1341	1223	1863	1039	2005	78	23	50	265	296	100	154
HDKS0455	20	95	12	30	103	30	0	29	0	202	201	70	95	43	241	0	0	0	2	1	0	0	0	0	344	307	664	326	622	132	57	125	159	277	199	52	2	21	12	106	54	237	71	128	275	22	59	81	11
HDKS0456	11	11	0	0	0	0	0	0	0	0	0	0	142	3	207	0	1	0	0	0	0	0	0	0	57	81	132	271	223	112	156	53	117	144	6	30	0	5	1	25	45	36	24	282	41	7	0	0	0
HDKS0457	1582	1151	3081	1021	3600	1831	267	251	636	1220	1233	873	5964	6558	6303	2092	2687	4689	757	317	443	510	548	201	7438	6378	14083	7490	7511	5272	1755	1468	1881	2454	3045	1971	148	165	568	1135	522	1253	5008	4606	5790	3356	4991	3479	64
HDKS0458	78	116	11	0	43	151	459	647	36	103	505	494	14	0	111	0	0	0	527	282	178	363	210	374	0	0	241	2	0	2	201	146	141	200	213	213	608	429	137	287	217	298	0	6	348	298	449	440	61
HDKS0459	378	5	29	79	20	1	216	260	104	797	308	119	107	136	39	0	0	1	303	818	259	151	851	471	0	47	0	434	568	160	75	157	102	274	270	202	183	123	273	292	235	795	127	23	109	10	9	18	3
HDKS0460	930	337	607	947	1885	703	263	34	413	10	85	232	1976	1545	1342	4471	6331	5460	180	104	7	173	5	63	1420	1679	4119	11392	7504	9279	946	1279	831	1761	1892	1129	351	246	389	392	126	417	3316	2593	3192	5700	6110	6363	162
HDKS0461	149	277	491	215	280	394	69	2	208	348	583	772	1313	886	1804	92	124	233	0	117	2	705	279	995	86	3	157	0	0	9	543	355	307	493	582	539	84	37	314	443	81	710	1535	974	862	177	16	213	597
HDKS0462	590	194	384	231	254	101	177	29	356	97	229	195	999	995	864	820	1466	2034	366	18	19	69	3	52	1813	1296	2683	2789	2473	2681	794	545	417	691	812	828	302	209	231	152	64	482	902	1285	2101	1888	2952	2397	86
HDKS0463	143	160	795	1060	227	421	1157	1428	2229	1844	1143	943	13	24	8	5	45	145	838	271	316	1432	1830	1731	211	161	128	4	1	1	472	313	518	717	620	460	768	1353	959	614	198	680	556	448	194	508	440	103	528
HDKS0464	136	1215	583	233	684	262	639	1331	1089	957	163	169	32	117	28	64	1	79	1039	329	709	290	440	304	80	150	147	1	0	1	451	603	730	322	321	211	193	224	486	157	120	25	4	163	74	89	182	541	125
HDKS0465	849	982	827	1158	1130	1107	1685	2253	2473	3853	2460	3078	136	120	4	542	548	264	2798	2254	2304	2962	1477	1623	142	289	345	17	1	180	1244	960	928	1789	1778	1234	1999	2414	2368	2030	961	2502	1001	969	1036	195	277	348	2406
HDKS0466	625	225	68	8	457	252	21	45	147	277	98	133	62	107	42	325	580	317	645	91	1	351	0	39	251	248	51	388	230	355	104	105	185	29	71	46	159	285	66	0	17	101	11	23	97	112	13	2	115
HDKS0467	553	710	181	815	566	792	20	126	142	522	255	311	1473	683	1383	2490	3830	3024	5	13	287	4	35	226	1705	1873	2368	4304	3809	2883	521	727	679	782	964	558	18	6	0	106	101	157	865	748	872	3239	3900	3049	25
HDKS0468	63	3	441	184	201	64	266	16	3363	157	383	328	603	515	645	761	448	971	165	41	99	111	81	0	432	132	1114	807	582	604	470	370	694	676	839	509	0	0	0	432	112	330	1919	2237	1243	1364	1279	1116	13
HDKS0469	604	171	18	7	15	0	41	117	0	0	189	10	96	106	413	488	501	178	0	0	0	0	0	0	0	0	0	0	0	3	132	25	185	203	142	178	0	0	0	21	15	140	174	389	162	1487	1485	779	10
HDKS0470	24	16	286	1	42	7	220	217	231	87	47	5	0	0	0	35	0	0	996	96	110	144	154	168	1	0	0	2	0	0	61	349	156	223	37	120	139	371	103	63	25	20	26	0	112	113	68	99	397
HDKS0471	5	1	57	288	173	30	0	0	144	1	0	0	408	351	228	873	467	327	2	1	0	1	0	9	862	205	1425	1038	718	729	169	43	208	134	185	197	0	0	0	0	0	1	571	256	55	1090	1124	579	3
HDKS0472	1	1	0	26	1	0	303	72	27	240	10	172	219	98	37	132	66	38	292	0	42	151	103	115	70	91	392	599	128	157	34	15	2	13	20	76	12	103	58	207	8	112	1	0	0	64	1	0	1
HDKS0473	410	184	433	7	225	765	136	472	104	29	156	512	0	0	4	0	0	69	227	737	134	290	196	204	0	0	1	2	0	0	497	541	286	467	455	271	247	601	438	456	421	410	144	240	314	0	37	317	802
HDKS0474	138	19	0	0	0	103	2	0	0	30	0	126	0	25	0	0	30	37	0	0	0	1	2	1	103	2	1	0	0	0	35	82	2	58	83	46	68	3	52	23	13	74	0	3	3	0	0	0	11
HDKS0475	185	128	0	2	163	195	1	0	0	198	16	1	28	321	185	0	0	0	0	0	157	6	0	29	69	38	50	0	1	1	11	48	140	113	54	32	0	1	0	158	6	242	269	186	253	56	0	0	4
HDKS0476	0	0	0	2	24	15	0	0	0	23	93	40	35	108	0	0	0	0	55	291	49	0	0	0	0	1	0	0	0	0	0	0	3	6	27	16	72	55	26	10	4	2	0	25	70	0	0	0	58
HDKS0477	39	0	0	8	0	98	0	0	0	0	0	0	73	114	97	0	0	0	0	0	0	1	0	0	0	0	0	0	0	0	0	37	15	11	59	11	0	0	0	0	3	26	59	165	88	30	84	0	0
HDKS0478	0	1	11	46	238	22	0	2	145	135	111	37	235	283	177	0	0	0	134	1	172	96	0	1	417	110	96	102	92	74	26	35	83	102	115	40	25	64	29	52	28	102	0	5	72	0	0	0	16
HDKS0479	140	17	0	3	161	3	0	7	0	0	6	67	204	189	139	10	44	4	0	1	0	2	1	1	285	61	170	68	133	2	29	99	43	17	56	74	0	0	8	0	0	16	0	0	71	26	94	21	15
HDKS0480	3	87	10	0	74	7	1	17	1	17	335	130	225	216	9	154	160	120	1	0	0	3	229	31	247	201	396	0	2	1	39	75	122	75	116	59	1	0	1	11	18	122	11	49	13	176	164	48	119
HDKS0481	380	94	121	156	249	257	138	62	201	441	120	918	0	96	29	0	95	0	29	0	9	59	256	30	4	1	1	0	0	0	384	171	202	207	158	164	145	98	222	244	55	219	0	0	0	0	1	0	167
HDKS0482	109	479	64	0	163	2	122	2	0	0	0	3	3	19	0	0	0	0	0	3	55	1	2	6	82	0	57	0	0	117	240	145	113	171	76	134	129	72	31	94	123	158	169	77	355	121	171	77	2
HDKS0483	2	54	51	0	0	0	0	0	0	0	49	29	0	0	0	0	0	0	0	0	0	0	0	0	0	0	0	0	0	0	141	51	17	265	99	165	50	113	219	41	105	17	4	1	58	0	0	0	2
HDKS0484	15	51	173	0	0	0	276	43	59	0	0	137	0	1	0	0	0	0	0	0	0	0	0	0	1	0	0	0	0	0	412	180	248	282	79	107	62	10	0	306	38	136	0	0	0	0	0	0	47
HDKS0485	115	13	437	442	506	240	1	104	59	96	187	197	908	735	828	834	585	1621	3	0	1	22	152	42	1100	532	1675	2835	1321	2145	256	458	452	484	614	450	18	41	11	412	41	138	591	1284	743	1563	938	1537	45
HDKS0486	753	88	264	12	18	32	56	33	320	0	4	0	494	187	469	470	922	1295	5	3	252	3	11	0	734	627	433	2865	1734	2023	258	745	471	670	338	364	178	294	22	150	153	176	834	558	216	806	753	943	9
HDKS0487	34	428	361	120	18	5	99	0	0	4	1	0	107	28	81	4	6	0	0	0	0	0	1	0	286	92	457	399	64	291	370	76	16	324	288	232	0	66	0	9	49	1	399	259	114	353	577	561	0
HDKS0488	1181	2731	1772	2270	1756	2056	685	908	927	2739	2136	1871	4530	4260	5947	618	1367	1326	1508	557	1022	2122	2505	923	9766	7537	18584	1521	1641	1367	2897	2337	2383	4416	4192	3130	2511	2609	2401	4816	2350	6240	4609	4271	2985	868	818	1080	699
HDKS0489	242	290	486	524	632	1169	6822	4614	7002	776	1786	1915	340	314	721	379	245	588	2833	5322	4298	1634	3228	1180	142	126	46	2141	1398	1599	511	1108	1199	334	531	402	790	238	457	320	49	414	31	202	24	7	472	15	404
HDKS0490	1841	2399	1648	3068	1983	2371	1086	1996	1038	1038	1487	1064	7889	5827	6232	5825	10732	10455	1912	1434	1383	968	1051	476	7061	6385	12495	23251	18615	16558	2880	2065	2853	3435	2692	2216	323	695	402	915	490	901	5072	5787	5984	7473	7909	7144	296
HDKS0491	60	446	602	136	301	787	1	0	643	105	123	41	541	1137	1131	1239	1515	1118	140	58	228	2	2	1	647	739	1009	3579	3135	2596	461	532	389	901	917	735	337	8	24	218	9	84	809	701	671	3718	3411	3285	11
HDKS0492	517	429	545	598	1154	711	979	253	126	195	277	454	2948	3184	2716	3273	4273	5349	422	124	397	334	307	356	2943	2062	4641	6558	6476	7114	1153	1118	1040	1282	1485	1312	229	208	68	241	181	578	3214	2505	1795	5187	4191	5368	303
HDKS0493	933	1598	1506	647	1116	755	277	203	504	148	521	541	1522	1315	1985	3295	4484	6425	141	241	321	59	552	355	1585	2002	3221	9577	7906	6878	662	764	679	1303	1316	1013	4	10	89	203	233	444	2209	2849	2596	5265	5437	4772	88
HDKS0494	1395	1032	921	286	1345	123	1190	485	955	901	281	942	216	248	214	2	17	138	728	239	757	602	755	362	426	869	816	3	0	0	1792	1199	746	781	906	723	1081	1054	961	1146	626	820	491	817	632	352	98	198	907
HDKS0495	712	712	1020	61	425	69	1060	1031	171	287	297	406	310	93	265	133	79	101	4	244	27	85	357	235	755	93	1275	402	111	376	567	1207	1530	636	567	276	305	607	446	283	92	449	352	165	450	267	129	314	484
HDKS0496	936	1934	720	484	71	173	2344	2867	1997	693	858	378	9	145	150	3	100	293	991	930	805	1524	1857	723	684	294	777	1	0	0	905	518	636	806	444	415	654	929	1087	232	251	614	69	14	50	54	107	35	125
HDKS0497	362	880	78	771	179	10	115	92	2103	3	132	59	500	789	481	97	395	367	61	1	0	437	6	64	526	320	1029	794	1123	615	185	56	257	226	168	154	131	175	151	50	35	80	326	341	251	164	338	101	5
HDKS0498	79	233	105	56	280	449	179	3	484	0	297	4	235	256	335	187	361	571	6	118	1	1	12	46	117	52	2	1954	1853	1290	164	102	214	215	540	372	0	0	0	13	18	0	455	756	741	226	1108	461	40
HDKS0499	57	4	164	95	110	168	1	1	1	4	3	25	501	505	778	298	453	879	3	5	0	1	10	61	881	495	960	2401	1393	1643	112	168	124	127	210	68	59	7	9	89	3	11	273	15	359	347	779	586	102
HDKS0500	371	1274	93	230	16	7	201	0	110	0	1	68	118	1	0	178	201	407	3	5	1	0	1	0	81	88	1	1607	1631	1647	175	125	271	217	271	122	0	49	230	91	36	234	40	235	74	505	379	835	6
HDKS0501	110	158	1373	29	82	18	80	2	0	0	0	96	147	255	297	735	1043	976	2	2	0	3	0	1	253	246	316	1853	1715	1212	247	36	193	143	230	169	0	0	0	26	0	10	99	25	353	1628	1812	978	3
HDKS0502	83	212	75	113	27	142	1	0	0	6	0	3	476	244	819	696	947	943	2	2	0	1	2	6	1305	910	1265	2400	1359	1733	183	219	119	21	151	37	0	0	0	74	10	144	359	324	97	221	177	223	113
HDKS0503	16	126	192	43	42	335	1	17	2	0	3	2	892	558	639	284	798	488	0	3	1	0	1	1	276	395	156	1314	1248	660	100	43	67	156	421	240	63	20	16	2	0	5	331	520	190	1137	741	328	5
HDKS0504	104	309	168	38	0	1	2	2	69	141	1	13	176	237	531	945	1937	1057	4	5	1	1	2	0	754	1567	1057	3501	2035	1597	114	87	120	442	240	362	53	5	1	0	17	0	579	415	389	1791	979	1127	6
HDKS0505	123	1	15	24	23	61	0	0	213	0	0	0	254	541	91	318	1007	502	2	4	0	4	0	0	82	114	230	1072	1151	1136	259	192	306	434	603	232	1	0	8	86	36	21	400	1285	287	1243	2483	1801	5
HDKS0506	100	217	343	15	30	227	2	12	415	67	608	45	244	105	216	6	234	386	95	25	72	99	156	78	827	584	622	589	198	253	146	405	272	783	822	394	57	27	82	247	129	278	878	790	548	72	394	134	171
HDKS0507	160	623	2	0	0	4	74	130	107	23	8	99	0	0	0	0	0	0	2	35	0	0	3	24	1	0	0	0	0	0	57	26	8	32	23	8	46	1	2	30	23	30	0	0	0	0	0	0	56
HDKS0508	1010	1050	537	183	884	636	602	373	1459	1081	711	352	472	308	437	0	197	0	24	192	122	1752	1125	289	1	0	0	487	513	359	1625	1515	1169	1353	1318	1183	814	781	765	1050	724	817	1891	276	700	969	585	1107	1016
HDKS0509	800	18	118	359	102	90	1	1	64	5	231	73	752	582	353	1706	1880	1751	16	5	16	2	0	0	1337	1082	1639	4800	3240	2618	389	196	479	1055	818	740	442	332	207	239	180	203	1528	1254	1580	1851	1873	2052	352
HDKS0510	571	472	101	225	440	107	526	1171	1304	483	155	271	62	166	1	0	0	1	329	313	399	27	151	484	0	0	0	67	109	347	230	62	385	281	272	111	424	465	452	315	131	292	8	71	207	101	75	153	79
HDKS0511	934	124	112	874	387	637	58	181	16	27	173	180	1950	1191	1877	1118	552	1453	215	461	16	4	6	4	1856	2066	3752	3744	3693	2180	399	699	891	1280	1015	720	130	283	135	463	66	149	1938	1829	2575	1392	948	2112	27
HDKS0512	982	723	166	63	2	79	170	384	115	82	14	93	2	134	87	1	103	606	139	21	60	32	1	64	90	124	10	4	3	3	167	232	215	343	252	163	179	178	105	226	255	275	49	37	31	196	116	388	8
HDKS0513	52	56	1	81	511	167	5	80	34	0	5	61	287	705	588	532	1386	1341	4	2	1	9	81	174	839	855	1606	1782	876	624	198	91	100	304	155	198	7	3	0	86	2	137	593	418	451	753	1141	486	47
HDKS0514	1770	1627	1846	2096	1428	1094	665	877	1306	423	632	1589	4792	5500	5285	3646	4970	6274	423	405	784	437	629	510	3785	3606	8646	9986	9735	11513	1807	2116	1822	3074	2789	1856	87	96	157	178	312	329	3293	3399	3471	8688	9758	6966	325
HDKS0515	12	266	314	19	0	0	2	273	0	0	5	0	129	16	0	38	0	0	68	17	0	0	0	1	0	185	0	1	0	0	147	141	194	142	152	97	47	7	93	108	91	280	77	279	1	0	0	0	59
HDKS0516	23	179	55	57	117	12	1	0	0	62	2	67	711	255	690	1389	2027	1661	3	4	0	0	1	0	404	432	117	1577	883	1404	144	140	107	72	244	103	48	3	0	38	1	26	19	159	88	550	957	750	25
HDKS0517	0	40	0	36	49	0	38	39	11	3	4	218	0	0	0	1	0	0	263	1	0	4	22	171	123	6	157	1	0	0	20	0	109	39	104	33	28	45	77	171	16	80	1	52	70	0	0	0	226
HDKS0518	893	516	1183	2211	3030	1411	104	265	631	159	141	420	4021	3909	3938	8201	13316	12946	564	716	426	203	211	212	2420	1978	2543	16263	13276	12307	1366	1569	1881	1981	1572	1650	28	183	206	172	138	428	3690	3627	2284	6317	7223	7498	94
HDKS0519	250	117	683	47	70	71	37	150	190	239	47	18	45	178	185	1	7	0	0	0	0	0	100	0	94	103	52	0	0	0	581	168	164	279	86	125	4	119	4	142	0	75	538	660	499	85	47	195	106
HDKS0520	283	114	126	0	0	10	0	0	0	0	0	0	8	0	0	0	0	0	0	0	0	0	0	0	0	0	0	0	0	0	380	156	373	353	178	267	35	283	75	50	172	401	259	417	45	3	7	5	160
HDKS0521	339	21	256	63	179	187	119	155	87	30	308	146	199	297	289	886	1256	784	0	1	0	2	2	47	430	414	230	354	580	483	343	159	342	438	242	353	208	59	174	293	270	166	492	476	538	743	1015	1081	26
HDKS0522	24	5	577	307	442	621	249	93	264	935	223	188	752	598	217	855	1895	1535	2	1	2	1	0	0	1267	2104	2799	709	244	332	133	259	219	333	164	186	12	85	52	352	62	164	193	535	488	139	385	144	34
HDKS0523	33	128	172	22	173	84	0	0	0	1	35	29	15	6	186	0	0	0	498	204	163	20	53	41	0	0	0	1	0	1	80	87	188	189	242	94	0	0	0	39	0	91	278	18	254	429	463	419	133
HDKS0524	2	61	487	1	268	1	0	0	0	0	87	0	170	260	213	51	90	108	0	0	0	0	0	0	101	23	101	64	82	104	140	80	153	155	202	144	25	1	1	18	0	108	726	308	580	255	497	334	0
HDKS0525	63	69	298	123	0	12	635	160	87	17	126	134	693	64	64	0	62	2	2	3	10	123	31	57	778	618	1824	125	117	373	100	103	158	172	229	140	70	285	135	151	43	98	33	416	64	2	0	0	40
HDKS0526	45	0	164	27	0	0	0	0	0	5	0	11	1	0	0	0	0	0	298	25	0	32	0	17	123	62	23	1	0	0	107	219	250	166	142	169	155	80	113	277	60	36	7	102	312	0	0	0	176
HDKS0527	396	248	204	0	475	323	1	0	0	136	13	0	364	206	756	51	67	42	2	3	0	0	0	0	1432	737	1736	1691	931	1182	257	170	215	301	379	202	21	0	35	272	44	466	322	375	347	62	101	145	0
HDKS0528	22	161	273	0	0	1	92	35	222	172	283	317	0	0	0	56	90	1	2	11	246	311	13	329	220	0	295	563	194	20	169	303	69	194	153	129	62	45	10	171	53	131	2	96	136	84	175	9	0
HDKS0529	8	18	35	11	0	0	9	0	0	0	0	167	1	192	0	0	1	0	7	0	85	0	1	0	224	130	125	0	1	3	95	162	90	41	38	54	0	0	0	151	0	97	9	1	306	4	0	0	0
HDKS0530	80	25	220	1	720	65	148	2	29	446	203	19	524	269	162	14	47	15	1	4	1	180	333	11	1181	604	295	624	488	498	177	123	188	269	216	148	0	92	45	139	31	401	289	1213	1023	334	54	65	127
HDKS0531	132	316	210	51	491	324	251	106	220	0	1	152	1055	928	1085	1469	1471	2048	9	8	4	8	3	46	1107	1127	1424	2667	2034	2041	285	332	273	512	534	416	52	26	12	150	55	68	1445	1574	525	604	965	1170	59
HDKS0532	224	150	7	335	680	204	678	275	353	511	605	610	206	435	281	230	32	7	1460	1056	894	918	1782	1464	4	216	301	6	88	101	371	157	411	110	261	201	1046	325	417	260	144	443	1	49	6	5	0	17	387
HDKS0533	0	0	0	161	0	0	0	0	0	0	0	0	1	21	1	32	1	0	80	104	2	0	0	0	0	0	0	0	0	0	50	0	57	31	21	19	98	78	1	187	0	56	9	53	52	1	2	0	22
HDKS0534	652	190	450	74	664	432	64	22	38	466	70	271	1382	1287	1482	681	1761	2084	67	398	98	109	11	88	1577	1615	3953	156	109	415	1250	1050	1341	1004	1110	602	12	87	247	445	266	342	1299	1517	1847	765	912	653	16
HDKS0535	625	272	306	184	1349	1744	777	461	279	957	1190	2006	696	400	1164	48	365	435	435	176	23	775	1427	426	1778	1717	3569	416	540	413	773	545	1001	1301	1127	974	316	593	442	537	731	795	983	403	915	5	18	44	103
HDKS0536	36	2	576	462	145	207	109	81	71	84	193	28	330	756	517	8	4	6	1	207	5	54	246	177	1604	1290	1355	4	1	8	286	110	81	426	229	210	29	162	74	177	180	386	282	503	239	6	18	3	9
HDKS0537	204	59	229	75	12	76	253	352	292	812	548	129	0	1	96	0	82	0	15	0	208	8	4	38	48	159	311	1	0	0	103	265	274	202	341	272	260	448	102	468	307	660	451	54	3	0	0	0	99
HDKS0538	667	213	143	485	384	40	565	496	810	491	253	655	246	19	56	84	0	1	417	123	98	115	125	254	317	705	826	2	0	0	248	317	252	171	113	102	161	11	111	156	88	134	144	115	27	4	13	0	20
HDKS0539	0	39	134	0	0	0	1	2	0	0	0	2	0	0	0	2	0	0	0	0	0	0	0	0	0	0	0	0	0	0	17	16	295	9	1	3	2	0	15	6	1	13	0	0	0	0	0	0	6
HDKS0540	311	1132	1206	6	178	57	336	95	174	370	554	547	108	108	140	19	110	320	298	102	62	982	595	403	320	217	235	1	0	0	539	616	545	313	573	307	228	1040	309	253	142	522	0	0	1	0	24	13	9
HDKS0541	1156	378	277	32	1	88	607	629	881	616	480	91	0	3	59	0	0	95	87	429	141	140	57	260	81	159	479	0	0	1	535	427	631	627	815	493	903	642	391	1144	361	735	38	50	10	51	88	97	35
HDKS0542	497	356	627	98	461	216	1300	1015	744	166	479	1259	2	151	1	40	0	0	809	385	585	584	393	100	125	23	89	1	0	0	331	458	737	898	781	370	197	329	252	971	546	632	568	200	174	0	0	0	178
HDKS0543	98	934	233	156	17	1	2	160	328	115	11	47	0	73	95	0	0	0	0	0	0	91	59	4	263	145	862	0	0	0	281	306	542	262	310	249	382	251	156	180	110	96	17	37	139	0	110	0	60
HDKS0544	70	20	327	27	0	28	0	3	0	19	0	0	0	3	1	4	239	0	0	0	1	2	11	4	6	118	0	0	0	0	395	297	198	303	174	87	36	111	167	65	38	370	0	0	115	2	8	214	112
HDKS0545	21	474	14	0	45	40	1	0	156	0	0	1	223	87	24	34	25	126	1	1	0	1	0	0	107	138	224	463	750	686	71	52	144	114	43	79	0	0	17	0	0	0	217	235	120	121	254	495	8
HDKS0546	184	1	22	136	47	219	301	439	306	226	133	50	164	3	1	0	0	0	6	1	17	369	187	412	0	0	0	0	0	0	223	178	131	325	235	235	774	458	719	432	205	118	0	0	0	177	305	206	216
HDKS0547	1364	1607	641	855	988	646	2908	2812	3864	2696	2404	2598	350	128	41	61	80	299	806	1097	249	3406	5590	1928	459	533	444	59	355	321	1081	1254	1039	2073	1874	1591	3269	3372	2639	2818	1641	1899	76	111	140	93	423	347	282
HDKS0548	20	25	213	15	47	94	233	131	854	435	144	296	3	206	56	27	230	100	173	289	251	452	86	198	0	0	0	271	179	171	201	46	84	188	225	135	85	147	188	228	105	609	57	20	154	0	83	0	113
HDKS0549	1624	1728	647	391	736	967	1	3	320	234	330	166	1843	787	1901	1238	1188	1837	273	9	6	208	28	79	3861	2310	5091	2904	3547	2845	678	1089	1010	1673	1210	709	316	79	295	356	244	398	1927	1755	1290	2217	3121	2960	177
HDKS0550	367	1201	483	906	262	420	66	303	308	752	487	765	540	651	1237	253	465	243	1	2	5	267	825	200	2049	1878	2516	52	68	96	713	707	584	1097	1156	730	705	1296	484	879	684	1382	1000	554	965	102	285	168	127
HDKS0551	205	741	709	1514	1720	939	150	115	273	532	987	667	3201	1999	2282	2698	2519	2405	185	750	177	252	139	491	2189	1542	3589	5754	4880	5639	430	783	792	2001	1810	1045	355	341	546	848	418	465	3196	2277	2346	3057	5223	3032	262
HDKS0552	855	102	616	123	18	104	291	560	373	311	189	199	252	129	144	141	97	128	736	435	236	458	647	220	165	30	138	2	0	2	336	813	384	302	477	260	654	496	568	381	235	570	236	4	469	0	0	0	310
HDKS0553	765	445	961	345	247	618	2545	2345	2385	1148	1620	265	43	315	260	111	363	165	1446	2977	1224	985	935	525	306	215	390	1	0	1	744	718	893	743	567	607	679	822	329	673	382	388	128	188	352	245	138	73	691
HDKS0554	4	1	8	2	7	2	10	23	18	3	4	0	2	2	1	0	3	0	19	10	3	13	8	6	2	2	4	0	0	0	29	24	117	3	6	6	0	7	10	4	1	2	17	1	3	0	0	0	2
HDKS0555	308	289	260	363	295	251	780	977	930	247	122	102	220	60	100	153	173	151	1067	889	625	310	355	127	269	124	558	22	0	1	781	659	1052	418	493	341	915	531	502	313	87	309	209	73	256	2	1	0	145
HDKS0556	267	420	556	96	933	443	1946	2711	3267	991	907	1710	354	120	103	111	53	255	1699	944	1035	954	1645	934	97	463	378	1	3	33	923	571	1331	1098	742	653	1727	1352	1184	272	282	274	180	117	39	273	132	234	502
HDKS0557	673	129	626	68	224	39	400	1263	439	415	431	426	123	22	1	0	0	84	571	674	676	570	474	650	16	168	127	213	137	126	676	543	293	320	269	382	266	637	738	231	31	151	48	0	71	326	178	342	316
HDKS0558	418	2065	575	286	985	243	535	654	2175	641	675	1114	205	123	403	216	169	184	831	1344	937	1737	492	973	6	10	10	2	1	0	880	1137	1157	833	673	460	473	455	131	348	64	12	61	1	132	676	145	113	161
HDKS0559	417	425	722	140	532	605	2114	983	663	615	333	497	339	0	191	0	104	1	562	1004	1329	705	633	820	119	4	180	0	0	0	699	632	848	477	590	658	1006	1193	1195	616	341	1313	10	124	38	1	206	63	325
HDKS0560	847	744	358	405	891	474	1894	3290	3073	649	748	465	116	35	229	79	73	81	1744	1273	652	1272	1797	911	245	190	282	16	0	2	1181	1492	1422	764	767	319	479	464	912	278	291	476	84	6	160	354	418	98	146
HDKS0561	296	278	455	33	555	38	354	440	290	149	107	415	100	52	40	42	50	2	224	394	355	58	171	48	1	7	97	1	0	0	499	542	514	207	329	302	143	421	326	115	174	297	81	63	16	316	90	80	80
HDKS0562	2	0	137	0	0	1	0	1	0	0	0	0	1	0	0	1	0	1	0	0	0	0	0	0	1	1	0	1	1	2	18	48	103	3	0	1	0	0	0	0	0	0	0	1	0	5	9	1	1
HDKS0563	0	126	4	0	0	7	0	0	1	0	0	0	0	0	0	0	0	0	0	0	0	0	0	0	0	0	0	0	12	6	8	0	13	34	51	10	0	2	1	1	1	1	12	26	1	104	76	256	1
HDKS0564	0	110	1	7	47	1	0	0	0	0	0	0	0	1	1	78	189	74	1	0	0	0	0	0	0	1	2	710	135	118	55	0	49	23	71	28	0	0	0	1	0	0	92	264	135	197	36	126	0
HDKS0565	7	8	13	0	15	414	0	1	0	0	0	33	202	24	97	148	191	562	2	5	27	1	0	0	10	0	61	856	760	501	60	39	50	69	76	26	0	0	0	0	1	0	70	67	49	359	773	654	0
HDKS0566	0	5	24	1	125	165	0	92	59	42	210	18	144	1	101	164	97	179	2	106	21	0	94	27	124	113	207	547	228	47	33	81	153	58	125	168	0	0	0	53	2	3	93	398	147	237	288	212	33
HDKS0567	0	0	13	54	58	0	48	0	0	20	34	78	34	82	67	0	0	0	0	195	0	183	44	44	0	0	0	0	0	1	0	0	98	69	20	59	0	6	15	0	15	50	0	0	16	0	0	0	57
HDKS0568	385	80	130	0	1	0	0	16	1	0	0	1	0	89	0	0	0	63	0	0	0	57	40	9	0	0	1	0	0	0	143	107	226	190	34	87	67	41	64	63	60	5	156	3	6	14	156	163	126
HDKS0569	0	0	0	0	0	0	0	0	0	0	0	39	0	0	0	0	0	0	0	0	0	0	24	45	0	0	0	0	0	0	0	0	0	0	0	0	0	0	0	0	0	0	0	0	0	0	0	0	0
HDKS0570	168	10	85	151	1	432	1	0	0	30	14	20	248	303	459	144	402	558	3	1	1	0	0	0	81	49	98	749	216	516	106	68	265	145	46	112	63	1	26	53	28	1	250	135	300	85	412	71	2
HDKS0571	1	720	0	321	53	116	266	251	288	12	153	50	1	0	2	0	0	0	1735	293	359	53	276	21	0	0	0	1	0	0	4	55	39	34	42	32	169	47	148	42	1	0	0	0	0	0	0	0	0
HDKS0572	0	0	0	1	1	3	8	0	0	0	0	0	21	201	189	0	0	0	0	0	1	337	2	37	0	0	0	0	0	1	49	48	139	98	79	51	119	197	4	14	43	2	60	1	115	0	0	1	27
HDKS0573	11	132	0	193	340	15	0	0	0	3	3	12	151	0	70	213	758	311	35	236	71	116	42	65	270	285	148	466	392	475	40	93	36	128	38	20	0	0	0	32	0	0	1	2	25	73	3	1	0
HDKS0574	733	743	419	88	465	349	2	2	175	84	40	312	649	887	1198	1660	2094	2233	3	5	34	44	70	28	2230	2420	3359	1810	3549	3368	1134	1217	636	1109	1089	866	9	25	47	254	39	394	2524	2703	1640	4291	3907	3305	22
HDKS0575	64	44	0	0	16	0	0	0	0	2	0	0	14	0	3	0	0	0	334	1	75	0	0	9	0	0	0	144	1	7	214	10	136	63	127	103	234	394	224	1	2	0	3	3	68	59	61	163	133
HDKS0576	1129	1818	815	1017	2929	1100	1078	943	1286	2040	2794	2818	2409	1798	1432	844	799	1813	2348	2854	962	3800	2983	2158	1354	830	1150	592	901	723	1492	1807	2632	2824	3064	2259	2101	2234	1989	3537	2072	4483	1334	1020	1024	1402	1448	1560	4969
HDKS0577	1154	819	1255	2212	1984	1275	383	1545	1186	1657	1749	2304	953	1012	1256	145	436	192	1044	1345	1556	3200	4435	2411	793	955	1503	14	20	23	2163	1554	1909	3783	3144	2652	2896	3520	3076	3576	2265	4899	2076	2600	1356	175	125	236	3529
HDKS0578	1862	548	1093	1219	2905	2096	4196	5365	5434	2028	1195	2219	989	456	1264	279	933	792	5568	2633	3194	3019	2729	1809	1026	1035	2767	69	183	20	2191	2083	2063	1852	1522	1316	3117	3501	3002	1644	565	1908	154	520	820	215	681	293	2024
HDKS0579	254	591	678	772	739	460	5	29	388	296	512	516	1331	1063	747	1025	2421	1703	548	3	25	279	657	247	1330	1515	2226	3421	2905	2253	863	343	794	1282	1162	918	264	575	512	460	327	933	2138	2298	1763	1389	1492	1401	109
HDKS0580	2170	1190	1112	835	1712	2477	40	1004	254	430	521	588	5058	6064	5393	2842	3819	6062	958	205	72	949	751	267	7807	6591	15519	3972	2671	4046	1475	2219	1381	3261	2399	2443	362	588	318	760	541	1558	8162	9596	7105	5531	4981	3681	968
HDKS0581	293	1327	528	265	584	1010	132	2	3	4	106	64	2051	1789	1402	1847	2595	2686	10	5	49	27	2	34	1295	1467	2259	5718	3650	3402	408	677	839	1291	1193	775	25	12	62	143	81	88	768	1719	1009	3660	3742	3191	286
HDKS0582	0	4	7	0	62	456	0	0	0	0	0	39	175	50	8	8	12	35	1	1	1	0	0	4	323	393	421	88	10	4	2	0	0	35	40	70	0	0	1	48	12	0	318	264	193	40	45	59	152
HDKS0583	66	39	59	0	41	24	65	3	6	119	121	185	112	219	95	0	110	86	9	76	189	356	231	59	198	24	74	111	0	9	6	11	9	24	134	18	2	52	25	114	13	196	0	44	0	6	0	0	6
HDKS0584	3	71	63	15	3	0	0	0	0	0	0	0	131	135	0	55	77	87	0	0	0	0	0	0	144	264	60	233	77	53	37	38	198	95	105	136	43	0	0	3	3	144	649	287	382	84	134	269	0
HDKS0585	4	41	88	0	0	2	37	125	105	4	0	0	0	11	113	0	0	0	133	175	37	0	0	0	0	0	0	0	0	0	97	8	110	28	32	13	1	4	0	0	0	0	0	1	1	0	0	0	0
HDKS0586	74	0	7	0	2	191	0	0	102	0	45	2	196	326	164	0	0	0	150	23	0	122	179	100	0	0	0	0	0	0	23	29	159	95	36	19	0	0	0	0	0	3	0	9	11	1	11	97	0
HDKS0587	1584	148	935	118	404	43	73	17	327	254	186	72	439	120	63	4	0	0	157	363	213	2	103	79	1638	995	1260	1	12	2	660	569	1098	1080	669	410	0	77	0	323	223	89	1157	894	933	290	30	523	300
HDKS0588	10	324	81	87	228	3	0	1	76	0	1	0	339	470	300	86	64	125	1	1	0	1	0	0	439	675	575	504	166	425	237	146	332	296	352	215	154	32	241	9	3	5	89	876	174	633	627	364	3
HDKS0589	341	298	165	133	1462	582	34	10	646	78	278	76	2413	1925	2526	1700	1846	1797	5	12	16	6	64	19	5751	2748	5176	2106	2898	1841	982	537	863	1479	1261	1182	13	0	165	633	828	371	5024	2143	2139	2215	1263	1362	17
HDKS0590	873	55	1234	495	358	190	328	364	782	580	289	142	1775	1187	911	951	2043	3050	395	367	323	138	977	121	1114	1639	1594	1394	2359	1099	611	357	525	669	868	492	15	405	55	156	15	27	1164	1246	1299	2291	2350	1684	630
HDKS0591	1374	1302	762	1586	943	621	3250	3188	3533	1999	1708	1907	387	322	506	370	93	159	342	881	1083	3269	3534	2888	326	210	3	0	0	3	1409	1245	1498	2462	2341	1684	2180	2988	2684	1189	768	1883	439	338	751	69	74	299	380
HDKS0592	64	38	34	196	401	21	399	57	74	167	92	368	166	0	0	86	0	49	294	81	68	172	96	57	105	266	485	0	1	0	292	125	377	385	300	267	134	252	209	425	123	873	106	11	56	50	51	43	397
HDKS0593	411	2162	554	1114	448	196	188	1935	1153	854	519	378	1540	1821	1345	1508	981	1654	1020	733	665	261	453	74	1452	741	2135	3315	3284	2523	341	510	906	1139	974	706	196	91	72	50	369	517	1762	1549	2356	2848	3732	3015	19
HDKS0594	62	239	580	89	27	53	18	88	175	30	76	107	711	801	233	0	0	135	0	0	0	180	40	25	474	447	116	0	1	134	203	483	383	289	399	144	368	19	24	179	53	274	338	603	97	1	1	30	70
HDKS0595	1365	1885	652	1481	1010	890	153	197	109	498	183	937	3615	2121	2622	4912	7667	9082	456	1337	682	183	517	362	1081	2020	2816	4584	6492	6004	422	653	942	1275	936	652	97	26	28	138	211	473	1733	1821	2561	3870	4015	3536	27
HDKS0596	387	534	445	296	622	570	61	226	244	718	1060	852	1381	1204	1452	325	314	270	38	5	177	724	271	1007	2731	2651	6710	1364	527	1032	589	564	817	1530	1313	1016	512	623	522	750	797	811	1277	1706	1874	0	2	115	159
HDKS0597	549	1822	638	447	60	289	4	1	49	189	41	114	916	843	609	418	378	1136	12	153	313	65	53	53	835	759	1560	2730	3486	2205	912	1130	1059	809	952	699	221	30	424	638	185	509	2347	2097	1912	353	618	864	285
HDKS0598	5	112	2	151	16	76	0	0	1	2	29	18	190	36	231	139	96	5	50	6	0	0	0	0	0	0	0	2	0	1	1	60	39	46	116	67	94	24	18	136	19	323	1	0	0	0	0	0	96
HDKS0599	634	1091	1262	1149	2201	366	233	509	479	610	646	514	1423	1506	1991	593	366	320	42	38	57	33	20	18	2623	2896	4101	1643	1587	1420	647	1414	942	1830	1416	1110	195	290	325	1096	509	1100	2327	2186	1939	1151	827	756	136
HDKS0600	0	0	0	64	0	54	0	0	67	55	61	168	0	0	0	0	0	0	63	252	23	0	0	0	0	0	0	0	0	0	41	21	24	109	6	30	44	24	30	80	0	0	0	0	0	0	0	0	33
HDKS0601	791	727	632	528	157	365	2	185	453	364	170	2	880	1049	930	520	414	1251	184	115	181	259	794	202	845	1283	1962	767	569	297	634	636	496	671	559	904	2	45	40	248	72	510	1425	1949	2397	453	296	570	6
HDKS0602	499	354	710	145	609	469	187	784	406	702	738	305	154	273	264	51	60	62	128	381	175	247	222	403	1789	1422	3031	0	0	2	357	480	401	458	604	508	114	148	197	1207	609	780	535	972	602	298	245	62	3
HDKS0603	1094	801	269	852	949	511	145	324	231	742	120	671	1467	816	1495	1	86	1	3	2	1	526	656	381	2639	2607	5979	5	0	14	493	867	574	1008	949	1209	453	299	401	1148	362	1310	763	720	715	53	205	80	17
HDKS0604	163	1183	345	399	911	1674	38	14	569	105	81	183	2182	1840	1057	79	17	376	644	208	1	1013	17	147	2318	3291	4877	486	719	446	780	601	1181	1535	1716	1078	478	534	307	864	306	302	2318	1871	3238	1254	819	1163	252
HDKS0605	850	422	925	1358	1359	1150	426	1593	1104	476	2305	927	2643	2597	2603	794	2272	2968	1394	17	624	803	760	529	3559	3273	5242	4768	3682	3522	1173	1231	1175	2090	1956	1132	877	628	499	615	272	828	4032	3424	2643	1429	922	637	341
HDKS0606	1318	366	1420	1784	1577	1729	299	618	892	841	366	881	3438	4259	3489	3907	4547	5859	288	419	372	110	591	199	2765	1671	5680	12189	9893	10905	2161	2305	1864	3107	2455	2139	283	310	267	801	642	565	5101	5699	4757	4197	5434	3509	502
HDKS0607	521	1541	987	3215	2568	3150	1826	1337	1674	3845	3572	3960	2897	3054	3747	237	303	288	237	371	20	1734	1655	1156	9354	9524	18763	1023	1159	1213	1793	2258	1987	4260	4027	2744	1892	1625	1087	3555	1907	3914	4075	3885	4288	1680	1573	1327	437
HDKS0608	1509	1277	623	1143	903	1269	402	572	928	347	673	656	2759	2988	3146	1024	1746	1346	71	20	171	1018	365	144	5858	5617	11779	5613	3151	4455	1348	1489	1696	2582	2468	2284	556	435	475	867	535	1060	2866	4838	4311	739	961	281	14
HDKS0609	316	1	134	28	155	21	0	1	0	14	14	4	763	570	646	428	422	441	3	1	0	2	0	1	28	191	332	1374	1003	935	144	488	196	74	256	209	14	59	20	52	30	0	193	259	256	707	411	560	5
HDKS0610	43	299	0	13	244	267	0	0	1	2	1	0	583	577	799	38	259	54	1	1	0	35	250	1	1028	772	855	1379	763	1122	129	126	137	71	143	80	0	0	0	16	30	31	117	77	714	60	156	70	0
HDKS0611	11	35	0	0	0	1	0	0	0	12	0	1	2	177	138	0	1	7	1	0	1	1	0	0	110	95	80	108	155	80	59	134	39	36	100	156	0	0	0	7	0	0	253	195	292	107	375	1	1
HDKS0612	104	3	128	22	42	4	7	19	329	164	2	0	657	342	309	188	567	429	4	195	8	0	0	0	1082	770	805	2336	2430	1299	87	45	123	138	85	318	0	1	114	1	12	5	227	242	89	302	216	331	5
HDKS0613	183	4	104	18	0	3	13	16	0	27	0	155	3	51	5	0	0	0	70	135	123	0	0	0	1	155	54	0	0	0	5	34	57	114	135	20	0	1	0	110	12	234	80	6	15	157	119	82	12
HDKS0614	63	203	8	30	151	667	103	40	283	1	77	0	244	387	317	123	377	244	6	8	33	14	16	109	175	377	948	2233	1400	1274	16	29	109	98	77	67	105	56	1	37	52	0	202	345	406	559	148	353	3
HDKS0615	2	515	128	54	17	83	0	2	0	12	70	0	65	59	126	0	2	0	0	0	0	1	14	0	143	103	430	151	157	69	85	51	174	179	179	89	45	1	19	29	1	2	148	40	415	119	274	88	2
HDKS0616	14	16	12	0	6	2	99	166	1	29	0	17	280	49	91	130	0	0	0	0	0	110	0	0	73	2	20	4	22	15	39	107	260	181	305	150	108	158	6	158	34	138	296	139	198	79	1	20	3
HDKS0617	53	551	222	175	507	63	10	76	85	113	91	180	528	367	451	135	317	47	1	3	5	2	0	1	1558	625	1286	1362	1526	1210	257	290	251	489	473	293	43	0	25	151	126	258	1346	1164	834	518	290	700	115
HDKS0618	2545	1274	1585	545	591	498	245	795	981	1247	890	1293	1889	2370	1560	136	429	183	562	13	4	340	338	419	1872	3946	6039	246	272	268	1756	1470	1435	2790	3270	2052	978	1231	1123	2142	1076	2728	3806	3024	2784	671	440	511	76
HDKS0619	4	0	85	0	0	3	149	215	316	0	179	32	0	0	1	0	0	0	0	0	0	0	14	47	0	0	0	0	0	0	91	33	124	1	137	77	0	0	2	0	0	0	0	0	0	0	0	0	0
HDKS0620	218	798	252	88	1281	31	111	99	135	9	276	526	220	688	538	128	237	431	0	1	0	1	2	0	1013	1835	3121	6	345	4	486	474	422	747	437	858	0	32	0	355	235	540	82	445	377	0	0	0	139
HDKS0621	8	78	165	79	337	72	23	0	135	168	86	15	0	1	0	73	108	123	2	733	375	4	366	116	863	238	790	422	45	96	288	578	162	961	912	866	578	976	630	940	492	598	167	419	281	0	0	0	367
HDKS0622	392	35	44	193	165	8	0	2	367	183	476	119	86	34	50	22	43	52	0	1	35	333	4	42	751	720	1216	156	283	232	58	379	205	240	384	195	169	210	84	123	75	31	4	381	283	9	143	308	2
HDKS0623	576	900	334	1474	1034	2178	5	1	669	750	267	524	5026	3910	3913	5632	6903	7360	162	374	136	730	219	118	3831	4085	5013	10445	8943	5295	696	869	1444	1885	1870	1078	336	748	206	564	627	474	3324	2313	3675	7263	10900	6387	461
HDKS0624	749	625	664	456	822	912	255	476	358	699	650	1223	2769	2787	2682	239	243	126	57	5	180	260	878	298	2518	3932	5167	599	462	543	1079	632	1260	1619	1671	887	216	277	310	445	668	929	1926	2974	2011	565	1022	935	76
HDKS0625	89	442	665	182	358	118	148	1	69	20	271	22	702	215	572	0	3	54	0	0	176	10	62	179	997	996	2526	339	112	272	550	479	197	1103	1067	720	86	170	250	337	282	866	1810	1467	1517	130	97	23	10
HDKS0626	767	599	1325	159	1101	482	637	791	486	1515	1501	1637	0	1	54	91	49	57	0	176	0	496	175	263	1307	1242	2949	1	0	0	618	806	715	1902	1370	1300	2469	1773	1740	2304	1144	2209	652	723	209	0	1	1	409
HDKS0627	1117	786	803	397	517	1224	358	442	752	870	170	217	456	471	421	1458	2320	3090	668	204	416	777	222	168	486	1232	2212	2043	2904	1626	453	760	467	660	803	632	205	235	353	120	61	16	535	390	1181	3162	2775	2119	188
HDKS0628	13	8	3	27	13	243	169	5	32	0	0	0	251	411	181	280	137	94	0	0	0	39	43	2	330	512	430	283	269	479	102	56	51	263	315	388	0	1	0	269	159	201	652	759	450	187	156	202	2
HDKS0629	63	16	291	66	10	1	0	2	0	186	80	96	226	22	65	0	0	0	402	42	7	233	8	151	151	1	2	263	77	72	106	164	201	9	55	59	0	2	5	37	16	43	0	1	3	1	3	0	1
HDKS0630	989	3336	2029	1050	608	289	1348	1534	2717	539	634	552	558	638	143	304	433	1002	1748	1996	886	461	1959	324	149	113	387	509	375	180	2086	2131	2564	1088	1102	1079	863	964	745	786	704	907	234	875	507	510	1168	595	564
HDKS0631	267	219	203	313	271	65	184	463	101	155	139	863	586	86	152	2	137	254	0	387	59	0	1	52	752	879	2857	0	0	0	234	206	459	369	411	391	166	65	3	174	150	407	58	236	77	0	43	0	0
HDKS0632	335	1278	63	187	383	396	0	63	1	1	43	44	736	596	620	578	1256	799	2	3	1	0	2	0	813	907	916	1405	1423	1181	404	382	347	349	462	488	3	13	3	77	7	39	823	1383	760	1045	1366	1144	15
HDKS0633	12	158	246	295	182	43	245	432	267	930	88	319	0	75	0	0	70	0	36	25	64	152	414	214	187	80	280	1	0	0	500	765	433	639	824	404	622	1115	312	792	376	1023	32	184	0	179	320	60	2
HDKS0634	510	1668	331	295	938	249	732	32	1162	741	456	913	659	458	557	30	28	156	1	2	2	1154	1146	836	1591	3074	5090	512	305	645	1791	1779	1031	1929	1391	1059	960	440	289	1683	757	1368	611	591	371	308	42	142	12
HDKS0635	1081	669	726	241	512	501	743	1347	1283	759	627	1455	72	19	50	0	2	449	79	351	110	1353	1236	1523	989	915	1334	1	0	0	1650	922	988	1500	1096	767	358	404	442	1165	709	2289	716	65	148	108	153	146	96
HDKS0636	641	878	870	1494	826	1635	621	346	72	59	99	774	3735	2069	3600	2797	6567	7138	93	387	214	349	265	216	2289	1566	4266	10051	6779	7785	1251	1203	930	1601	1626	1685	415	185	431	493	208	607	2230	3147	2762	9378	12018	8782	238
HDKS0637	658	236	323	0	5	107	103	478	808	164	421	19	4	0	0	0	0	1	1566	110	427	204	606	252	0	92	0	5	0	0	310	420	555	259	269	179	512	544	446	101	75	215	12	3	0	43	1	160	291
HDKS0638	559	636	283	333	170	38	1	2	352	138	147	301	704	739	744	0	3	1	0	1	0	5	406	63	1019	2201	1921	585	331	270	357	718	430	484	467	335	71	54	355	655	107	745	668	770	847	133	327	275	1
HDKS0639	294	392	134	2	1	57	0	0	0	11	0	145	328	48	100	0	0	0	0	0	0	3	0	0	151	41	20	1	0	0	59	43	36	100	50	49	0	0	0	1	33	36	111	85	155	1	0	11	5
HDKS0640	721	913	241	74	120	162	283	243	244	240	256	859	429	532	239	574	1503	1403	217	358	973	406	27	188	72	444	447	1102	856	521	70	448	308	478	331	333	105	251	64	12	10	89	237	610	452	692	958	356	19
HDKS0641	114	1	10	3	46	67	10	179	6	70	236	55	0	9	64	0	0	0	1	0	0	206	253	135	18	166	121	141	0	0	181	87	129	86	102	59	6	5	6	66	65	45	18	0	0	0	0	0	0
HDKS0642	33	116	12	153	76	249	0	0	0	127	19	3	124	8	108	0	0	0	0	0	0	2	131	2	460	15	378	0	0	0	24	91	43	68	95	71	57	169	154	51	96	504	192	51	85	0	0	0	77
HDKS0643	40	23	134	110	223	148	0	1	0	0	2	1	210	83	128	937	1181	507	3	4	0	10	145	159	186	485	822	2134	2106	1551	67	207	81	437	320	179	0	0	3	1	2	29	664	1000	1457	542	673	574	95
HDKS0644	612	719	1126	499	430	1334	4817	4473	5763	1548	1679	1077	11	8	48	0	80	0	3786	1461	1704	2040	2495	2510	135	116	102	645	367	939	2314	1243	1264	1530	1831	885	2056	1864	2462	1351	636	820	65	362	548	62	246	12	673
HDKS0645	628	1613	1420	1748	995	880	3051	3010	3214	1750	2416	3259	92	79	836	144	1076	828	717	173	406	2927	2033	2485	463	888	1933	309	307	44	1672	1842	774	2621	3044	1970	3462	3454	2627	2884	1614	3298	348	122	376	315	453	746	153
HDKS0646	643	1395	658	1343	1789	1741	5705	3867	4253	3348	4223	2216	1077	1261	1114	71	249	141	5288	2862	4400	2163	1824	2070	312	148	260	18	51	98	1435	1527	1157	1572	1216	1138	2029	2730	1687	770	281	1146	831	419	467	4	309	137	492
HDKS0647	602	1070	1549	2818	2599	1371	7071	7392	8204	1648	2925	1900	166	226	204	341	633	133	3023	2959	4300	3661	4897	2789	308	274	623	192	7	34	1950	1607	1851	2923	2390	1825	3025	2779	2925	1919	1491	862	470	983	549	1595	777	907	474
HDKS0648	29	634	242	11	1	33	37	0	1	0	12	14	22	0	50	134	171	186	0	0	0	8	0	40	493	440	767	288	259	153	31	256	3	110	176	63	27	11	84	36	28	20	56	203	71	34	44	40	2
HDKS0649	3	3	6	12	486	40	0	73	92	0	59	0	871	555	698	482	537	89	1	4	0	52	0	78	215	214	205	478	778	486	51	75	56	20	38	31	0	0	0	92	0	67	62	61	53	313	717	105	140
HDKS0650	305	3	71	43	14	199	4	0	20	51	5	202	4	73	9	195	2	51	44	0	40	179	0	115	184	75	192	0	0	0	61	91	173	64	57	43	34	235	64	264	37	54	0	3	2	57	60	12	100
HDKS0651	669	242	57	38	668	1	0	99	0	290	157	125	485	249	298	369	248	434	1	120	3	1	164	22	190	600	78	663	189	524	160	327	194	376	56	241	111	64	35	8	6	17	284	67	30	282	262	384	78
HDKS0652	470	2	91	41	124	84	1	0	110	34	204	18	39	378	461	726	1213	581	11	1	2	6	1	59	741	658	1244	2171	1241	1539	47	218	223	285	426	162	6	51	60	83	0	20	587	924	725	1490	960	667	291
HDKS0653	219	65	187	132	542	424	792	1411	561	606	1003	739	138	229	190	20	126	105	900	11	863	1529	1048	870	0	0	0	316	284	414	863	769	394	597	616	604	977	1272	464	593	182	733	236	115	107	62	65	0	448
HDKS0654	787	1526	1021	563	888	886	2464	2204	1769	1379	962	1160	315	7	40	0	56	2	7	2	271	2072	2089	836	274	430	192	1201	1426	581	817	726	510	1047	1114	828	1371	1855	1645	1188	524	1360	75	11	41	55	16	1	131
HDKS0655	1048	1869	1817	521	279	186	143	9	6	1578	357	400	1928	1675	2942	159	428	334	0	3	1	559	28	266	1466	1681	4605	238	830	962	994	1590	1503	1621	1842	1162	7	16	171	616	168	1315	2836	1734	1593	432	463	510	115
HDKS0656	4	31	15	18	85	0	6	0	3	0	0	0	61	32	6	70	58	80	0	0	0	0	0	0	0	0	0	0	0	0	3	18	51	36	4	48	14	182	38	13	45	90	119	40	5	1	2	33	16
HDKS0657	1003	2514	861	1053	909	804	306	882	595	39	240	301	1069	2370	1271	2474	3299	4700	26	8	93	171	154	75	2286	1990	3757	8814	5495	4854	738	684	1369	1164	733	799	652	668	719	571	165	461	1645	971	1071	806	2342	926	96
HDKS0658	628	1491	1330	445	966	498	77	32	352	433	753	81	554	269	499	817	1762	1876	0	3	5	0	84	1	783	769	1568	465	1371	960	906	1002	1658	772	893	620	290	475	40	174	221	152	1819	1400	951	1734	2792	1113	162
HDKS0659	97	19	53	172	236	254	0	6	163	0	36	1	987	501	706	642	861	1157	221	73	21	1	0	7	721	419	1351	857	1059	628	108	192	295	288	162	297	49	0	47	0	49	0	320	297	394	1853	1626	2204	26
HDKS0660	279	240	96	303	134	645	2	161	262	676	575	774	209	651	556	67	513	270	1	9	26	762	296	472	429	985	924	196	160	43	570	703	688	747	1037	691	413	411	304	1109	242	760	406	696	415	75	187	5	11
HDKS0661	45	3	12	34	91	1	74	1	234	2	3	15	550	537	429	385	517	253	2	1	1	2	2	2	268	143	244	1429	924	1056	62	264	111	322	278	242	64	115	9	68	104	249	406	474	525	298	1101	584	172
HDKS0662	286	1	174	264	40	30	251	282	421	165	112	239	1169	862	963	290	69	293	454	342	89	225	1061	135	747	815	1300	2	56	14	101	363	151	211	319	367	1048	892	676	668	242	565	76	231	27	91	6	56	332
HDKS0663	1266	406	697	479	414	727	386	135	389	725	285	285	356	306	616	361	499	1111	98	124	167	38	0	0	466	416	2090	1368	1468	654	483	267	729	466	624	453	53	105	61	638	264	257	970	1173	644	260	316	238	367
HDKS0664	9	68	2	94	20	2	0	0	0	1	2	2	90	1	70	225	485	146	0	1	0	0	0	0	40	141	73	169	247	227	263	118	51	133	207	57	0	0	84	0	54	0	200	342	394	462	262	568	29
HDKS0665	110	540	81	331	6	19	5	1	2	11	221	6	249	164	403	165	224	213	0	0	0	1	0	3	252	758	295	1603	608	1042	54	92	25	273	132	151	0	0	1	61	39	9	524	638	635	194	56	257	66
HDKS0666	51	1020	264	149	1	142	4	0	262	182	62	13	243	352	482	143	419	514	1	0	0	179	12	19	144	25	294	937	1015	703	244	123	273	345	268	163	184	452	272	52	85	173	57	275	97	521	402	270	209
HDKS0667	83	163	81	210	58	122	335	95	163	118	373	771	13	0	7	0	0	0	183	89	456	329	814	532	38	0	28	0	2	0	254	400	214	437	499	487	267	478	772	536	240	886	278	268	137	90	345	449	549
HDKS0668	425	16	80	287	79	220	135	0	237	16	289	476	878	918	746	262	180	662	8	1	433	256	59	44	1635	1785	1795	0	1	2	285	424	294	351	352	225	38	0	4	327	80	272	1083	563	989	217	78	217	10
HDKS0669	248	66	374	104	413	14	512	258	489	126	199	492	208	41	108	78	0	0	173	342	99	349	510	269	78	389	3	189	271	167	187	308	126	364	359	227	1133	1836	1160	332	160	355	1	0	0	0	0	0	460
HDKS0670	780	869	800	197	157	466	244	171	768	831	622	698	131	1	131	47	7	159	1	1	40	706	220	360	490	384	304	0	0	0	587	729	722	1159	1340	872	992	1067	929	576	419	1482	7	14	223	2	1	0	11
HDKS0671	1015	433	266	547	206	442	84	282	110	9	213	31	724	525	717	625	440	1098	2	5	0	4	178	0	1777	884	2333	3161	1978	1690	647	356	375	1110	628	635	117	0	1	137	7	22	1809	2618	1087	2758	2542	2573	22
HDKS0672	219	0	420	0	0	0	49	220	47	0	0	0	0	0	0	0	0	0	0	0	0	57	0	0	78	0	0	0	0	0	68	51	153	77	41	119	1	0	17	0	1	93	0	24	168	0	0	0	18
HDKS0673	0	0	0	0	0	0	0	0	0	0	0	0	0	0	0	0	0	0	0	0	0	0	0	0	0	0	0	0	0	0	0	49	42	0	34	1	0	35	6	11	37	0	0	0	0	0	0	0	0
HDKS0674	446	1440	919	1926	1468	2269	7184	5771	7474	2892	3030	3821	108	371	391	706	318	616	3557	3982	3523	3623	5129	3419	263	461	256	9	2	3	2413	1526	1835	2720	2591	1902	3012	3280	3900	1973	1453	2546	919	1233	953	631	601	646	2185
HDKS0675	721	1112	1292	298	1253	761	1996	2559	1892	1491	922	2489	48	443	79	114	387	471	1235	1517	1322	332	1066	495	405	741	533	4	2	1	951	1303	1244	1155	1131	859	1223	2180	1833	1188	508	1410	308	542	375	25	88	85	1326
HDKS0676	527	1086	1083	691	919	410	128	51	266	39	128	97	2134	1259	1912	827	1577	1702	6	12	0	2	89	35	2095	2218	3356	3110	4260	3315	765	960	891	1133	1392	924	21	153	26	207	147	148	1883	2195	1117	1847	2700	2171	98
HDKS0677	604	685	1054	207	258	533	63	181	589	377	33	419	1701	1272	1295	524	1318	712	268	25	13	113	18	57	1713	1626	2310	2085	2593	2223	1183	1559	849	1296	1354	822	135	11	96	324	217	559	2899	3602	2053	1819	1608	1218	55
HDKS0678	1906	1754	4319	1685	1456	1359	659	1105	1225	487	1038	354	1795	2255	2184	2041	3470	3739	336	406	449	270	767	356	3347	2593	7509	5	2	11	1676	2097	1698	2645	2571	1593	415	962	425	570	547	773	3784	4583	3252	2180	2492	2728	242
HDKS0679	43	15	203	405	73	361	33	242	45	0	0	0	514	447	238	1213	2121	1026	8	8	1	0	1	26	275	604	1139	4195	3509	3201	417	206	197	216	258	136	0	0	73	0	35	50	351	952	602	1653	901	1518	19
HDKS0680	2038	893	524	1856	1657	1618	170	488	535	949	759	1563	3355	6721	3836	2563	3478	4636	96	243	374	403	260	454	4895	5191	10437	9521	8176	7901	1557	1611	1308	3112	3015	2232	297	377	488	1189	688	1138	7549	5223	5390	2341	3300	2315	329
HDKS0681	0	24	0	4	7	3	0	0	0	54	40	0	2	3	32	48	341	35	0	0	1	0	0	0	236	108	142	242	383	254	13	129	45	21	10	22	0	0	0	44	3	0	103	172	0	8	225	54	0
HDKS0682	176	14	4	58	2	2	0	2	1	1	14	1	166	291	124	311	256	117	0	1	1	0	1	0	389	415	298	709	847	440	132	56	97	186	159	110	0	0	0	5	32	1	180	401	483	469	336	295	189
HDKS0683	6	1	0	4	0	30	24	75	0	652	262	92	0	56	2	0	39	0	0	245	33	3	0	25	154	151	287	0	0	0	14	0	60	173	139	145	180	0	153	69	56	78	0	2	57	0	0	0	39
HDKS0684	23	109	271	2	0	0	0	0	0	0	0	0	0	0	104	0	0	0	0	0	0	0	0	0	27	0	0	4	24	107	13	32	101	91	90	44	4	0	0	30	2	0	121	142	117	0	0	0	2
HDKS0685	292	13	138	20	7	10	0	5	0	0	11	6	328	457	287	704	1067	573	3	2	3	4	0	2	186	383	502	2417	1850	2118	165	120	108	174	190	194	9	0	0	0	46	85	152	65	224	321	403	465	13
HDKS0686	87	33	0	0	0	0	0	0	0	0	0	0	0	0	0	0	0	0	0	0	0	0	0	0	0	0	0	0	0	0	0	0	35	42	115	87	5	0	0	24	0	0	19	0	19	108	78	412	0
HDKS0687	121	4	386	1	1	0	0	0	0	0	63	0	15	185	54	32	0	0	0	68	6	20	0	13	0	0	0	0	0	1	1	65	23	40	16	53	0	0	0	0	0	0	98	47	58	52	1	184	0
HDKS0688	0	267	184	0	7	436	46	175	36	2	5	85	0	0	34	0	0	0	6	0	3	36	26	0	0	0	0	0	0	0	84	4	97	209	89	33	0	0	7	4	0	13	0	34	41	0	0	0	0
HDKS0689	6	0	219	84	7	60	0	0	0	0	1	1	140	374	115	440	399	373	0	2	0	2	1	19	115	178	184	960	635	1014	78	56	37	90	147	17	21	24	1	3	0	33	162	82	153	713	774	966	1
HDKS0690	419	14	150	225	91	10	0	0	0	143	85	53	278	455	204	490	561	357	2	4	0	0	569	45	331	152	407	1265	1122	595	94	226	93	72	68	85	0	0	0	49	0	8	119	14	66	52	9	354	1
HDKS0691	105	0	65	0	236	128	0	0	0	50	0	4	63	17	3	52	3	4	0	0	0	1	529	48	41	62	258	264	159	86	56	71	146	102	93	209	0	0	0	63	0	0	281	97	113	192	478	35	1
HDKS0692	167	254	109	407	616	93	31	67	150	531	367	400	978	230	307	881	494	572	0	22	6	39	21	36	341	532	532	932	1039	1369	337	92	299	397	539	260	1	5	122	34	0	259	885	202	1013	1660	1535	1740	36
HDKS0693	977	364	761	570	169	86	175	49	322	92	294	2	892	940	1012	642	1094	792	3	23	5	1	126	0	262	372	498	1455	1855	1538	305	282	133	433	667	309	11	33	151	66	56	92	1000	1011	291	1356	2092	1464	65
HDKS0694	1	35	0	0	1	0	0	0	0	0	0	0	213	0	0	81	150	61	0	2	0	0	0	1	207	204	384	442	357	28	74	99	32	103	120	135	0	0	0	0	0	0	34	0	43	42	0	77	1
HDKS0695	182	111	202	165	134	15	0	0	96	20	23	1	476	234	165	386	313	287	3	0	0	155	1	0	57	277	131	777	411	653	74	342	216	154	202	134	171	75	65	95	32	30	318	368	152	692	396	830	34
HDKS0696	1	63	3	4	4	16	35	407	62	81	102	133	229	49	71	114	403	138	13	0	8	2	80	139	229	224	236	128	88	165	182	103	63	78	79	74	1	0	0	3	8	5	114	564	190	283	750	367	0
HDKS0697	364	118	1	1	0	1	0	64	1	0	0	0	0	10	0	0	0	0	1	0	0	0	1	0	0	0	0	0	0	0	17	28	0	98	52	27	0	0	0	0	0	1	8	0	22	0	53	5	151
HDKS0698	114	1	2	0	0	0	0	0	0	0	12	0	0	0	3	27	59	18	0	0	0	0	0	0	4	7	14	58	123	12	13	47	36	12	63	41	0	0	0	0	1	0	94	254	59	308	284	143	3
HDKS0699	15	522	0	34	40	112	88	0	0	18	41	0	9	229	34	195	179	158	0	1	0	0	0	29	0	0	15	598	384	230	107	296	191	141	512	144	0	20	1	16	11	44	398	261	763	468	811	448	2
HDKS0700	49	4	44	72	51	104	0	0	0	72	86	130	316	328	434	0	0	0	6	64	532	123	262	118	0	0	1	0	0	5	35	66	179	177	181	75	0	0	105	139	44	403	23	826	77	99	64	62	157
HDKS0701	688	42	132	201	310	459	140	65	282	97	68	4	793	148	566	394	1153	361	1	2	0	10	0	1	522	443	398	2186	1754	1209	225	223	424	329	312	345	334	30	0	189	61	754	906	477	397	1092	1510	1235	115
HDKS0702	105	264	169	41	524	98	2	0	2	41	31	64	785	583	343	429	574	907	6	123	141	22	324	68	844	1006	802	2958	2116	2492	170	328	440	375	304	320	91	164	183	81	14	69	531	429	584	1139	1397	1096	133
HDKS0703	12	26	6	46	0	14	0	0	0	0	0	1	204	0	38	194	418	119	0	0	1	0	0	0	0	0	0	248	127	205	12	31	60	1	69	3	0	0	0	0	0	0	12	0	56	2	1	105	0
HDKS0704	238	622	206	485	461	300	187	60	162	115	94	167	962	1644	978	880	1148	1007	4	161	2	16	319	285	1355	842	2218	1872	1069	882	111	156	254	442	251	167	365	24	367	87	21	14	250	869	301	157	63	103	174
HDKS0705	295	31	506	477	184	613	15	95	52	50	1	302	1340	578	1350	177	471	102	4	36	0	315	237	17	802	1037	1953	1757	1586	1466	515	285	515	279	707	628	268	62	152	413	263	549	1787	872	1046	1281	1096	590	53
HDKS0706	696	476	0	268	157	435	1396	444	667	235	411	173	0	1	1	0	0	0	960	699	600	508	639	212	0	74	0	1	0	1	228	242	253	209	86	126	2	17	131	82	21	95	0	0	7	207	25	8	76
HDKS0707	103	0	184	1	1	10	0	1	0	118	122	9	0	0	1	0	1	0	0	0	1	488	497	106	0	0	1	0	1	0	118	157	176	224	461	590	436	377	521	220	141	320	94	112	5	130	141	218	16
HDKS0708	325	477	1016	387	864	385	187	121	30	150	165	173	1665	1047	1396	2475	2642	3079	327	14	1	3	2	2	1700	1624	2395	5297	4400	3738	460	541	694	857	1052	702	418	362	248	54	11	258	1516	1709	1282	3970	4446	2589	101
HDKS0709	323	156	102	730	1058	186	88	199	305	0	322	2	98	417	381	1291	2240	1693	2	8	26	5	374	149	594	437	1082	2705	1718	2112	548	596	455	559	488	440	17	1	6	86	0	1	1290	1300	276	1620	1751	1732	12
HDKS0710	225	981	198	273	201	649	144	176	262	3	3	48	512	376	274	566	668	1204	4	4	0	1	2	1	516	997	1388	2017	1707	1709	361	457	360	591	645	537	318	223	488	101	100	168	764	309	258	1530	1412	1945	288
HDKS0711	218	1812	636	171	252	812	163	555	165	504	680	226	911	908	339	1470	2090	1784	6	4	63	3	0	1	1136	1187	1548	3346	3070	2703	551	1034	487	1569	1059	1059	179	151	93	344	144	323	1716	2655	1378	2957	2837	2581	23
HDKS0712	205	120	34	183	562	77	127	24	102	31	4	24	1192	450	1027	596	1122	1670	1	9	1	155	1	50	245	235	458	106	833	1016	580	798	723	887	709	499	239	192	255	403	275	254	2099	1874	1044	345	369	189	127
HDKS0713	7	21	23	12	25	23	3	3	7	2	6	8	43	29	24	28	91	78	4	4	6	5	4	3	32	39	70	90	144	74	69	73	94	73	106	84	7	5	10	38	26	28	165	180	120	222	308	252	16
HDKS0714	2454	4005	4992	3476	5745	3132	1698	2084	3244	856	2119	2107	11362	10464	8812	11298	22365	25348	851	2155	860	1038	1008	987	12577	13175	18455	27321	27639	28164	6196	6014	6036	6753	8712	5711	997	781	915	1342	1055	2135	12268	11431	8899	23768	30810	23263	1248
HDKS0715	484	1	47	1	25	10	0	0	26	1	1	0	113	62	29	0	0	0	4	0	0	105	38	50	87	190	11	1	0	1	146	103	104	236	134	66	0	14	118	76	48	123	82	28	218	0	33	52	2
HDKS0716	84	1493	480	618	405	569	132	486	149	657	346	796	2387	2015	2153	374	378	250	0	0	0	560	329	382	981	1084	854	151	138	101	782	1013	781	1352	1129	786	249	571	293	913	910	1151	1126	602	2493	573	1016	511	467
HDKS0717	63	69	137	1	75	7	3	320	373	0	17	292	3	58	71	71	13	85	43	0	110	5	8	100	0	0	0	159	106	162	688	694	682	99	214	281	392	463	375	39	167	315	179	4	11	28	214	88	23
HDKS0718	492	49	333	3	17	182	263	356	305	7	6	312	2	1	1	0	0	0	132	122	47	407	185	127	7	67	2	0	0	0	303	217	260	203	86	261	367	299	381	157	45	130	1	35	102	0	5	0	133
HDKS0719	621	251	191	594	431	333	2	1	49	136	385	9	1439	1035	1460	366	468	603	102	80	91	1	21	7	89	402	914	510	787	524	330	316	262	495	451	323	300	80	183	280	41	94	817	340	651	115	422	263	88
HDKS0720	84	227	190	1506	481	737	240	321	728	1775	1040	695	1402	1684	1283	36	182	185	487	91	278	682	658	230	4365	5414	7196	43	157	693	785	687	589	1057	1168	899	458	778	862	1236	616	2200	1136	899	838	915	717	367	130
HDKS0721	165	557	11	4	32	19	89	125	311	4	2	98	519	374	117	203	313	372	2	2	0	0	0	71	219	958	1020	783	533	230	721	561	384	719	693	374	201	264	149	278	196	73	581	724	1034	122	82	31	109
HDKS0722	4	4	265	28	56	5	1	110	137	0	320	162	199	156	20	0	65	0	183	93	0	0	0	0	331	250	516	0	1	0	81	121	162	239	162	43	0	0	25	171	89	30	91	3	87	0	0	0	0
HDKS0723	123	52	3	99	150	42	0	81	0	218	174	494	167	104	231	17	3	50	0	1	0	747	722	308	296	442	1184	0	0	1	129	219	277	263	382	241	178	233	143	487	293	1055	173	338	2	8	0	20	3
HDKS0724	43	758	193	8	314	371	1048	871	1309	288	31	17	76	36	3	0	1	0	149	171	561	693	531	87	0	0	0	0	0	0	316	359	343	166	189	159	182	294	344	139	29	230	65	0	19	119	292	37	30
HDKS0725	976	1780	239	782	1814	1494	310	505	709	1922	1971	2768	472	1392	812	84	293	484	44	0	69	2131	3384	1399	1870	1410	2624	188	79	47	2009	1612	1856	3029	3027	1898	1844	1444	1577	2638	1966	3539	795	930	1646	825	694	386	322
HDKS0726	378	1048	322	9	91	20	1158	1093	1574	334	475	698	110	1	0	27	9	30	1213	1422	644	723	59	388	60	60	0	50	85	220	415	958	822	292	345	343	274	210	357	222	78	232	4	429	65	1	12	6	175
HDKS0727	453	1448	296	804	425	373	22	80	113	19	467	263	1041	756	1202	1459	2740	3189	174	108	73	225	247	2	2644	2080	3953	3454	3639	1916	583	779	577	599	653	404	200	238	31	17	43	287	754	1604	989	1521	2026	1905	476
HDKS0728	155	208	15	88	197	290	23	28	6	28	1	28	1179	643	658	1616	2207	3483	163	134	253	25	199	265	1259	828	1771	1	0	1	201	218	89	156	199	212	25	122	14	94	103	279	687	611	222	1178	1051	585	307
HDKS0729	449	201	219	204	177	443	683	785	894	582	758	639	0	1	2	0	0	0	385	483	63	262	566	367	179	0	0	1	0	0	276	325	377	203	257	217	325	128	165	205	113	412	4	48	25	0	0	91	79
HDKS0730	125	413	293	612	387	960	3	58	111	525	156	509	1474	1720	1580	570	770	500	133	3	1	24	1	63	1497	1262	1916	900	577	1160	858	607	798	909	871	493	78	208	0	203	92	814	2049	870	1112	1938	1299	737	73
HDKS0731	849	2353	1305	1032	438	1783	153	242	609	1253	998	846	3966	3610	3881	1823	2255	2399	1562	1288	1313	2680	3079	1722	713	1128	1288	433	760	385	1279	990	1636	2283	2014	1115	305	459	200	716	499	754	3129	3690	3017	729	1109	1086	1337
HDKS0732	318	233	502	986	550	679	1	533	2	14	350	263	2212	1119	1127	1223	2536	2173	0	169	123	1742	1911	937	747	562	1437	904	257	295	403	364	771	460	720	492	11	15	117	209	135	35	1820	882	1251	1618	2448	1152	352
HDKS0733	72	687	230	317	42	677	154	169	404	180	665	674	832	433	232	0	69	398	352	2	1	235	504	79	1913	1667	2220	1	2	2	963	773	689	955	1372	485	468	560	486	1524	919	927	121	286	148	46	64	12	19
HDKS0734	905	448	979	179	1586	640	189	408	655	41	601	468	2025	1724	2537	1504	2929	3639	383	1247	713	503	608	269	1096	1888	2085	2903	3123	2457	1572	1415	1028	1209	1356	1155	1	161	30	179	163	427	2453	2683	1822	2880	3730	2248	25
HDKS0735	304	4	167	165	523	209	304	47	600	900	219	488	1385	1144	1345	7	415	309	217	21	96	128	348	541	1803	2074	3291	6	27	53	354	372	269	471	567	523	117	94	60	747	496	476	1047	1109	512	219	222	141	75
HDKS0736	77	4	169	0	0	1	2	0	0	0	0	0	1	0	0	0	0	0	0	0	0	0	0	0	119	11	0	3	3	1	18	18	155	96	118	88	0	4	132	177	43	88	4	4	125	1	232	7	0
HDKS0737	0	0	39	0	0	0	0	0	0	0	0	0	0	0	0	0	0	0	0	0	0	0	0	0	0	0	0	0	0	0	0	0	43	3	17	0	30	30	0	1	0	69	0	0	0	0	0	0	18
HDKS0738	727	989	655	823	405	591	561	778	1069	468	661	300	1967	924	1227	1182	701	853	539	550	747	961	726	522	2729	2876	2977	4	3	3	872	699	733	908	896	953	451	148	210	1167	787	904	1243	1396	840	316	687	337	293
HDKS0739	206	375	1297	820	439	1446	634	1605	1341	1726	1831	1488	347	463	674	297	195	409	294	399	109	1222	2702	698	1176	1076	1178	1270	611	775	1126	1062	617	2051	1750	1446	1960	2417	1541	1665	1066	2699	384	493	554	492	740	1020	334
HDKS0740	557	230	1150	151	57	189	1	2	3	131	268	527	464	340	680	164	198	408	2	2	0	58	2	49	726	1343	906	1141	915	511	1294	1183	912	1084	1290	803	79	4	100	229	251	427	1195	1765	845	724	127	361	24
HDKS0741	1113	268	2041	1222	2010	853	453	531	442	819	364	551	2604	3000	3421	3529	5917	5940	387	85	115	235	266	152	2079	2178	3939	10507	9506	9026	1280	1462	1617	1675	1593	1406	345	35	64	171	232	297	3385	3594	3440	4185	6142	4477	48
HDKS0742	1087	754	569	1471	3387	1514	602	767	855	1119	1777	1731	3680	4767	4815	1654	1155	2516	802	636	406	471	1108	578	7535	7378	16767	9461	7982	8408	1001	1857	1889	2426	3276	2740	740	456	1153	1655	1393	2361	8378	4747	6309	1436	2733	898	664
HDKS0743	57	487	324	14	116	70	572	1124	216	120	86	172	0	0	103	1	0	0	0	0	1012	24	172	222	0	0	1	23	0	15	280	82	336	42	233	193	167	478	255	251	0	317	81	36	0	0	0	0	8
HDKS0744	126	5	24	54	556	127	382	283	368	0	88	20	538	954	448	132	793	439	2	1	43	42	12	18	627	1190	1425	754	733	983	115	298	63	133	148	75	107	49	42	25	5	1	516	80	442	341	203	189	2
HDKS0745	557	180	564	82	54	346	0	3	0	10	822	1205	1260	1031	1053	231	431	424	26	6	164	2	1	16	1242	1864	2823	1372	740	1004	831	513	683	711	1072	1190	45	180	124	328	202	155	2883	2139	1064	511	618	831	59
HDKS0746	437	311	891	112	758	233	184	370	682	243	474	59	1229	1345	1033	1187	1759	1536	817	535	66	1193	726	610	322	56	574	67	300	362	1143	282	916	967	1192	576	72	25	56	128	115	434	1809	1164	1846	1233	1416	1587	593
HDKS0747	12	6	40	236	41	288	345	227	340	351	84	279	121	47	0	0	0	0	368	69	2	218	393	87	0	463	364	0	0	0	152	115	97	117	264	161	193	494	99	238	144	157	21	2	18	0	104	40	134
HDKS0748	913	649	1679	727	1717	924	362	534	1215	382	332	330	3495	1570	3011	2720	5299	4132	655	376	116	243	1051	383	3292	2807	2496	6270	8048	3590	918	1359	1563	1631	1924	1631	108	52	10	154	188	372	2804	3420	2661	7241	5426	4933	297
HDKS0749	84	18	236	487	541	647	72	1	327	256	13	479	1875	1429	1673	1025	2395	2809	23	433	234	0	4	0	1473	2150	3190	10949	7680	7116	403	529	493	613	576	550	2	121	141	100	15	145	1112	1313	1377	1157	1078	1181	185
HDKS0750	870	347	422	83	245	109	223	113	6	157	127	376	146	994	545	26	58	182	488	243	161	0	1	2	779	271	1362	1173	590	416	592	1073	921	649	753	430	270	98	144	342	289	680	999	1420	899	465	433	727	67
HDKS0751	1179	201	917	424	155	1058	112	257	0	47	108	568	1872	1581	1290	2200	3141	4115	9	29	6	0	0	2	1286	1155	2078	4197	2064	3721	628	794	860	1349	1261	981	375	89	163	318	333	302	966	2723	2674	2110	3618	2632	172
HDKS0752	148	103	304	581	600	426	223	186	233	1187	1591	1156	1740	1222	1616	1417	966	2567	50	3	0	453	767	117	3475	2567	5494	805	1089	804	422	321	296	670	535	430	77	139	259	472	320	405	1038	866	528	608	276	591	2
HDKS0753	403	323	930	519	1350	515	305	447	487	1327	1507	2395	356	403	532	16	227	199	291	293	120	1056	1368	1051	3446	3496	3773	53	43	121	635	744	559	891	907	672	253	869	441	1258	580	1440	171	299	539	276	385	378	220
HDKS0754	0	78	4	98	39	0	4	2	103	170	6	227	22	4	42	0	0	0	0	0	0	75	734	184	0	8	0	0	0	0	3	55	11	73	46	11	1	0	0	86	14	12	4	0	181	0	0	0	0
HDKS0755	2001	1056	2042	734	1149	1727	579	423	913	220	1727	389	4596	3317	2898	2023	4519	3764	54	14	1	113	199	157	977	1326	1977	4184	4227	4518	1926	2215	1412	2192	2043	1612	54	230	24	494	212	449	3250	2961	4063	4000	5630	5562	22
HDKS0756	346	267	271	379	1203	666	270	258	5	102	1	42	645	524	789	1907	2328	2663	4	4	0	2	2	2	239	342	98	3683	3341	3070	756	579	762	1389	1056	972	22	0	3	76	50	0	1121	1586	809	3016	4899	2939	67
HDKS0757	1133	672	1057	2732	3354	2507	2013	909	2247	3831	3484	3309	6260	5324	3851	389	578	328	1083	452	864	3587	3431	2192	10607	9268	18198	5	191	12	1791	1106	1037	2931	2537	2131	1111	964	893	2408	1747	3737	2375	2136	1898	217	881	561	309
HDKS0758	658	374	471	285	491	566	1	3	464	8	95	337	1380	1449	1997	525	823	1769	3	173	21	69	1	36	879	673	991	2039	4094	3004	921	1202	1001	1061	1027	687	2	495	20	42	198	215	2492	1903	1438	661	1067	747	35
HDKS0759	750	21	162	58	91	202	128	78	1	26	43	86	754	597	355	852	1459	1099	3	2	30	6	2	69	253	380	512	1425	978	934	172	73	197	156	166	260	330	146	74	25	42	65	311	810	617	2387	1998	1669	85
HDKS0760	1450	1548	2113	2949	4649	2551	1010	785	2800	2561	3801	4536	7663	7023	7201	2935	3557	3932	1244	665	1178	4374	3058	2899	10704	12082	20979	5486	5131	4452	2534	1962	2564	4236	3887	3419	1755	1315	1471	3062	2357	3863	6429	3905	5868	2073	2775	2171	1445
HDKS0761	401	428	649	43	187	140	1008	1881	1702	141	269	357	614	49	208	56	2	5	435	316	104	723	327	357	0	0	5	8	1	0	499	523	835	727	847	492	1097	859	1213	346	425	570	60	136	1	0	1	0	508
HDKS0762	462	1764	981	201	342	277	1833	1935	854	719	1691	521	598	157	444	49	37	217	1355	843	909	509	456	607	162	383	1105	17	443	65	1629	1123	1073	1223	1197	811	1583	2497	1786	571	385	1043	29	286	279	4	38	0	1166
HDKS0763	385	466	10	942	442	299	2	0	0	7	52	281	1100	913	699	1312	1836	890	4	7	0	1	1	1	1257	1217	2884	1824	2255	1773	602	429	505	738	747	553	38	147	102	35	100	23	1789	1958	1146	1034	1578	1746	38
HDKS0764	1449	1896	1557	537	1664	1620	312	11	548	321	487	990	2730	3436	2390	4767	7238	6448	77	18	9	505	1164	361	3522	2497	5445	12550	12293	10807	1677	2286	1904	3236	3373	2203	328	397	431	1536	513	426	3309	3648	3972	5069	7024	5832	501
HDKS0765	801	60	139	54	33	401	189	154	112	116	292	397	260	716	795	66	125	0	190	120	216	0	48	19	899	825	1333	183	179	115	446	339	575	356	276	260	57	110	26	297	111	387	447	452	539	144	28	73	10
HDKS0766	0	62	47	0	0	1	0	0	0	7	21	0	0	0	0	0	0	0	0	0	0	5	0	1	0	0	112	0	0	0	57	28	89	95	79	49	1	0	0	142	0	100	105	362	135	0	0	0	0
HDKS0767	2	28	12	29	71	170	1	0	0	0	25	162	19	132	107	0	0	0	314	1	50	5	9	11	233	241	278	1	1	1	12	65	102	153	182	115	3	109	109	307	71	227	26	36	33	0	0	0	229
HDKS0768	0	83	147	82	329	2	1	1	0	27	85	14	355	325	344	4	402	146	1	1	0	60	0	46	117	162	151	143	123	75	47	135	96	85	121	148	54	4	31	66	10	327	319	185	36	2	0	0	28
HDKS0769	77	42	3	16	330	0	3	38	28	0	0	3	510	256	454	869	1108	644	40	78	6	0	0	18	878	636	591	2230	1702	751	74	15	38	69	101	49	125	0	52	23	48	67	192	33	104	242	283	190	64
HDKS0770	51	4	2	176	50	52	108	2	1	0	0	0	3	9	145	149	360	244	1	1	1	0	1	0	0	0	138	195	447	130	142	10	115	220	251	131	53	15	81	48	79	67	293	3	172	372	434	177	1
HDKS0771	123	297	51	149	23	30	0	0	0	0	0	0	313	187	266	296	385	100	2	0	0	0	0	0	42	319	552	498	563	488	130	121	247	113	213	193	50	0	45	136	51	153	275	705	885	962	1019	922	83
HDKS0772	3	6	1	131	104	151	78	1	0	51	263	410	169	283	27	0	0	3	0	0	1	9	33	203	170	70	108	0	0	1	137	38	84	153	135	123	8	107	0	28	82	107	54	230	187	10	2	9	36
HDKS0773	99	15	124	198	261	369	13	2	1	92	687	32	94	96	155	585	390	691	199	0	123	8	31	1	0	0	0	1207	712	397	163	326	220	142	177	261	67	114	23	20	47	40	143	150	32	439	790	523	270
HDKS0774	346	302	366	64	333	183	126	122	48	311	22	447	309	491	391	386	669	456	2	9	98	27	32	18	769	793	1308	958	776	689	116	319	283	174	137	214	25	26	29	45	40	73	506	183	841	231	334	138	0
HDKS0775	187	233	356	17	30	435	35	53	91	273	12	576	587	112	222	1	4	87	6	4	0	0	0	0	404	423	418	496	1142	595	164	142	112	196	311	138	67	0	5	113	17	199	44	221	584	302	310	399	1
HDKS0776	836	561	435	510	577	700	350	78	50	235	252	28	790	695	1217	1892	3010	3539	287	483	93	1037	14	27	796	530	1041	5806	6104	4310	708	480	883	769	961	502	4	78	1	22	0	124	966	585	2285	3287	3124	2276	15
HDKS0777	909	41	819	139	367	259	259	279	448	579	798	534	149	506	383	0	0	0	12	3	120	1003	383	272	622	1271	1699	60	334	20	1299	1028	633	1095	1248	924	578	396	885	976	649	1226	373	463	87	51	39	2	29
HDKS0778	173	299	194	34	219	364	1390	245	292	405	646	850	234	622	349	480	193	1272	15	80	117	351	127	30	782	1551	2334	104	0	67	569	1102	1409	1288	1194	1090	188	184	34	469	587	1116	649	1333	1760	191	20	9	10
HDKS0779	255	603	166	83	271	10	94	303	173	476	994	528	0	0	0	0	0	0	438	823	440	163	240	129	65	72	129	0	0	0	321	155	113	307	220	151	0	0	0	102	130	0	15	5	0	2	3	0	4
HDKS0780	227	370	324	674	135	308	133	23	102	419	492	623	455	634	208	363	344	100	0	59	109	133	201	349	1720	842	2195	76	218	335	376	979	815	1146	994	901	352	161	434	751	185	965	1083	1245	1207	93	128	95	440
HDKS0781	956	2139	1403	426	311	741	61	203	266	0	243	228	1592	1607	1747	3546	5609	6161	579	192	14	25	133	18	2605	1320	4088	9663	7599	7954	1220	1473	1560	1846	1555	1736	1022	691	637	64	219	159	3655	3361	4027	7536	7576	7534	78
HDKS0782	1193	1056	1206	630	957	1511	434	360	387	815	441	482	1832	2006	3137	1866	3002	2759	270	24	193	158	333	220	1391	1849	3150	4837	4564	3946	1141	1615	1410	1562	1592	1426	194	486	185	444	703	800	4274	3236	3167	3542	2778	2785	488
HDKS0783	1732	2286	1397	1903	2169	1315	186	345	414	373	634	939	5484	4003	4401	6670	8646	10279	264	90	251	301	243	122	3827	5371	5620	16195	15707	13220	580	1143	1046	2677	1920	1715	216	84	17	751	202	740	3223	3996	3630	7622	8234	5607	199
HDKS0784	42	245	721	93	293	158	240	95	297	129	378	153	831	1356	1120	0	1	148	0	170	400	295	96	245	2491	1565	2186	1	0	0	466	450	413	1140	962	705	185	116	371	643	723	1016	577	426	383	6	26	22	0
HDKS0785	1121	480	1012	878	859	245	101	465	1650	347	511	1035	414	305	178	0	228	59	0	1	1	4	153	1	559	688	1840	1	0	0	642	807	331	1003	955	834	713	954	471	464	377	906	410	727	150	0	0	0	97
HDKS0786	98	302	20	739	1416	809	3	140	250	65	562	287	1646	1704	1521	30	197	98	0	1	1	2	87	21	2158	2554	3391	1	0	6	261	311	949	838	820	504	773	577	744	241	219	1454	1086	1715	1232	223	112	390	283
HDKS0787	301	483	8	209	508	481	570	448	1280	680	462	921	25	125	131	84	171	0	341	626	57	2950	481	1049	82	930	635	0	2	0	494	754	794	632	1032	615	925	675	387	657	312	726	805	572	461	104	303	136	394
HDKS0788	225	655	1496	1045	1798	1173	635	366	1027	2448	968	2594	3687	3930	3405	926	1848	1395	732	958	971	3208	2535	2275	2315	2161	6862	2241	1015	1110	1931	1961	1529	2459	2497	2135	1215	1535	1236	2924	1529	3476	2124	4051	2496	637	393	827	1613
HDKS0789	131	38	722	38	284	81	176	196	380	174	81	349	272	299	317	100	77	322	255	1	125	395	7	173	995	1038	1537	1256	1226	855	47	270	158	338	362	293	376	185	141	278	67	344	656	333	864	563	319	550	184
HDKS0790	900	2181	591	565	1731	1048	720	658	1337	1374	540	697	1484	2326	2946	702	2080	1705	1535	948	628	2825	2657	2099	2204	3346	7416	375	621	330	846	816	1628	1752	1973	1721	934	1017	1302	2084	1113	2502	1298	1751	2095	1121	1010	1110	1928
HDKS0791	147	110	97	10	2	0	0	28	12	101	60	86	0	0	0	0	0	0	0	1	6	214	47	117	40	1	0	108	302	176	358	248	192	236	363	292	333	132	191	162	153	264	411	561	225	792	786	466	2
HDKS0792	17	406	376	0	7	0	73	0	92	0	1	38	1	0	86	11	1	38	0	0	0	156	3	0	100	37	0	0	0	0	300	264	156	104	35	97	212	241	375	101	38	220	29	4	26	0	0	0	156
HDKS0793	1209	1264	261	53	613	155	11	0	140	3	1	21	478	276	84	1023	1037	808	7	3	1	5	12	26	981	1523	2451	2129	890	1111	746	389	714	610	619	611	33	52	8	395	230	696	452	454	821	267	248	334	92
HDKS0794	271	643	352	545	112	674	26	338	288	61	264	9	2059	953	2554	2917	4208	5469	242	240	637	79	8	232	801	1179	1351	3979	4164	4567	832	879	573	812	910	547	191	91	280	4	66	25	800	1699	782	4019	5513	4233	143
HDKS0795	895	231	324	26	321	281	74	147	305	20	504	378	784	1038	474	1586	2144	1832	107	81	364	0	550	46	973	779	1581	1656	890	703	377	790	538	1305	996	1011	123	144	263	280	212	424	2867	2709	2026	1674	2876	1381	44
HDKS0796	262	33	68	184	55	14	96	14	8	19	24	54	118	6	414	0	0	19	14	22	77	408	211	61	81	14	217	0	0	1	530	541	467	218	179	203	243	122	208	156	51	232	274	218	183	119	207	0	128
HDKS0797	161	99	131	224	11	337	237	0	210	0	0	1	366	270	306	900	822	866	5	143	140	1	0	0	513	354	1261	1701	1689	1342	65	257	117	105	174	106	3	151	1	7	0	0	342	231	118	1755	1067	588	7
HDKS0798	130	161	165	202	658	310	0	0	208	0	0	0	167	320	59	161	154	732	2	1	0	3	0	0	39	297	361	1684	1017	642	69	340	377	249	249	211	0	0	0	78	19	0	744	370	374	1454	1368	937	3
HDKS0799	0	1	73	115	251	253	86	75	16	14	25	16	199	17	31	19	0	0	0	14	29	87	0	27	120	100	176	1	0	0	100	155	126	120	104	169	81	0	56	224	21	157	178	58	221	27	0	12	6
HDKS0800	817	913	1176	1374	1492	1845	1537	3466	3972	2907	1983	1958	139	351	104	227	26	352	2246	1179	1793	2075	4555	1900	206	14	256	917	553	694	2014	1403	1565	2811	2229	1630	3706	4005	2949	1439	1387	2177	720	480	468	86	26	167	595
HDKS0801	346	369	155	959	602	687	467	836	403	157	757	671	953	961	1000	101	392	312	2324	1550	2249	878	879	794	1	2	0	174	0	10	97	563	229	372	408	542	275	69	83	213	112	129	131	495	250	0	2	0	574
HDKS0802	1398	772	826	4349	2785	2767	587	684	2473	1802	2512	3047	5147	3463	5445	642	1302	1217	5131	4563	4887	6783	6774	4356	1821	1265	2198	318	280	282	1933	1578	2407	4441	3540	3069	1743	1928	1626	4249	3464	4874	6356	4279	4073	1613	1955	1259	3482
HDKS0803	1880	101	1447	1741	3022	1716	1678	1228	1399	2930	3707	6162	3342	3309	2737	429	958	980	3259	4428	3082	3711	6513	3365	477	608	639	598	726	880	2277	2180	2685	4604	4577	3827	1819	1704	2453	5685	3801	6186	1488	1670	1234	1073	793	933	5720
HDKS0804	1268	389	1151	2116	1604	2743	105	350	946	803	1990	1562	5800	5188	6607	1212	2494	2073	206	19	194	893	808	770	11481	12241	21935	3380	3351	2624	2102	1769	2232	3191	3722	2817	336	308	336	1525	953	1709	6043	6769	6894	2439	2387	2314	359
HDKS0805	34	1	79	3	63	89	0	0	0	0	2	1	77	69	114	192	356	272	0	0	1	0	1	1	533	573	445	61	237	213	92	77	84	56	55	59	33	110	2	26	103	52	20	327	43	4	125	76	16
HDKS0806	3	1489	105	0	0	1	0	0	0	0	1	0	0	0	0	0	0	0	0	0	0	0	0	0	0	0	0	0	0	0	26	141	8	0	0	0	0	0	0	0	0	0	0	0	0	0	0	0	0
HDKS0807	12	2	0	64	47	139	0	38	0	0	0	0	177	102	221	101	443	77	2	1	0	0	0	0	37	109	102	849	979	981	2	72	25	7	35	18	0	0	0	0	0	0	0	0	0	228	207	12	0
HDKS0808	63	44	1	8	30	0	0	1	124	0	5	0	283	170	55	161	73	26	0	0	0	0	0	0	73	5	1	285	239	156	53	14	57	35	124	25	0	0	0	0	0	0	296	265	192	120	110	8	3
HDKS0809	91	4	7	4	31	124	1	0	127	21	1	2	44	123	39	802	534	340	19	1	17	2	2	3	528	379	1159	627	345	437	113	45	42	75	47	116	4	3	5	29	4	56	281	295	254	316	809	433	2
HDKS0810	34	2	174	126	70	110	1088	1136	1882	771	111	604	1	1	1	0	1	0	1426	366	917	423	735	498	0	0	0	3	0	0	429	343	265	370	198	321	572	607	317	237	56	41	13	1	66	147	155	0	235
HDKS0811	73	10	514	296	138	189	147	2	1	62	166	264	260	155	19	448	561	229	1	13	471	252	517	219	0	0	0	54	156	116	144	112	101	163	334	199	202	874	384	188	117	292	497	690	199	394	306	457	202
HDKS0812	350	73	28	22	279	326	288	587	367	43	342	300	61	168	2	0	0	0	1	0	98	498	405	310	840	401	923	0	5	12	42	228	61	167	222	194	121	92	31	175	238	273	397	325	176	22	96	72	20
HDKS0813	112	338	303	55	41	44	0	108	23	26	7	4	324	14	206	397	920	871	91	39	77	12	1	29	330	17	383	2011	1456	1160	324	272	322	170	345	310	14	10	4	32	9	68	322	520	696	1506	1256	1102	23
HDKS0814	365	15	16	302	304	150	0	322	0	10	72	131	1082	524	637	127	577	576	293	231	168	524	504	199	72	34	388	1	0	28	298	319	374	402	438	350	486	434	516	255	175	452	77	258	165	240	128	142	553
HDKS0815	1697	836	1406	411	525	596	3685	4122	4064	1300	2034	1772	328	377	115	391	427	918	2592	3226	2851	1090	769	728	153	93	546	299	169	269	756	807	695	370	642	698	558	749	1347	682	294	297	603	268	355	269	317	325	122
HDKS0816	12	0	56	1	0	0	0	0	0	0	0	1	79	2	83	0	0	20	1	1	0	0	2	0	0	0	0	76	0	34	86	66	86	230	68	51	0	0	0	35	3	0	141	130	16	90	180	177	0
HDKS0817	45	0	140	0	0	1	141	2	1	20	55	0	0	0	66	0	2	1	1	1	0	0	0	0	236	200	570	0	1	0	10	26	37	59	104	108	0	0	0	137	0	1	27	79	31	180	312	661	5
HDKS0818	292	12	58	63	281	198	0	0	0	0	0	0	263	163	509	354	614	451	20	35	59	6	0	2	187	549	613	1121	760	1017	87	241	300	98	153	106	0	0	0	83	7	23	417	333	223	180	312	152	1
HDKS0819	165	138	157	0	106	72	0	57	0	0	0	228	305	125	322	331	651	305	17	38	0	1	74	0	39	78	3	1762	1769	1265	88	59	221	183	215	107	9	0	28	0	0	4	450	427	475	660	1439	1139	17
HDKS0820	162	28	55	67	481	192	11	2	10	5	0	407	755	464	496	108	397	358	4	0	0	338	10	5	753	69	828	1009	1319	544	80	296	284	258	506	253	12	52	5	17	62	4	582	280	536	736	715	775	3
HDKS0821	560	16	101	164	317	140	720	1307	757	484	616	186	0	33	0	0	1	0	812	791	126	809	1174	315	45	0	129	42	1	0	240	297	292	175	236	269	240	72	89	257	206	95	43	256	853	11	16	1	40
HDKS0822	258	1477	70	0	0	0	19	50	135	463	4	1	36	127	1	60	0	109	394	2	53	28	5	18	0	0	0	0	0	0	52	109	327	91	195	127	310	188	146	66	13	144	648	438	1226	64	174	47	8
HDKS0823	1	0	0	0	1	1	0	0	0	0	0	0	0	0	0	0	0	0	0	0	1	0	26	0	0	0	0	0	0	0	101	5	48	65	6	51	0	0	0	6	4	0	0	0	0	0	0	0	0
HDKS0824	0	10	87	146	0	0	0	0	0	3	0	3	138	21	67	192	180	97	2	0	0	0	0	0	196	138	452	752	763	394	23	69	24	86	174	50	44	2	0	40	29	0	174	109	109	524	50	234	2
HDKS0825	329	1250	91	93	205	155	1120	1179	905	337	157	294	321	230	402	148	291	83	143	528	411	335	235	190	315	502	614	316	493	379	293	143	389	500	319	343	554	392	234	158	152	257	329	199	13	306	367	225	41
HDKS0826	0	0	0	0	1	38	1	44	0	0	2	4	53	42	4	19	0	9	0	0	0	0	10	2	0	0	0	0	0	1	10	0	0	4	19	20	0	0	0	2	27	26	24	11	1	0	0	0	11
HDKS0827	7	1	16	88	12	0	133	696	237	28	187	22	15	2	14	15	17	1	181	53	177	25	454	250	5	29	13	0	0	0	16	4	79	18	70	33	52	0	3	15	29	32	11	0	0	0	0	0	42
HDKS0828	47	0	0	341	1	135	0	1	0	9	29	1	46	202	96	0	55	0	0	0	0	0	0	0	270	357	371	43	28	44	121	97	67	157	104	94	0	0	0	62	114	110	75	210	28	0	0	0	2
HDKS0829	8	2	1	38	92	12	0	0	0	61	315	4	90	0	52	0	0	0	0	0	0	0	0	0	369	414	298	0	0	1	48	135	2	65	70	44	65	65	51	91	12	1	17	0	18	0	0	0	4
HDKS0830	106	0	114	492	54	23	0	1	0	176	0	478	96	25	75	176	6	44	325	31	17	39	4	60	104	133	118	113	597	407	54	59	32	87	137	35	116	61	213	44	1	94	90	0	0	410	374	124	99
HDKS0831	79	145	750	236	564	267	377	317	63	166	434	1169	575	395	552	534	892	1715	92	4	7	282	344	263	1160	1842	3230	1182	1382	1100	457	148	268	459	610	260	733	780	420	504	224	754	206	10	155	14	116	12	362
HDKS0832	974	434	523	231	344	335	999	609	830	471	290	834	158	163	56	34	20	12	1038	1685	835	854	364	527	1	39	3	1	0	0	830	641	731	1173	912	464	904	572	1116	948	304	926	723	641	330	7	74	1	1127
HDKS0833	751	406	841	1242	1238	1326	508	659	912	799	764	928	3072	2110	1828	179	435	597	1504	293	769	1253	2106	762	6982	4818	10036	1055	797	700	1337	1234	1425	1198	1467	1656	1443	1069	729	1522	1265	1585	1183	2040	2520	252	311	221	639
HDKS0834	374	899	1239	820	2734	1265	1008	1503	1836	1288	842	339	2857	3973	4800	497	515	459	244	1157	149	1284	817	447	6592	6427	9964	2592	1942	1924	1580	1694	1354	1848	2501	1687	1142	1068	1187	2867	1051	1739	2153	2814	1855	852	1098	463	961
HDKS0835	952	1360	176	791	1132	1223	420	527	1461	1776	1870	2007	2325	2607	3586	296	796	595	1148	281	833	1462	1930	1127	3502	2681	7231	497	833	881	1061	698	822	1561	1420	1778	1661	1351	1511	1692	1318	2179	952	317	829	338	318	483	853
HDKS0836	713	461	70	381	971	537	96	250	601	1046	780	812	1902	1023	1818	1081	1255	1351	4	3	195	359	81	185	4909	6482	8900	4	5	6	756	680	874	1454	1221	786	601	340	684	752	563	941	1467	1325	805	195	45	142	249
HDKS0837	837	416	513	1010	536	815	492	819	1020	443	776	888	1020	1769	920	399	1046	668	2462	1758	1178	1281	1383	1314	1874	1801	2237	13	4	31	1269	774	704	1166	1255	1064	570	724	442	941	367	589	2323	1898	1927	945	629	704	17
HDKS0838	12	331	179	0	2	25	0	0	179	0	0	0	0	0	0	0	0	1	0	0	0	0	3	2	28	186	77	0	0	251	197	176	317	118	209	127	0	0	2	17	60	30	371	148	80	320	403	299	4
HDKS0839	81	1529	301	0	0	160	0	2	0	1	32	64	0	13	46	0	36	145	3	1	21	0	0	73	0	0	0	0	0	0	356	114	389	53	224	153	0	1	27	215	58	16	204	560	324	0	0	3	65
HDKS0840	37	33	94	30	0	26	12	157	140	9	4	0	7	59	106	0	0	0	11	1	4	209	185	132	0	0	0	0	0	0	167	197	187	123	241	116	395	362	397	30	134	130	17	16	256	0	0	0	338
HDKS0841	439	328	546	1095	614	617	467	471	523	788	1341	2099	541	384	552	61	71	180	1526	2322	2389	772	803	594	0	0	16	94	88	130	880	282	315	493	699	473	670	852	336	813	529	1107	14	210	354	212	34	77	1319
HDKS0842	249	197	147	62	429	420	265	51	185	682	242	164	529	797	716	75	51	3	1	12	98	592	210	284	480	657	213	182	29	121	269	273	258	486	436	276	35	30	98	643	399	518	262	509	218	0	17	40	85
HDKS0843	615	1689	107	6	13	357	103	403	569	516	838	524	84	214	147	1	3	0	1	362	159	101	308	300	73	349	684	593	648	313	1274	476	571	1839	1325	1060	395	683	1029	1964	836	2208	66	264	270	45	0	10	1
HDKS0844	38	1	5	18	0	77	0	0	0	0	79	1	55	97	18	57	80	14	0	3	142	0	0	0	262	15	54	221	309	336	198	56	33	18	69	43	0	0	38	75	10	166	46	14	18	0	10	0	100
HDKS0845	372	67	632	302	185	50	0	35	171	1669	461	230	146	364	31	45	0	85	0	28	0	105	106	40	755	193	436	13	9	2	853	591	299	527	855	623	101	291	359	850	479	505	588	442	493	120	137	62	81
HDKS0846	358	30	400	305	108	9	47	124	174	114	177	314	168	27	184	271	898	860	1	16	1	26	1	7	122	336	294	1393	1440	1541	191	94	354	295	377	224	85	28	43	71	46	8	846	392	218	1014	871	609	13
HDKS0847	261	16	467	63	0	0	1	0	0	0	1	1	90	91	73	549	346	375	2	1	0	0	132	0	155	278	202	849	715	700	192	81	146	266	235	96	0	0	0	0	19	99	490	184	277	393	721	594	3
HDKS0848	7	0	79	212	1073	91	98	1	385	363	96	286	496	273	38	40	139	91	521	373	277	680	521	164	0	0	0	2	0	1	204	29	85	61	202	220	360	331	218	54	21	341	0	0	0	0	0	0	236
HDKS0849	203	139	766	109	147	34	788	443	215	850	836	354	2	1	4	0	0	1	62	229	220	93	594	118	33	38	367	0	0	0	327	343	107	414	401	229	239	348	266	608	214	316	120	1	5	43	157	98	35
HDKS0850	279	273	273	267	209	161	54	142	20	183	560	217	174	29	234	0	0	69	5	1	1	341	10	192	578	430	1059	235	76	193	162	121	121	136	132	197	231	82	154	215	149	305	274	184	12	0	130	0	32
HDKS0851	13	81	36	92	51	54	4	16	352	308	8	67	1	2	0	0	0	0	72	21	79	34	719	103	0	0	0	0	0	0	98	32	96	211	260	149	38	291	292	140	20	71	148	495	349	33	205	165	521
HDKS0852	20	3	34	0	30	6	4	0	12	0	0	23	62	48	77	60	170	36	0	0	0	1	1	56	69	239	106	687	151	479	63	56	21	76	105	39	2	1	0	12	19	0	142	190	167	287	34	123	2
HDKS0853	229	53	6	13	284	3	0	59	27	77	0	14	0	120	22	3	0	0	5	0	263	24	235	0	0	0	0	0	1	0	284	78	349	67	108	90	61	43	221	56	119	56	23	0	113	1	115	23	104
HDKS0854	131	1141	150	120	50	141	0	58	2	6	13	34	102	2	18	0	0	0	35	1	14	68	1	92	0	0	0	0	0	0	6	63	142	29	9	31	24	9	1	1	8	15	0	0	15	0	0	0	94
HDKS0855	3	78	393	11	14	8	0	0	28	0	0	61	105	164	29	33	72	13	1	1	1	1	181	93	668	537	628	592	203	417	113	28	44	91	175	102	0	0	1	5	1	40	171	237	211	19	0	151	15
HDKS0856	250	762	374	478	872	1016	1865	3244	2538	1425	966	1956	114	53	79	0	10	1	6048	5108	2429	1204	1066	949	138	206	1	16	1	1	832	1017	435	838	896	893	1430	1262	919	852	624	1652	984	389	546	79	73	94	1167
HDKS0857	900	609	952	695	1909	766	46	690	435	264	142	368	2460	3260	2545	6050	10560	10617	25	244	3	7	7	61	2708	2767	4559	17548	12876	14307	1425	1278	1710	2393	1791	1653	252	159	489	359	155	409	2395	2381	2958	7979	10810	6686	146
HDKS0858	333	147	40	27	22	172	96	0	1	94	478	142	901	579	833	185	312	227	0	0	1	86	3	22	505	292	1103	291	82	109	162	173	545	453	739	430	2	20	6	227	260	245	949	1316	276	747	822	496	2
HDKS0859	804	1194	781	150	367	654	2	129	157	968	94	141	2008	1062	631	1984	2922	3493	90	86	107	3	77	126	712	1044	2400	2586	2490	1861	1116	1167	1321	989	1659	848	94	1	20	89	207	131	1376	2389	2620	2408	3248	2937	46
HDKS0860	1324	420	663	698	986	1040	343	535	461	2467	1113	1816	294	454	504	163	675	552	102	148	440	186	1045	241	2153	1397	1874	84	0	123	1513	1797	1519	3001	2486	2186	735	1406	1047	3022	1342	3464	762	894	1465	338	796	255	330
HDKS0861	761	135	1080	259	83	243	109	3	215	91	527	178	1388	2096	1396	852	1252	1225	12	31	1	97	33	190	2297	1899	3044	1847	802	1321	411	591	751	828	578	595	554	409	610	587	343	1088	583	613	475	128	343	172	288
HDKS0862	720	60	77	205	1228	357	387	70	310	334	83	386	2009	1931	2226	337	806	870	371	13	149	2	213	37	1980	2480	3794	6200	5862	5854	692	704	401	750	766	334	143	108	306	475	253	589	1874	2828	1953	961	812	813	41
HDKS0863	1066	488	512	1356	1203	643	314	364	307	1204	255	880	3306	2100	2670	1757	3401	2931	54	51	11	254	418	200	4352	3388	4733	8738	6500	4828	1135	969	806	1317	1394	1312	95	102	123	830	297	532	2523	3104	2566	2140	3709	1391	82
HDKS0864	424	180	105	386	622	460	675	304	124	237	159	78	1377	1148	648	1140	2104	2173	185	9	166	193	0	150	706	896	1378	3390	3362	2378	432	768	485	791	1140	655	487	362	326	441	122	237	527	1425	1825	2662	3258	2545	94
HDKS0865	344	757	475	221	621	292	77	46	47	820	628	707	293	432	211	167	2	0	445	628	550	670	1001	377	315	424	562	0	2	0	402	515	745	976	838	562	711	666	758	1785	658	1865	228	31	26	44	6	13	1306
HDKS0866	24	5	261	33	84	89	1	31	5	20	0	2	587	693	404	557	818	239	0	0	0	114	107	32	284	147	85	1570	1260	1050	139	95	53	124	212	136	92	81	38	57	10	0	400	205	659	314	493	434	79
HDKS0867	35	1	207	0	341	43	127	88	233	37	7	15	76	2	30	0	0	0	41	0	0	218	383	99	69	227	848	75	66	100	127	116	182	217	140	48	208	15	70	173	41	271	160	404	68	104	48	17	36
HDKS0868	4	16	3	182	34	6	0	0	0	0	249	3	157	273	273	429	647	201	1	1	0	1	0	2	387	320	234	521	584	710	40	35	171	89	59	43	0	0	0	0	0	0	293	304	234	521	622	481	2
HDKS0869	436	88	11	0	105	129	16	44	13	329	92	2	187	235	226	0	16	5	40	220	178	3	9	93	87	0	311	430	178	386	93	364	143	174	92	63	174	0	22	12	34	138	28	268	96	285	266	303	164
HDKS0870	833	149	736	813	550	891	3138	2872	3776	1092	1175	2349	101	38	41	57	23	0	1175	614	769	2062	2057	1113	401	261	624	600	506	285	1297	1192	1705	1689	1026	1237	2407	3095	2481	969	308	1755	265	123	111	47	148	11	978
HDKS0871	1518	723	156	1046	1593	1890	1123	481	813	3328	3098	4016	714	486	659	181	180	6	202	263	225	3156	2458	1801	1952	947	2261	418	239	142	1445	1213	1394	3106	2620	2064	674	855	737	2922	2102	3506	849	411	653	567	906	267	489
HDKS0872	2276	3646	1026	2211	2623	1733	5644	5980	5581	3350	4333	4086	2306	3474	2266	3165	3581	4554	5723	4526	4888	3989	3068	1989	7184	4625	10413	4944	5448	3596	2843	2624	2444	4730	3735	2930	741	747	799	2769	1675	2566	6996	4888	5192	1881	998	1029	754
HDKS0873	220	1031	579	690	1805	848	5229	6032	5014	2541	3513	3377	76	309	66	194	399	479	4752	4071	3933	2355	2509	1746	123	157	242	443	388	362	1295	1130	797	632	768	327	482	666	493	526	321	500	405	273	257	669	879	560	814
HDKS0874	618	134	188	17	42	92	0	55	1	0	0	1	185	111	190	486	486	466	0	0	0	1	16	0	129	89	303	970	1013	612	290	152	115	178	204	165	0	112	40	50	64	40	583	226	62	833	1234	1082	36
HDKS0875	291	8	417	640	135	11	14	3	0	1	0	17	408	224	397	244	358	278	7	3	1	0	0	0	184	172	718	2077	1367	1929	182	304	329	129	118	195	210	69	7	50	31	150	347	569	349	1560	1990	648	5
HDKS0876	38	0	8	212	2	22	0	0	0	8	172	54	155	85	245	0	0	0	0	1	95	2	172	81	0	0	0	256	161	29	2	13	14	51	37	13	0	0	1	7	3	1	19	1	98	1	118	175	0
HDKS0877	12	3	7	36	166	55	33	37	22	54	0	319	850	325	513	983	1164	813	12	22	0	37	207	48	628	358	1438	884	863	724	325	217	173	227	244	197	0	0	0	9	0	161	533	573	89	1105	1479	797	9
HDKS0878	0	3	4	0	0	0	0	0	1	0	0	0	1	9	1	57	0	10	0	0	0	0	0	0	13	6	51	27	7	32	0	2	15	21	27	9	0	0	0	0	0	6	35	4	7	52	106	102	0
HDKS0879	1	47	1	0	3	12	0	0	0	0	0	0	5	0	16	11	0	5	0	0	0	0	0	0	0	1	0	94	18	68	6	0	1	6	0	0	19	0	21	0	0	2	0	0	0	0	0	0	0
HDKS0880	671	555	574	499	787	296	438	806	682	784	1308	2350	36	10	60	0	0	147	39	205	91	338	1083	728	116	61	1	0	1	0	947	807	1050	1226	1220	820	2757	2937	1813	1818	746	1342	302	62	36	32	52	14	374
HDKS0881	336	1105	1431	393	47	286	581	1149	376	1322	679	1439	3	144	236	63	81	0	645	534	322	586	404	424	345	646	866	4	4	1	891	1423	1359	1669	1465	1259	2025	2201	1441	1598	380	1134	532	413	517	37	87	42	599
HDKS0882	9	528	323	249	136	39	233	609	624	896	1137	488	0	13	232	0	0	0	99	26	69	561	723	337	149	10	0	13	18	1	104	368	289	75	213	211	233	431	247	564	176	396	2	5	100	0	1	1	192
HDKS0883	55	40	158	203	209	75	0	0	1	31	20	2	534	329	470	159	413	101	1	3	0	14	42	54	104	72	356	1146	743	1516	141	24	146	68	127	184	0	0	0	0	0	0	261	229	153	1272	655	441	0
HDKS0884	1240	888	547	106	205	319	499	1294	1500	336	747	1226	189	60	102	0	0	0	838	1252	337	772	1733	600	213	122	170	0	0	1	1585	1868	1081	1017	1056	801	1342	1238	924	619	424	920	119	30	419	2	212	102	1302
HDKS0885	362	2018	943	330	64	383	792	865	944	211	397	167	1	0	2	77	10	123	93	183	336	501	607	199	61	0	317	51	69	168	1209	1706	1198	585	770	594	765	606	550	351	139	458	244	344	193	0	104	73	423
HDKS0886	523	458	453	556	569	449	1097	1793	2097	1415	886	1446	0	1	1	91	496	136	1271	2312	1322	1037	881	611	48	0	1	6	1	0	738	1167	741	1104	694	671	499	1734	1479	461	515	978	186	141	318	0	0	0	439
HDKS0887	845	244	752	744	1853	1062	554	257	977	499	1125	617	3001	2645	2563	4345	7803	9759	509	251	30	581	495	227	1919	2209	4624	12082	9374	11437	701	1004	1201	1416	998	1177	28	129	138	322	82	343	1637	1455	1788	4266	4211	4083	358
HDKS0888	1099	895	1783	1327	1117	777	3390	4697	4208	801	1448	1437	544	209	458	1	188	172	1125	2870	1528	1923	2657	1895	237	369	673	4	0	4	1223	1339	1410	1606	1175	940	1040	1501	1072	1147	688	1821	590	666	114	250	505	282	1273
HDKS0889	1398	339	8	616	145	1103	1598	1333	1044	762	1255	1020	588	629	358	35	194	83	445	572	67	1960	694	863	184	244	399	846	383	572	450	424	674	781	1008	949	369	683	443	1425	895	1876	80	294	466	16	428	95	111
HDKS0890	332	502	214	784	1273	984	214	34	356	306	36	120	849	1296	1333	1591	2928	1527	181	5	3	195	202	207	2243	1603	2698	4564	2450	3558	715	1166	731	1082	1274	964	107	22	28	333	196	582	2207	3248	3358	2011	1419	2203	50
HDKS0891	1294	1175	888	1225	1691	622	293	190	400	474	379	725	3224	3404	4067	1801	3108	5185	994	693	147	53	146	79	4268	3830	9422	8291	5469	4939	1886	1193	1667	2530	2013	1675	400	1139	480	1291	780	1421	5574	7847	4790	4751	3572	3281	828
HDKS0892	1254	746	530	1078	1550	1502	185	160	345	445	57	22	4159	4435	4246	7011	11386	13623	27	113	127	14	6	24	3709	3827	5846	21746	18291	16177	2056	2105	2191	3497	2590	2307	6	26	40	248	69	119	5193	5126	4218	10786	13330	10116	63
HDKS0893	6	17	9	163	1	9	79	16	751	96	1014	190	30	0	1	0	57	0	0	0	0	71	470	121	252	389	204	0	0	0	224	64	143	169	305	123	750	231	419	576	224	283	380	704	0	98	301	16	6
HDKS0894	110	193	123	9	42	25	1	0	0	0	0	0	56	387	507	482	818	422	1	0	0	0	2	0	88	104	6	920	689	595	90	168	76	32	127	108	0	0	0	0	0	4	330	360	336	967	507	476	7
HDKS0895	892	173	130	154	310	180	1	33	4	194	57	131	1295	1081	1226	2175	4126	3056	115	74	223	6	9	1	1296	2247	1606	5941	5097	3042	407	517	436	654	522	748	80	242	118	136	201	161	1656	834	904	1333	1316	2599	3
HDKS0896	1057	1697	472	734	772	1205	22	257	264	1422	612	942	1606	1133	2774	3700	4163	4839	643	197	65	386	478	374	2106	2485	5049	15072	11593	8654	1425	1167	1089	2172	2054	1681	136	81	65	367	114	229	2902	3678	2817	9068	7731	8592	126
HDKS0897	229	229	209	1359	978	1004	1558	2059	2162	998	1084	802	2526	2137	2144	107	45	370	31	399	1027	183	951	185	4479	4578	5232	691	325	128	487	1014	827	1397	1080	847	461	179	277	1345	501	812	1752	1133	2068	298	297	343	86
HDKS0898	4	1	144	42	6	66	0	0	0	0	60	20	41	318	129	73	16	70	0	0	1	0	0	0	0	0	1	138	115	309	189	112	88	163	115	47	0	0	0	0	0	50	29	10	188	3	3	11	54
HDKS0899	401	851	91	326	608	202	355	102	374	51	84	59	429	617	314	996	855	775	337	38	97	0	78	17	524	552	1333	3201	2559	3231	467	229	221	619	659	447	31	1	103	394	138	426	720	798	580	1282	1559	638	383
HDKS0900	63	185	119	220	1	9	554	170	15	22	5	12	1	0	0	8	0	6	0	0	0	9	0	52	0	0	0	0	0	0	380	114	134	58	25	13	115	58	136	0	91	106	82	211	0	0	0	0	106
HDKS0901	66	3	8	72	56	161	148	0	125	0	6	0	230	175	118	225	213	187	5	3	0	3	0	2	254	196	526	661	1247	404	192	504	162	186	257	85	0	0	52	3	36	77	322	103	343	456	621	393	7
HDKS0902	3	123	2	10	0	2	0	0	0	0	0	0	0	0	0	0	0	0	0	0	0	0	90	0	0	0	0	0	0	0	134	18	36	44	84	30	0	33	0	0	0	87	0	0	5	3	84	46	41
HDKS0903	578	312	491	399	564	543	255	93	302	1001	561	539	1172	1741	1438	147	546	274	2	1	1	1187	1535	745	2442	4260	4535	814	377	162	518	720	856	1009	1237	989	417	190	404	879	696	825	1301	1193	1389	1286	1383	1378	400
HDKS0904	1680	53	780	473	122	60	3	6	254	5	158	168	1572	993	1185	801	1559	1683	23	296	126	3	5	35	447	449	474	3771	2317	2955	627	317	503	511	808	414	137	11	36	284	69	193	1629	1668	1255	1357	1381	2025	106
HDKS0905	0	1	4	20	103	0	0	0	9	9	15	1	127	0	50	203	315	223	1	2	0	0	0	0	0	0	0	705	749	804	0	30	79	2	47	67	113	8	38	9	14	6	44	250	0	11	47	104	44
HDKS0906	674	30	481	112	17	9	147	173	8	275	88	179	121	133	310	113	27	0	3	0	2	16	0	55	339	124	344	1145	908	419	445	183	229	345	213	159	24	0	16	18	0	30	538	278	369	771	515	358	5
HDKS0907	366	43	478	26	459	129	1	38	8	28	47	2	495	949	244	252	896	382	13	6	0	2	0	0	335	169	923	3562	2748	1396	357	466	745	864	741	685	0	19	7	112	31	139	432	429	828	2262	1826	1570	35
HDKS0908	48	17	115	31	246	57	0	1	0	0	58	0	195	186	158	0	177	33	5	1	7	0	164	44	552	200	72	238	255	508	214	177	108	78	103	80	1	0	1	86	3	63	458	145	458	536	679	534	148
HDKS0909	276	232	378	58	0	16	0	1	1	1	214	78	127	0	0	51	0	0	0	0	0	0	0	0	0	3	1	63	38	92	181	308	255	142	106	152	335	0	7	15	10	102	398	51	111	62	140	65	463
HDKS0910	7	3	21	57	32	20	53	158	221	1	15	0	177	108	241	139	365	58	0	58	165	0	0	0	299	143	370	820	638	408	132	45	120	141	52	80	5	4	24	7	8	5	18	100	7	598	558	238	9
HDKS0911	1333	1578	542	584	1158	1023	776	466	960	440	664	735	1670	1270	2135	1969	2817	2387	47	378	248	974	146	211	1850	2135	3686	4723	2585	3000	1390	1906	1459	1753	1652	1347	402	1	0	471	158	358	4343	2775	1627	4344	4091	3238	294
HDKS0912	284	299	293	91	7	510	0	324	54	14	3	100	327	186	306	519	478	467	2	1	0	2	3	12	157	191	216	2148	1419	1018	306	203	194	214	184	168	0	0	0	2	0	0	381	508	632	431	803	281	4
HDKS0913	573	123	742	464	273	4	455	464	452	833	174	98	328	73	97	109	242	220	902	533	716	806	533	240	95	7	497	1	0	1	436	683	760	627	272	462	666	610	388	302	161	428	236	726	97	42	0	112	151
HDKS0914	464	470	757	139	215	171	694	546	767	802	889	466	267	59	41	0	0	0	1204	684	864	1018	602	239	0	0	0	159	335	177	504	619	809	869	787	602	869	891	873	642	347	755	399	199	99	1	97	142	1251
HDKS0915	851	416	856	829	2892	1884	560	580	642	2382	3329	3971	4583	3905	3506	97	73	323	514	730	75	540	563	217	8419	9399	12170	285	73	282	1027	985	757	2574	2394	1607	510	329	365	2920	1699	3444	1566	983	1294	126	109	334	75
HDKS0916	1121	864	677	370	782	438	2133	1058	2078	2024	3080	3129	218	234	155	230	526	523	698	436	336	4479	3742	3743	684	741	61	430	231	718	847	731	1205	989	854	740	1169	1180	1261	869	501	1846	578	237	183	469	272	367	421
HDKS0917	309	594	1172	671	1823	771	1102	945	1525	635	1678	1341	3410	1272	1916	1844	2562	3416	280	290	10	1287	1479	677	4975	2466	6468	5501	4790	4025	981	1621	973	2244	1786	1217	88	35	10	455	337	514	3438	2326	2983	1805	1283	1119	50
HDKS0918	1383	666	1113	355	790	1744	1418	928	2345	1883	3396	2262	1995	1460	2340	145	265	168	268	135	2	1868	3071	1221	2958	4563	5331	500	281	305	1338	1737	1974	2537	2607	1935	819	1110	1057	2710	1544	2762	1148	1227	957	622	363	628	722
HDKS0919	702	266	1851	1417	1824	1912	902	1415	1023	2968	3102	5385	163	355	491	446	373	1113	362	342	802	1945	3206	1510	2527	2702	5764	750	1483	756	1575	1377	1209	1418	1378	1072	697	1563	792	2217	1367	3254	661	658	246	134	678	439	162
HDKS0920	482	548	1118	763	561	878	275	313	287	104	993	1044	1972	1995	3540	160	1053	855	17	30	25	114	371	171	1937	2836	4927	1969	1222	2019	826	813	631	1717	1789	1146	229	297	290	1642	237	1663	3157	4613	2388	725	389	377	13
HDKS0921	5	132	751	375	193	578	1978	1850	2554	669	1656	2411	403	118	76	0	148	1	2264	1805	2461	1438	2132	1061	719	99	413	5	0	1	461	684	730	682	439	262	903	679	730	455	282	367	72	14	116	18	87	62	1451
HDKS0922	191	718	1034	684	1243	697	13	223	98	204	527	580	2027	2308	2016	2178	2255	2232	253	8	3	464	427	108	1902	1863	4516	3975	4430	5181	1318	880	1005	1271	1406	787	25	751	78	343	67	242	1636	1481	1493	1848	1927	1545	70
HDKS0923	295	332	1225	412	1846	181	58	323	1	167	46	9	3409	3006	3272	2940	3944	6609	11	18	3	242	22	18	2243	1789	1857	10966	7049	7257	1078	1409	735	1351	1427	872	0	0	0	296	10	49	1344	2155	1009	6152	5650	5137	96
HDKS0924	336	463	97	1799	1231	600	270	226	176	1049	674	1417	2051	2136	2444	0	168	142	1	301	68	1193	711	438	3638	4132	8386	0	2	7	905	907	1016	1929	1199	1286	504	876	773	1140	488	1940	1444	1350	1973	145	490	102	763
HDKS0925	333	713	1036	844	593	334	1267	1669	1757	1358	3191	3054	1121	488	398	151	62	40	1232	2724	1589	2878	2429	1266	21	309	573	5	3	1	881	931	811	1207	1132	874	1703	1233	1254	1071	657	1521	379	845	651	432	501	346	1319
HDKS0926	898	868	334	1060	923	1547	369	600	1194	1567	696	1568	1632	3141	2623	72	9	146	618	81	159	680	945	593	5184	5920	9388	2373	1252	2264	1021	1576	892	2863	2645	2097	1916	796	260	1851	1411	2661	2996	3965	2785	297	829	682	190
HDKS0927	849	787	892	1685	2544	1549	19	185	166	1747	1508	2710	5578	4935	6402	2217	3740	4984	127	725	41	477	369	1071	7515	8113	10827	12912	9438	10471	2064	1621	2159	3767	3255	2212	1118	283	648	933	439	1220	4900	3598	3358	1635	2899	1105	229
HDKS0928	775	1062	260	612	1973	817	929	424	748	1335	1764	1995	1400	1763	1165	862	1555	1427	334	1002	386	1700	2736	2406	1272	901	2628	251	104	136	465	804	867	1499	1597	852	1706	2397	2363	1583	722	1792	1041	748	977	93	36	1	1335
HDKS0929	215	410	459	1098	1065	1470	112	115	449	933	890	873	3506	2803	1980	427	1242	751	591	11	380	219	293	139	5554	3595	8211	5415	4827	4047	720	817	576	1293	1765	1220	736	212	579	1555	716	1384	4770	4402	3052	733	852	1146	17
HDKS0930	905	656	248	773	236	270	601	951	1052	1362	1042	655	137	245	311	242	148	194	35	19	391	1995	478	673	1620	1436	4209	1	1	1	905	757	833	1393	1223	1325	1394	702	1372	2222	1523	2062	584	1430	360	337	3	175	353
HDKS0931	35	8	58	66	437	385	546	957	296	883	178	223	0	0	0	0	0	0	148	25	174	167	123	69	0	0	0	0	0	0	86	155	84	83	95	45	65	108	57	11	57	28	5	19	1258	0	0	0	34
HDKS0932	150	364	412	333	316	1013	456	379	482	803	1740	1425	486	578	997	449	416	616	0	5	97	203	793	270	1449	1849	5168	111	176	229	800	1273	1391	2496	2308	1476	1198	1063	959	2079	942	2071	899	553	560	25	24	41	437
HDKS0933	872	66	377	621	651	748	301	460	396	2148	1383	888	2455	2252	2948	1512	1423	1092	1	6	3	793	725	412	2226	3527	4857	1167	787	1281	869	861	883	1650	1305	1210	136	209	87	530	493	250	3675	3321	3602	330	847	983	21
HDKS0934	297	1520	736	197	988	700	7	19	349	656	91	303	1502	1511	1949	1387	1505	1655	552	359	379	457	436	403	2003	1667	2910	3396	3248	2303	905	781	623	877	1242	794	147	78	198	416	305	204	2612	2741	1803	1321	1251	802	5
HDKS0935	627	1461	1243	1308	484	1002	20	107	73	2453	1397	2161	690	412	1367	0	2	1	0	455	3	1508	1537	1167	1406	1188	2414	0	0	7	814	767	869	1272	1602	864	497	837	454	1305	765	1708	1595	1316	936	108	279	362	67
HDKS0936	428	568	1262	1061	763	1141	43	236	413	1505	2414	1336	4538	2364	3174	418	347	1060	164	554	462	297	245	160	4701	6139	8769	2675	2822	3060	2198	2177	2002	4380	4404	3333	354	352	629	2416	1146	3284	8907	7114	8272	915	1154	1765	231
HDKS0937	220	386	50	104	225	0	112	421	171	183	244	105	0	0	0	79	501	104	0	0	0	270	555	19	0	0	0	0	0	0	399	428	52	274	278	261	289	448	331	366	33	599	35	0	20	0	1	0	231
HDKS0938	93	250	612	316	324	853	22	117	350	119	889	240	1314	811	1541	60	1	1	173	205	252	1155	561	767	1813	1437	2095	1	39	2	932	991	1125	2331	1492	1125	129	472	82	864	476	640	2228	1854	2242	704	1655	936	475
HDKS0939	49	108	14	92	285	25	123	107	67	244	10	112	55	72	423	562	650	231	76	784	14	242	2	111	1	0	0	33	116	12	114	211	301	428	302	131	156	289	697	301	240	755	125	82	135	0	0	0	128
HDKS0940	56	486	355	627	930	1329	553	212	488	908	1005	1021	2248	2531	2413	402	682	1098	19	348	1	1503	1425	781	2733	3225	4938	2	2	10	612	556	522	1556	1274	1043	435	462	150	1400	788	1628	1012	1433	1370	1084	1124	739	295
HDKS0941	248	96	320	381	591	387	170	184	130	345	773	391	1559	1022	1951	1145	845	1343	5	2	0	391	560	105	1812	1799	3540	3967	2409	3966	432	359	288	1017	1238	905	34	0	85	693	398	406	1918	2345	1371	502	143	303	86
HDKS0942	7	332	407	67	27	243	0	18	1	0	297	15	109	102	93	0	1	0	1	0	0	251	1	82	4	114	56	0	0	0	117	244	371	358	421	143	18	105	144	412	41	379	202	294	106	1	35	0	171
HDKS0943	24	283	104	120	120	127	65	123	118	163	64	171	408	317	303	40	74	6	687	711	305	188	18	112	2043	1182	1650	163	109	198	288	115	263	165	126	99	6	4	0	3	125	142	25	0	59	5	11	8	0
HDKS0944	77	23	1	0	0	0	21	5	11	275	50	117	0	0	0	0	1	1	2	0	0	1	128	0	0	0	2	0	0	0	90	31	29	27	68	27	15	30	38	0	0	117	0	16	0	0	0	1	67
HDKS0945	384	240	425	768	1414	376	505	579	204	212	224	159	2360	2136	1270	2951	5103	3930	637	396	214	1482	2456	1377	396	352	1419	119	221	59	769	552	912	1460	1025	1017	154	229	567	383	405	417	2460	2169	2515	2387	2442	2635	1106
HDKS0946	146	184	414	162	0	79	0	0	0	14	3	0	135	114	17	136	94	159	0	3	0	0	0	19	464	42	44	233	74	6	88	98	83	106	104	93	0	0	1	19	0	0	232	284	326	0	8	3	52
HDKS0947	66	6	87	272	14	10	120	46	21	7	261	176	209	139	173	0	0	21	12	0	2	71	6	70	387	510	926	2	0	0	196	333	275	172	306	286	138	384	143	382	87	201	983	741	826	76	136	49	0
HDKS0948	141	178	51	104	121	181	3	318	272	52	25	7	331	641	843	1	31	1	35	57	1	162	54	54	211	597	1057	70	0	7	4	136	275	282	362	246	0	0	63	59	83	80	658	1066	1673	109	121	82	0
HDKS0949	29	19	220	42	203	0	1	71	51	7	107	31	93	153	10	48	285	102	36	177	0	0	0	0	170	122	221	26	0	229	105	150	199	37	349	98	47	1	0	1	6	0	144	13	72	115	383	292	3
HDKS0950	1160	2741	1103	956	1674	1099	1880	1164	2511	3183	2397	2443	426	649	215	113	1	217	79	445	935	1795	2671	1865	338	566	1061	0	0	2	1355	1340	1220	2463	2795	2519	2629	3058	2622	3184	1653	3346	922	719	259	67	147	125	671
HDKS0951	102	2	9	82	204	240	547	398	11	409	82	219	499	511	315	270	798	447	2	9	1	245	1	71	1195	1210	1491	1890	1809	1764	105	157	218	148	194	137	0	0	0	16	5	0	301	193	64	146	475	568	1
HDKS0952	0	37	10	2	0	0	0	0	1	7	9	9	0	0	0	3	226	14	0	0	0	0	0	0	0	0	0	0	0	0	167	107	192	41	35	165	150	154	73	32	40	117	8	0	0	0	97	0	0
HDKS0953	191	772	70	27	192	20	3	0	46	160	1	4	378	305	197	254	992	732	4	0	234	0	0	0	7	171	210	835	407	622	619	139	230	396	366	218	22	70	40	92	10	570	774	1192	434	654	924	734	3
HDKS0954	227	712	363	295	154	129	351	297	29	410	171	382	239	586	56	26	160	208	375	163	324	328	303	161	802	560	1168	0	1	2	574	440	263	394	414	342	241	94	297	293	50	420	456	394	370	84	199	174	446
HDKS0955	1941	2115	3552	2474	2707	1910	7284	9101	8996	3674	2745	5806	150	366	238	590	598	895	3003	2016	2009	5491	6169	3553	410	440	867	540	733	621	2126	3071	2275	2467	2250	1548	3199	3690	3460	1967	1134	2839	609	328	245	475	861	253	1179
HDKS0956	527	126	376	818	293	751	297	154	395	1329	370	2393	1398	946	1152	52	94	45	435	800	578	822	1433	616	2072	3044	5054	453	125	545	1340	999	1239	2166	2280	1839	1024	880	1127	2645	1496	3088	2375	1737	1448	593	944	402	444
HDKS0957	335	43	22	1	0	81	15	59	39	117	319	308	0	0	1	52	122	118	94	217	23	101	245	280	184	257	362	0	0	0	90	161	340	157	41	115	64	158	81	138	3	81	224	11	141	47	26	39	27
HDKS0958	486	185	128	110	89	144	288	83	12	37	40	32	80	3	1	175	197	94	201	0	4	458	435	126	0	0	3	1	1	0	269	107	199	218	120	217	350	414	202	419	201	395	0	104	1	157	123	154	521
HDKS0959	0	2	138	4	97	283	0	1	0	214	582	741	53	5	1	56	0	0	3	0	46	52	141	136	1	63	181	0	0	0	150	105	49	111	79	96	85	0	14	116	77	11	83	361	104	0	0	0	114
HDKS0960	139	36	0	23	33	248	0	0	1	35	0	118	216	95	126	27	257	11	0	0	0	0	0	0	8	58	0	185	112	39	58	62	159	82	133	103	228	127	84	147	62	68	177	3	52	163	405	431	16
HDKS0961	1931	1423	984	742	1376	676	96	215	897	170	541	166	2926	2065	1904	2139	3897	4321	224	398	178	136	153	49	2625	3404	5694	7246	6203	5509	2227	1638	2373	2694	2701	1925	70	138	50	127	81	422	2426	3476	2790	7330	10003	7592	182
HDKS0962	780	477	941	723	1641	1381	1645	1922	2004	1078	1158	2432	112	230	146	0	32	16	1310	610	124	1778	1882	1141	176	403	979	6	200	32	959	1083	785	1629	1226	692	1858	1582	1968	1623	729	1695	138	21	48	217	114	371	604
HDKS0963	373	128	519	1195	881	1649	847	1467	1330	1089	1691	2516	733	969	1270	2124	1299	2471	2209	1536	1074	3703	3247	2391	1235	1117	2539	993	524	684	1225	871	604	1978	1652	1504	1780	1987	2176	1788	992	2884	815	938	668	519	904	766	2716
HDKS0964	0	2	230	53	127	153	0	0	0	0	1	1	256	53	148	322	198	335	0	2	0	2	8	0	44	208	201	435	459	636	25	249	19	138	77	47	164	11	1	73	0	0	34	184	118	280	250	361	53
HDKS0965	32	0	259	3	1	2	136	278	125	200	47	436	21	2	128	0	0	0	0	1	0	463	52	427	213	494	353	4	2	8	54	125	15	20	99	37	9	91	78	48	22	104	0	42	42	0	0	0	1
HDKS0966	737	584	645	1030	1611	907	214	221	519	98	20	254	2016	1502	2037	3881	5358	5731	274	77	437	3	5	1	1759	1796	3767	8205	6179	6299	725	750	948	1319	1184	937	1	162	1	66	3	48	1906	1043	1969	5909	6112	4712	97
HDKS0967	426	721	323	54	252	182	1109	309	1093	404	432	23	257	526	351	1346	1563	1349	40	511	267	498	126	345	523	884	830	2138	2105	1630	350	97	239	215	231	135	60	105	127	53	3	51	410	551	354	489	495	274	152
HDKS0968	64	48	534	88	52	6	0	0	0	1	1	57	144	19	340	68	13	0	0	3	0	1	0	0	498	94	667	754	1151	742	106	135	42	143	173	183	76	22	40	0	2	1	103	67	287	9	40	94	0
HDKS0969	973	317	451	144	286	114	306	1140	102	1175	84	734	218	31	53	66	48	0	37	116	143	368	252	707	110	0	9	0	0	2	562	661	644	631	964	553	256	392	304	592	359	736	291	243	60	0	0	0	0
HDKS0970	1106	219	526	500	510	413	140	25	326	574	69	1074	162	239	418	0	81	201	138	48	183	506	578	698	368	361	261	2	97	65	731	679	846	777	850	520	301	546	525	381	498	404	207	365	17	4	1	0	19
HDKS0971	1018	434	748	650	44	522	1139	1741	804	796	1208	864	1015	649	734	730	711	495	459	18	149	593	976	166	2202	1579	3299	841	533	695	780	720	554	443	274	353	307	477	339	369	120	432	8	176	157	67	147	353	218
HDKS0972	409	161	178	56	534	22	562	325	570	150	141	362	59	22	1	0	0	3	513	174	144	306	567	125	60	43	15	1	0	4	683	273	549	348	289	263	448	349	401	278	240	22	535	553	313	273	541	312	140
HDKS0973	358	614	365	132	1353	497	1881	3680	2202	1134	436	352	35	11	8	8	27	50	1950	608	1463	1688	1732	1302	0	116	66	183	270	128	309	359	447	200	261	197	600	517	356	227	17	27	211	269	249	111	9	122	180
HDKS0974	488	477	481	170	1059	1149	632	776	26	330	1501	730	971	1614	1065	215	460	586	2	15	2	1277	109	714	2003	2344	4018	377	328	304	879	654	738	1250	1043	1242	1089	864	1300	1498	1000	1569	747	1309	792	309	202	335	725
HDKS0975	482	372	672	393	929	613	255	377	400	366	481	446	1694	1733	2167	1456	1503	1925	149	18	20	746	1640	1135	4186	3374	8307	1459	550	983	1331	1035	1097	1444	1634	1523	333	331	363	989	678	1750	2647	3172	2128	1610	837	1298	1220
HDKS0976	168	735	170	0	29	269	530	173	416	0	1	4	78	1	110	0	0	0	28	1	303	102	308	0	0	0	0	29	93	14	729	740	402	330	414	180	199	162	92	21	45	201	272	417	309	207	176	158	93
HDKS0977	178	338	63	284	524	204	1	42	3	11	90	5	1197	674	1120	1038	1638	2487	4	2	0	48	39	29	448	701	565	5237	3044	2707	101	109	229	172	272	365	35	102	4	166	173	72	710	334	748	1045	1144	980	103
HDKS0978	31	90	58	415	569	115	572	370	666	276	1077	383	120	69	205	0	3	0	2486	896	589	484	992	184	166	243	765	6	3	1	352	319	426	334	411	287	928	1421	938	428	293	440	150	273	148	39	242	80	1196
HDKS0979	1519	582	456	484	709	207	1616	1786	1536	515	412	641	10	256	174	0	150	1	819	575	2373	889	248	710	156	235	159	1	0	2	761	1000	1110	765	1410	685	1364	1542	1140	593	444	783	665	433	371	129	326	80	517
HDKS0980	131	563	698	1165	645	1018	3359	2943	3213	575	921	753	487	241	258	0	48	1	979	726	417	2629	1412	2150	258	368	66	161	183	0	1358	1334	1752	1175	1025	1107	2007	2080	1734	1337	400	1453	208	117	178	262	153	128	412
HDKS0981	183	214	354	391	539	249	719	432	600	288	819	973	328	740	911	245	14	703	335	202	300	603	655	482	293	523	199	0	0	3	636	852	423	898	765	655	736	538	784	1045	362	980	345	489	560	49	249	173	33
HDKS0982	842	87	224	206	720	147	1380	537	950	432	234	481	3	15	97	3	13	182	577	250	483	467	296	315	32	175	338	4	0	0	235	630	556	661	678	565	674	643	1005	695	479	996	333	189	221	481	178	96	556
HDKS0983	1129	1422	544	714	1455	509	829	357	795	910	850	498	1663	1746	2501	1860	1976	2458	483	546	225	418	1008	449	1999	2158	4656	916	436	418	983	577	1217	1172	1467	1205	572	217	231	1790	656	1861	1356	2304	1763	398	615	170	214
HDKS0984	933	877	1332	336	177	721	52	9	391	484	225	204	799	1343	740	562	423	463	893	8	3	114	50	330	1096	1119	1430	38	13	394	1228	1666	900	893	923	587	100	155	0	261	282	593	1470	1286	868	446	447	178	1
HDKS0985	1017	472	962	1404	1677	1660	481	510	673	455	846	371	5302	5240	4919	4652	7547	6952	1473	466	634	2350	3091	1754	878	1559	2068	398	55	127	1727	2093	1192	2596	1798	2071	26	369	687	901	318	751	2847	3949	3630	4316	4971	3514	767
HDKS0986	992	1000	1672	354	619	600	1398	1252	1482	1454	1263	449	327	942	93	0	0	0	2095	1256	1378	269	1062	679	102	242	650	4	0	0	2661	2467	2159	901	1076	698	395	946	340	620	770	921	682	458	394	93	27	8	572
HDKS0987	53	880	0	4	134	0	0	47	170	0	0	32	40	270	330	187	287	213	1	1	0	1	4	0	104	4	194	446	321	319	103	107	213	192	42	70	0	0	12	0	0	29	277	52	62	502	770	456	4
HDKS0988	220	77	206	341	603	620	18	78	108	4	115	39	1163	1037	1676	969	909	1281	55	2	2	109	7	102	737	797	754	858	1050	940	476	296	317	658	447	412	40	119	23	458	79	492	1078	1461	843	1112	1196	1342	75
HDKS0989	275	444	128	151	66	222	3	0	0	4	0	0	0	0	0	0	0	0	1	2	0	15	16	87	268	656	1287	0	0	0	68	22	31	303	172	155	452	260	276	140	58	190	0	38	100	0	0	0	4
HDKS0990	155	1	46	291	51	108	0	0	57	188	41	6	233	35	321	188	246	92	3	0	0	0	0	0	531	526	1322	595	443	128	176	184	127	136	221	305	5	148	135	326	61	272	429	186	488	0	178	24	16
HDKS0991	265	1363	883	608	1599	462	2476	3813	2150	1557	1278	2179	665	8	298	70	127	40	1519	2451	761	2556	2399	1144	662	440	1822	171	2	1	899	675	841	1179	757	727	1468	1653	1409	786	343	1477	502	456	447	643	1199	462	851
HDKS0992	295	265	276	152	570	15	161	58	4	369	246	155	1	210	46	17	6	2	3	10	406	183	1331	163	1	0	0	248	133	94	352	466	382	778	716	336	257	147	207	688	360	523	348	356	201	213	25	3	587
HDKS0993	425	232	592	42	264	320	126	1	0	254	146	21	1466	1173	1277	3237	6411	4149	182	9	5	3	12	11	1102	1010	2141	5052	4507	3857	474	436	535	309	404	255	93	75	407	1	34	195	485	173	751	820	1024	1168	4
HDKS0994	290	87	251	592	592	189	59	3	256	56	208	159	602	632	1502	1913	1237	1094	3	5	0	21	50	80	998	340	1387	3595	3656	2538	559	320	52	671	535	554	39	6	0	58	57	135	233	327	1110	2531	3381	2466	16
HDKS0995	390	317	63	453	361	632	14	115	190	287	212	607	1612	821	1952	431	490	875	5	3	0	162	87	173	1726	2216	5778	1693	1879	1920	247	312	221	894	686	542	86	319	121	414	200	306	2110	1386	1463	845	720	599	181
HDKS0996	63	63	64	366	249	71	113	155	145	182	158	477	794	603	500	0	2	1	0	1	56	88	448	91	1365	1227	2412	450	210	145	619	265	467	746	516	486	419	284	67	777	516	585	835	920	359	125	217	31	4
HDKS0997	383	2	90	78	596	336	1	0	3	413	279	5	716	628	776	277	295	176	4	299	26	153	243	1	670	774	1664	2709	2790	1994	284	486	331	630	840	722	164	58	101	193	41	391	961	1503	1416	360	510	750	10
HDKS0998	630	727	430	1193	927	703	384	1001	642	386	10	288	1841	1615	2689	1669	2379	5656	191	440	18	265	183	11	3439	3117	5989	10165	6713	9035	577	476	676	1004	770	654	34	134	2	58	69	224	1667	1103	2774	2100	2626	2070	100
HDKS0999	308	423	50	305	637	356	21	12	427	27	11	319	2223	2197	1955	1191	1546	1465	858	38	5	31	204	73	4278	3500	6381	4395	4721	3195	207	616	627	1066	1218	831	8	1	137	200	157	281	1608	2627	1000	1022	1179	1553	10
HDKS1000	778	748	159	421	912	230	118	3	461	381	52	751	1249	531	969	2522	2138	2473	5	4	3	0	174	156	615	249	1214	2757	2130	2213	403	493	528	409	923	572	43	42	37	35	122	213	1827	1283	2081	2101	2977	1729	7
HDKS1001	208	374	353	855	415	575	5	72	310	122	16	234	1706	1385	1675	688	1403	1561	2	1	4	0	118	58	2747	3583	2167	2813	2729	2942	412	680	692	679	969	418	165	49	190	329	355	196	1365	1597	2031	956	1214	1441	20
HDKS1002	359	1042	278	323	630	629	191	264	242	499	156	540	508	375	1213	775	1240	1914	24	159	130	120	150	159	1186	1068	2286	5094	3525	3395	537	396	374	1167	1127	594	117	136	96	27	3	235	1250	1374	2070	3841	4163	3125	50
HDKS1003	133	259	590	882	1266	615	230	106	303	436	1141	1220	2285	2033	1880	1195	1473	2285	370	257	101	812	174	205	2834	3328	4845	2510	1527	1312	674	400	792	684	873	684	37	163	230	908	298	505	1739	1847	783	1618	1325	1250	51
HDKS1004	742	847	337	300	1191	1096	72	319	25	211	461	229	3661	3399	2285	1447	1219	2271	258	25	2	304	3	145	4190	4668	6877	6524	5397	5566	683	567	826	1058	1038	866	254	265	217	474	181	485	2630	2573	2757	1710	1940	1496	70
HDKS1005	328	266	927	878	289	407	30	293	183	274	214	38	1878	1591	1035	180	63	322	4	88	260	228	361	176	1234	762	1840	4	0	0	988	732	670	987	1163	551	312	350	223	398	246	727	1660	3073	1396	465	225	425	60
HDKS1006	927	683	178	295	695	322	0	29	3	30	521	413	1728	1145	1576	1107	1977	1950	0	19	73	126	0	2	1385	1544	945	2585	2008	1846	716	768	783	983	1136	677	404	150	119	341	263	539	2301	2848	2436	572	1341	1098	12
HDKS1007	427	62	557	490	318	445	1	127	13	1856	396	275	1138	1467	766	468	109	313	151	51	94	401	230	355	276	149	328	1	1	5	458	1236	883	733	926	515	81	50	1	527	131	87	1479	1636	1273	290	790	554	0
HDKS1008	430	554	885	638	1065	535	365	322	524	1503	1292	698	1668	1055	1063	6	85	167	147	393	566	1645	1259	1369	437	227	364	658	318	842	377	838	662	841	1355	557	599	782	543	962	732	1548	445	546	1602	244	616	148	842
HDKS1009	870	188	1063	193	1035	937	2918	3104	3153	1595	1051	2145	258	268	296	338	242	150	2892	1911	2011	885	461	787	239	4	161	5	3	0	614	614	715	738	1040	694	1081	958	709	938	384	920	184	460	306	78	240	336	1441
HDKS1010	258	1286	267	678	296	280	676	367	619	1139	1172	578	149	257	14	273	141	107	2196	2478	1011	1119	487	1223	597	39	146	616	532	1064	658	1241	570	1415	1460	1169	2342	2128	2383	2041	1055	2339	687	650	403	186	215	352	1915
HDKS1011	275	371	521	549	350	184	84	123	381	807	149	414	1264	808	1468	1309	2016	1381	394	101	191	160	96	151	1176	1474	3109	3459	3701	3022	846	994	972	1058	1474	950	433	493	583	1090	383	669	1505	2231	1112	3072	3231	2592	692
HDKS1012	19	253	292	439	444	466	1	2	224	68	119	613	528	1082	575	701	342	767	129	0	17	563	47	113	1139	828	1286	3	1	1	743	626	629	683	810	591	27	6	14	457	297	417	938	1277	1194	754	411	920	192
HDKS1013	174	136	629	638	119	816	1622	1414	1190	224	880	2171	267	117	220	72	27	201	1578	1448	1203	732	757	556	0	3	2	220	59	3	650	429	807	624	606	682	1542	1261	1531	817	392	712	219	288	386	36	129	357	1166
HDKS1014	1030	15	822	431	343	941	957	1226	1199	1133	1324	1592	59	386	138	145	283	619	1327	1581	1294	1891	1755	861	60	0	142	443	97	236	406	692	664	1177	1072	694	1728	1381	1390	1171	710	1338	343	233	261	388	559	310	2687
HDKS1015	377	138	678	408	414	117	232	282	511	545	997	1062	93	57	112	401	395	677	924	1667	1170	607	1241	897	292	181	26	277	163	204	673	214	396	511	569	520	867	924	903	887	276	360	118	259	163	2	2	4	1114
HDKS1016	629	403	382	391	505	160	194	57	30	467	323	1251	420	242	576	92	121	12	136	173	424	868	1036	638	1	0	1	4	1	0	435	693	326	656	610	420	654	687	535	1075	606	1080	162	265	240	233	52	97	613
HDKS1017	43	223	314	326	501	320	236	237	242	422	535	1020	882	1249	1394	1872	2974	2427	67	419	332	689	463	533	1649	1633	3015	652	505	223	720	688	895	723	730	582	239	84	242	99	51	50	1207	1248	170	1333	1856	1431	133
HDKS1018	761	83	158	279	269	252	92	368	178	738	554	70	1609	981	1766	1337	1124	2204	8	18	1	174	90	73	1992	1399	3404	4980	4105	3325	697	593	819	1225	986	894	0	0	39	363	42	150	1774	2088	1516	2004	1721	1570	14
HDKS1019	377	500	193	207	433	398	112	268	382	496	580	532	1234	173	355	380	671	513	121	3	96	401	254	63	675	758	811	91	105	168	521	704	460	801	988	673	383	185	71	349	209	1822	1639	1921	2789	679	833	837	161
HDKS1020	1788	3576	1688	1459	2600	1201	4006	7017	3189	2412	2119	5987	907	1881	731	211	692	643	1286	806	1042	4091	2584	2502	444	693	733	568	117	444	1357	2317	1808	2932	4393	2407	4245	4117	4681	2943	1398	3910	269	1181	695	838	686	896	411
HDKS1021	226	369	56	33	883	432	1141	1012	1299	557	591	719	160	38	165	23	114	2	657	850	1480	964	1115	256	221	318	178	38	18	100	592	705	793	657	631	430	887	830	1022	318	191	420	188	115	44	4	103	28	571
HDKS1022	1398	572	2266	417	1128	1430	4096	4905	4080	1349	1342	1321	68	160	259	410	320	381	2599	2650	2789	1788	2859	1078	65	282	637	59	68	145	1130	1667	1171	1253	1657	781	1698	2119	2014	1397	586	1838	558	463	618	203	582	80	464
HDKS1023	1598	810	1958	1024	2118	1187	4773	5629	5820	1411	1905	1657	370	250	485	280	337	334	6452	4481	3024	3249	2638	1360	643	544	1114	364	274	80	2778	2595	2731	1233	1779	932	1233	1265	1418	996	311	672	618	848	365	346	672	443	801
HDKS1024	1118	1155	461	228	813	683	164	10	207	81	478	486	296	176	221	563	242	587	304	109	245	47	171	6	1123	507	270	1245	929	1282	538	581	626	511	663	616	1027	379	936	271	82	264	652	808	566	430	280	210	994
HDKS1025	347	602	686	126	692	637	2	220	201	0	2	0	1454	574	1072	1271	1438	2378	2	5	1	1	0	0	653	460	1288	1783	1542	2588	141	442	335	377	644	373	55	10	15	277	10	110	733	973	174	1394	1440	1141	9
HDKS1026	2047	297	140	971	2379	1862	230	1034	1381	324	58	221	2175	1945	2507	4636	7563	7944	646	78	5	5	8	2	5645	4849	8188	18847	16770	13372	877	810	808	1327	1223	1007	19	0	211	76	293	818	1875	1025	2765	4436	4435	3667	19
HDKS1027	3	23	366	178	227	38	474	805	756	83	132	477	66	78	86	0	9	0	46	2	167	500	721	355	0	0	5	26	26	15	171	124	273	45	91	212	100	76	63	68	25	17	0	161	130	0	0	0	75
HDKS1028	113	75	11	68	243	316	22	207	192	108	113	160	0	0	1	0	0	0	285	512	232	565	455	134	0	0	0	0	0	0	71	111	136	69	47	83	25	0	24	52	25	87	0	9	0	1	43	95	70
HDKS1029	201	0	0	3	47	0	42	0	0	0	1	0	15	203	206	18	0	0	118	119	32	13	0	0	70	0	84	514	109	60	78	0	87	3	21	3	0	0	0	0	0	0	48	30	15	56	107	20	1
HDKS1030	303	132	217	52	341	330	0	2	0	425	143	625	588	1849	538	1	12	80	1190	627	566	1302	358	954	0	0	0	7	0	3	528	299	279	233	329	374	112	424	143	180	84	362	677	130	496	51	0	0	486
HDKS1031	357	1029	460	1245	857	1012	3075	5069	5436	2309	2410	3930	159	392	202	111	0	1	1154	1041	1484	3653	4910	2547	350	73	395	175	2	9	633	793	764	1094	847	634	2343	3752	2856	2005	971	1773	598	402	424	434	77	47	986
HDKS1032	91	0	299	1	1008	6	762	853	704	492	579	802	0	0	40	0	1	0	1765	949	2368	1798	899	686	8	65	119	158	87	5	264	689	540	641	664	683	559	586	370	1091	480	160	0	0	0	0	0	0	429
HDKS1033	201	361	876	125	211	577	1163	1037	1757	1007	617	1016	1	100	17	0	26	0	762	544	1048	830	376	489	59	189	36	3	0	1	1123	761	776	749	715	827	1450	2197	1133	1002	256	811	32	8	166	653	344	563	1223
HDKS1034	1222	73	253	11	139	34	268	892	437	166	52	97	3	0	58	0	0	2	564	501	390	42	107	148	0	0	4	3	1	0	375	253	305	69	98	79	1	134	97	62	102	235	15	0	5	13	119	36	147
HDKS1035	732	421	1062	717	761	368	1574	2161	1389	682	481	574	355	554	965	232	306	128	746	1030	731	333	1133	391	64	249	1	123	193	79	1002	791	1064	650	439	246	406	527	195	137	244	461	284	200	155	103	522	254	442
HDKS1036	138	218	585	366	241	653	70	34	61	5	46	152	759	488	1068	1242	1272	1719	11	663	1	5	3	3	1051	1083	950	6325	4589	4577	283	411	331	415	469	463	124	257	160	236	8	298	1148	1077	1520	2129	3732	3208	203
HDKS1037	465	16	198	72	342	169	215	1	8	0	200	25	119	444	459	973	1749	1906	0	0	0	1	0	56	348	789	591	992	1007	1104	166	64	177	301	223	239	73	61	24	42	7	206	121	435	142	613	281	540	98
HDKS1038	1464	762	1245	282	117	362	139	123	270	222	380	522	70	221	10	0	0	13	0	0	1	531	317	123	1373	952	1234	0	0	0	1284	769	736	938	1187	816	613	345	261	1142	972	1491	619	920	573	570	209	217	31
HDKS1039	313	94	210	132	462	338	90	265	67	212	177	550	490	848	413	99	331	209	428	665	430	143	553	154	316	622	682	1	0	2	303	245	427	672	506	465	92	92	171	462	172	221	396	942	1545	386	283	167	120
HDKS1040	102	162	576	1024	1462	862	2150	2626	2163	1649	722	1125	255	326	541	86	82	141	482	1268	777	1308	2036	882	332	516	1449	15	38	53	631	571	341	417	611	253	927	755	503	746	644	795	113	39	91	0	32	6	925
HDKS1041	450	84	506	349	522	346	31	65	201	12	145	6	2068	1401	2177	3344	5471	4581	24	14	3	7	195	1	1308	1380	2393	10285	7961	8203	1270	718	1094	1475	1467	1343	49	151	132	334	145	188	2908	3194	2192	6252	7083	4950	27
HDKS1042	21	63	1018	518	98	817	307	241	100	469	316	872	1686	1904	1659	1124	1022	1091	2661	2135	1084	813	1493	615	60	210	280	6	3	2	389	483	264	572	399	453	504	419	316	352	108	390	489	435	393	357	524	493	697
HDKS1043	3	2	109	1	4	187	84	113	100	21	10	4	0	0	0	0	0	0	2	326	19	156	289	38	104	0	2	0	0	0	83	70	73	151	67	108	204	132	46	63	3	60	164	0	19	0	0	0	89
HDKS1044	72	65	975	182	232	34	155	20	7	705	234	218	277	70	34	0	148	1	0	7	1	458	486	323	329	505	656	0	0	0	520	476	180	526	516	618	233	113	116	970	318	883	601	157	312	7	9	8	0
HDKS1045	1358	1437	912	1956	1801	1020	388	642	1276	2606	2732	4235	2236	1224	1576	179	218	607	663	2483	852	2281	4534	1804	2576	1764	2547	63	154	14	1900	1910	1803	2732	2768	2607	2160	1060	1774	3303	1794	3268	888	1591	2036	115	156	279	753
HDKS1046	294	635	967	365	536	440	174	0	3	0	16	108	525	326	286	1013	1885	1610	3	3	1	229	4	129	105	525	543	1230	739	569	820	290	740	343	509	329	95	20	48	160	2	5	1374	701	507	1375	886	753	10
HDKS1047	108	56	69	153	49	134	0	1	20	117	1	1	884	569	645	604	776	896	1	5	1	6	4	73	286	399	629	677	140	211	374	538	386	410	430	409	206	94	160	310	33	181	618	562	1132	994	713	622	379
HDKS1048	1286	1650	739	1770	1494	2657	156	642	1480	390	145	979	4186	3728	2329	6032	7729	10420	259	239	79	1617	1625	1077	5130	5651	10049	585	547	1052	2842	2768	2654	3755	3134	2459	517	286	234	1031	226	938	4657	3815	3916	7306	9391	6175	953
HDKS1049	148	131	84	786	798	556	356	307	174	411	929	1294	718	864	936	310	621	464	546	1265	487	1023	945	791	708	244	524	458	615	478	602	556	721	1151	1064	843	553	421	821	1307	823	1358	860	1466	1630	118	503	389	1059
HDKS1050	100	1	80	6	82	149	0	2	0	0	0	0	268	115	208	129	306	310	2	1	0	0	0	0	99	48	308	1142	676	531	182	181	60	52	136	18	0	0	0	114	15	22	84	412	191	434	736	278	4
HDKS1051	264	747	98	228	579	166	149	905	332	52	43	474	956	930	1400	1303	1267	1630	535	427	237	881	912	591	1182	707	1833	4	3	4	311	909	724	705	1050	625	186	269	123	227	227	401	1272	1096	538	1065	1221	570	678
HDKS1052	211	22	249	243	124	335	0	1	201	8	17	44	1	78	108	305	462	246	0	0	0	6	0	17	549	319	256	0	1	4	176	131	291	143	119	123	45	11	20	78	59	61	91	3	150	0	86	55	1
HDKS1053	28	10	1	0	7	21	0	0	0	0	39	0	68	47	193	273	33	36	1	2	0	0	0	0	275	401	687	515	561	481	162	121	22	13	90	156	1	125	0	39	1	33	78	151	259	480	405	372	13
HDKS1054	1	880	53	17	252	74	0	49	89	0	4	0	137	164	162	125	168	360	129	10	411	2	87	25	326	184	339	132	170	59	65	48	170	175	108	154	0	0	0	9	0	0	446	11	87	862	829	461	2
HDKS1055	30	7	26	32	0	16	21	102	104	1	46	3	88	0	0	0	0	0	450	0	67	42	239	94	0	0	0	2	0	0	137	392	280	81	24	20	0	0	0	0	0	1	0	0	17	5	213	108	39
HDKS1056	533	309	694	108	181	131	692	696	136	131	27	57	530	1102	591	1456	1356	1206	183	149	116	28	203	1	627	336	805	3161	2111	1798	353	377	105	238	393	249	124	33	164	130	12	63	673	232	163	775	903	1195	2
HDKS1057	521	11	88	0	1	1	680	311	65	0	0	135	0	0	0	0	2	0	0	0	3	5	18	0	0	0	1	223	18	89	342	287	163	130	50	101	85	5	49	116	96	136	38	167	381	248	102	142	0
HDKS1058	120	2	265	88	9	0	0	1	0	0	0	0	462	128	444	373	804	565	5	5	0	0	0	0	0	19	6	1973	1310	1144	155	158	262	209	151	140	144	5	16	64	19	0	58	250	205	516	510	286	46
HDKS1059	216	106	62	793	153	206	257	1	94	0	0	2	965	2175	1968	2682	2754	2558	2	1	2	353	162	29	502	140	504	753	837	1155	161	269	146	139	418	187	116	0	57	31	0	16	992	990	611	968	682	593	3
HDKS1060	215	19	140	100	545	179	220	256	270	325	584	519	295	200	63	0	82	0	335	14	0	249	652	226	101	368	418	0	0	0	456	413	248	573	606	316	818	969	1097	950	281	861	370	60	191	22	75	145	32
HDKS1061	1194	691	946	225	878	303	689	1182	1385	567	1002	1847	180	142	202	0	8	169	307	339	217	931	558	519	805	628	1278	1	0	0	1874	2043	1648	850	1108	761	1407	1044	1509	1243	503	1573	825	410	602	912	266	948	724
HDKS1062	146	1423	892	305	237	195	1	26	2	1393	1126	567	1100	1242	689	31	167	54	176	412	489	601	1174	464	799	195	1517	1	5	4	589	838	1011	1206	1380	1021	449	381	423	1148	662	1227	1343	1840	1478	451	778	486	1099
HDKS1063	1	27	266	106	63	169	1169	1653	577	504	618	1774	0	9	114	36	26	115	370	242	579	314	207	265	31	233	220	70	176	15	203	178	76	178	156	33	3	60	14	222	38	162	309	174	290	706	70	198	109
HDKS1064	70	458	16	9	30	18	295	418	40	235	1	0	114	5	153	0	0	0	175	193	0	18	334	54	122	21	206	369	437	191	174	214	92	196	308	167	222	128	141	0	0	37	0	18	4	0	1	1	76
HDKS1065	932	209	223	129	143	172	966	714	280	456	856	284	309	190	353	712	1478	953	1925	389	606	277	280	351	107	251	344	4	32	153	489	257	398	497	250	307	145	218	49	383	33	257	566	197	680	512	925	745	368
HDKS1066	161	300	546	469	74	70	150	322	82	63	1	1	691	284	600	193	501	220	12	82	5	0	6	23	943	728	462	436	316	217	371	357	204	604	641	378	298	184	309	146	0	116	744	1227	866	2336	1709	1483	14
HDKS1067	39	272	612	79	80	236	664	837	1147	1062	165	276	344	192	92	126	58	72	622	347	250	713	159	885	0	0	0	152	1	8	340	707	245	186	369	111	193	122	114	187	111	220	200	301	353	111	305	177	265
HDKS1068	2	333	144	226	4	39	78	1	133	253	98	232	98	1	212	157	88	375	25	17	125	129	14	103	0	0	0	294	405	247	257	265	100	453	384	483	393	363	345	746	351	1012	155	66	87	657	123	388	503
HDKS1069	60	88	393	2	475	131	0	72	0	126	17	196	53	180	74	23	116	142	0	0	57	186	22	112	0	0	0	0	0	1	38	64	131	106	85	53	0	0	0	0	0	37	57	289	178	359	83	293	46
HDKS1070	997	2734	1697	3015	3327	2928	130	469	937	2367	4212	3173	5912	6175	6113	255	1110	757	797	771	506	2358	4445	1896	12479	14539	22536	2905	1632	2037	2378	2568	1878	4117	4066	3470	1739	2087	1743	4245	1691	3321	2760	3345	2403	1333	966	1199	960
HDKS1071	941	796	1525	679	1146	594	1600	1692	3454	2092	3520	4433	585	490	409	554	936	1049	1153	679	311	2878	2673	1812	486	796	1932	917	691	507	1127	1329	1407	1374	1540	1160	1535	1412	1524	2062	859	1985	279	31	65	11	11	18	39
HDKS1072	235	1061	772	341	102	164	88	252	325	683	600	828	595	549	392	1	8	2	71	58	391	788	235	196	2092	2183	3741	45	4	3	561	782	678	879	808	520	367	353	615	765	231	1254	151	428	412	0	0	0	163
HDKS1073	3	366	548	333	25	33	0	1	3	0	424	0	0	0	0	0	0	107	2	2	0	117	313	67	0	0	0	134	130	12	643	355	479	154	128	106	7	138	12	108	74	68	480	408	595	0	0	0	29
HDKS1074	2	731	19	42	124	6	0	1	1	44	18	167	0	166	0	0	0	0	0	0	0	0	0	1	357	379	279	0	75	74	54	138	214	260	136	122	6	27	0	125	147	157	899	377	108	0	0	0	0
HDKS1075	42	0	272	839	253	181	5	1	234	0	0	2	1159	672	587	227	192	244	2	2	0	2	0	1	342	195	730	1192	1146	1057	92	179	77	489	389	425	193	106	55	230	30	15	796	1333	913	401	577	181	5
HDKS1076	36	9	169	61	424	26	15	37	49	65	204	40	246	116	229	122	316	185	26	123	32	165	27	121	178	489	470	735	737	663	284	265	127	167	225	117	54	144	57	168	58	88	562	478	230	342	285	54	34
HDKS1077	0	11	1	61	36	14	0	78	0	93	16	4	312	81	66	50	171	19	0	72	4	102	60	103	0	0	0	1	1	1	0	25	7	13	87	65	1	38	72	176	24	74	3	0	1	61	7	7	298
HDKS1078	552	77	204	512	1018	116	664	1064	786	577	892	1322	1266	1115	724	405	534	135	2	4	3	699	360	755	3116	4564	6307	1512	828	791	934	1252	1102	2363	2581	1417	1058	1756	1463	3116	1756	2613	657	1716	1651	251	491	173	116
HDKS1079	71	146	299	1308	623	615	249	223	722	820	1115	1460	978	860	422	125	266	346	279	72	44	871	1431	1140	1796	1388	1779	348	82	81	515	983	763	1247	1090	1292	2338	2149	1881	1696	1524	2177	960	1056	778	552	21	258	782
HDKS1080	132	298	91	284	298	90	897	1338	1075	561	511	657	0	0	0	0	2	0	966	1013	932	822	771	283	0	1	0	1	0	0	693	409	366	468	511	149	273	598	302	465	230	301	6	74	0	3	2	0	417
HDKS1081	80	60	124	104	8	0	0	0	0	0	0	0	379	198	129	223	241	164	2	2	0	0	0	0	509	108	34	473	112	80	291	176	196	128	248	113	0	0	0	37	45	46	181	215	652	407	125	411	1
HDKS1082	67	107	0	52	135	135	868	449	492	513	655	491	7	166	118	0	0	0	1010	454	187	283	401	191	16	17	69	5	0	0	205	314	624	197	329	155	210	534	438	564	150	486	7	62	6	1	115	3	521
HDKS1083	678	408	753	1574	1392	1178	2865	3191	2623	3403	2893	4356	598	152	841	565	832	1261	1953	1983	1169	2960	2530	2063	1340	1463	942	1080	487	728	1193	1363	1030	1950	1780	1306	3436	3168	2785	1695	1163	2530	510	398	350	441	157	194	1208
HDKS1084	898	215	1096	1540	605	490	123	50	222	3	23	105	1599	2109	1452	1565	2229	3039	11	68	0	149	5	180	1486	1452	3116	6117	5287	4612	654	1187	671	1295	1505	1427	112	395	94	184	7	151	2314	2167	1707	5240	4366	5302	55
HDKS1085	253	13	112	151	80	51	179	28	110	217	174	66	0	0	0	13	60	76	144	256	17	410	144	182	220	232	672	0	0	1	320	754	685	346	499	213	563	151	96	777	102	745	437	347	112	2	8	0	330
HDKS1086	127	58	176	266	407	345	77	3	3	1009	278	324	494	925	1356	166	312	262	33	17	5	125	560	218	1721	2991	2199	207	489	64	560	473	292	746	1027	639	278	223	232	332	390	621	1221	745	1061	295	658	435	150
HDKS1087	902	263	406	251	909	383	187	276	724	915	1656	461	982	881	307	0	1	84	215	369	42	230	53	91	1434	984	1656	560	683	261	1531	956	1484	1704	1784	1205	170	105	205	1335	621	686	1536	1270	1364	176	223	278	4
HDKS1088	803	535	1325	647	745	261	2	194	2	217	193	31	1054	1169	2134	1139	728	1175	5	2	0	5	41	36	977	1287	2478	2051	2896	1530	1083	614	593	1367	1223	990	64	120	113	448	184	298	1776	1650	2233	611	834	802	18
HDKS1089	149	361	64	469	369	427	22	3	695	249	581	871	509	537	1155	21	5	41	3	25	4	417	722	383	870	1681	1042	44	0	10	642	689	703	1151	1499	905	630	411	473	1696	856	1509	2129	1835	1603	179	222	219	44
HDKS1090	565	739	6	0	58	54	7	19	4	25	1	7	184	381	209	71	140	119	84	18	67	0	0	0	397	236	249	983	341	142	157	384	388	192	147	256	332	322	72	71	5	3	436	630	537	99	89	62	16
HDKS1091	29	162	310	305	0	2	1	4	0	297	292	383	30	205	93	100	189	170	0	0	0	14	52	38	468	451	985	0	0	1	136	70	15	204	333	152	0	2	0	294	230	339	248	709	247	0	0	0	0
HDKS1092	278	231	108	80	502	272	778	1289	1326	1206	761	1449	202	26	186	124	238	178	700	919	874	1324	1380	822	88	299	39	511	291	339	606	1134	798	884	797	506	1844	1255	1245	343	304	825	470	463	201	63	122	3	1239
HDKS1093	106	41	589	187	198	20	70	174	1	120	46	46	357	406	238	0	4	44	0	18	0	62	139	2	590	510	1481	3	10	3	56	306	198	222	192	219	77	38	97	264	97	184	0	1	38	7	19	2	66
HDKS1094	447	1116	724	1003	860	1587	386	484	298	2349	1368	2190	1075	1203	805	391	245	2	92	33	163	525	497	669	7471	7723	12969	3	1	6	1308	864	715	2143	2233	1579	1116	729	699	1838	652	2396	1549	1788	1413	165	313	170	376
HDKS1095	843	540	2678	68	720	866	244	295	655	963	2015	1209	217	422	465	297	520	16	0	0	1	618	524	281	458	376	2136	1	0	4	1468	1164	1360	1235	1315	1203	1164	1035	1309	1122	676	1076	3	112	50	182	180	289	166
HDKS1096	1954	827	826	1327	316	307	362	320	388	793	1011	329	742	373	566	406	228	282	414	92	46	60	577	276	938	1775	3160	226	199	75	985	1066	1128	874	1038	625	247	265	207	1346	458	1196	989	900	1368	1252	486	391	51
HDKS1097	674	746	1709	168	667	289	774	1150	1483	971	323	679	194	335	648	182	299	280	1151	1047	1287	475	566	564	818	1444	1946	678	1022	1034	1964	1902	2049	1272	1177	1043	1007	516	705	564	388	1078	1093	605	634	474	233	237	1308
HDKS1098	64	44	4	26	7	308	289	427	311	173	68	121	1	0	0	0	0	0	244	222	434	108	319	117	1	2	4	1	0	0	162	42	75	39	45	40	377	182	26	74	22	64	20	154	17	16	0	0	0
HDKS1099	5	4	364	1	0	178	501	326	104	46	325	214	155	98	271	7	405	69	62	58	541	112	836	72	0	0	0	0	161	22	552	406	486	275	534	367	648	260	907	274	202	82	94	0	0	0	0	0	12
HDKS1100	670	1483	676	188	224	146	179	232	148	427	105	257	672	1349	609	839	977	2162	1	2	1	1	1	29	1489	1235	2574	1165	1572	1361	616	570	640	808	945	775	14	53	5	77	53	59	1784	3223	1194	2321	3121	1452	19
HDKS1101	262	15	207	115	388	61	6	110	2	308	35	183	1309	1045	810	172	423	346	0	1	0	8	0	8	2163	1569	3846	32	35	375	506	345	532	872	423	420	118	11	31	317	91	552	1629	1349	1136	58	36	81	14
HDKS1102	24	124	6	84	19	48	0	0	0	122	70	101	132	122	115	0	0	0	0	0	0	53	50	17	382	133	303	0	0	0	9	19	26	36	51	51	27	1	0	107	55	111	84	109	154	0	0	0	1
HDKS1103	160	77	67	0	95	0	82	15	75	29	1	116	3	0	0	0	0	0	2	0	0	19	69	33	0	0	0	0	0	1	80	138	386	223	149	76	69	40	58	213	109	296	342	631	384	106	73	123	18
HDKS1104	1174	296	631	770	2159	1388	895	976	895	1582	986	1296	1597	1406	1764	1385	3155	3966	971	1582	1203	1485	1778	1484	1347	1848	3147	3165	2619	2667	958	990	902	1397	1375	1289	426	506	531	700	404	904	1949	2144	1042	3585	2787	3331	769
HDKS1105	86	430	702	1001	1090	1513	1123	1480	1583	2456	1305	2178	810	485	841	115	42	125	1547	2691	1787	2309	3135	2145	351	625	1446	337	223	168	804	940	1194	1929	1798	1546	2572	2451	2070	2665	1871	3618	502	587	441	1016	992	763	3629
HDKS1106	16	29	17	51	77	65	13	12	12	5	18	28	153	160	141	228	459	435	35	31	17	3	4	4	131	185	388	745	662	562	464	358	373	632	589	518	118	175	81	134	82	199	1120	1575	1024	2196	1874	2018	141
HDKS1107	2987	2275	1831	5142	4268	4194	709	660	993	586	1251	1180	10795	10116	10471	18504	26764	31580	1041	1045	831	386	147	163	11198	11681	22961	52730	43876	41373	4084	3601	3863	5601	5253	4139	641	576	458	1398	895	1331	13662	11326	9333	22576	19313	18695	579
HDKS1108	2226	623	1541	2102	3199	1888	27	271	961	927	561	743	6775	4369	6322	5642	9046	11791	638	61	603	444	193	213	9525	7807	14168	28061	22228	20620	1568	1761	1733	2875	3187	1865	1230	528	838	1120	566	385	6023	4087	4953	6669	7352	4943	242
HDKS1109	735	880	1746	2110	3110	4111	626	608	2231	1053	1156	2009	6746	3842	5066	1147	1693	2463	31	570	224	1850	1401	851	10279	10386	15097	4348	3456	2961	1960	2243	1833	3114	2774	2783	1148	2766	1372	2589	1790	3877	3179	2828	2170	1997	1794	1376	237
HDKS1110	373	3911	2732	1799	2528	1732	3139	3680	5432	3725	3930	5519	307	684	377	303	641	135	3085	1329	1189	4289	3592	2728	1055	949	1373	25	23	108	2234	2974	3224	2868	3267	2403	3954	5335	4545	2548	1463	4492	788	787	607	1109	821	1306	875
HDKS1111	40	109	11	16	225	15	408	822	424	81	230	163	0	0	0	56	95	58	11	484	78	129	678	152	2	1	227	31	38	204	122	71	76	43	42	28	0	1	100	27	13	0	2	15	0	5	118	4	17
HDKS1112	827	777	704	781	334	76	137	5	506	156	160	12	869	1300	607	1672	1669	2041	7	7	1	4	1	0	931	527	1779	4365	4978	3350	394	393	427	504	767	517	15	0	13	0	35	4	891	641	823	4045	5044	3076	53
HDKS1113	176	564	84	114	144	45	1247	1369	1108	475	651	444	63	1	48	30	0	31	860	1196	194	1422	1024	602	1	1	4	22	31	29	490	368	522	485	796	585	688	563	359	684	426	990	221	143	35	163	250	185	721
HDKS1114	75	48	520	84	331	36	305	130	26	132	487	274	19	109	4	93	309	1	101	57	184	39	12	228	351	703	702	56	0	70	276	376	621	477	524	496	291	139	110	520	124	409	147	357	413	67	0	24	315
HDKS1115	120	0	9	0	9	59	247	67	190	6	8	255	0	0	1	0	0	0	398	519	448	0	0	22	0	0	0	0	0	1	17	99	146	63	30	16	8	146	83	28	32	8	0	0	13	6	4	14	19
HDKS1116	3	0	402	155	2	34	74	396	153	2	29	2	64	0	58	0	0	0	0	0	0	164	412	73	1	0	1	0	0	1	137	81	12	10	47	23	66	106	116	22	129	12	1	16	0	0	0	0	34
HDKS1117	13	3	84	0	0	0	0	0	0	0	0	0	0	0	0	19	0	0	0	0	0	0	0	0	0	0	0	0	0	0	0	38	10	93	57	37	0	3	24	18	17	70	45	0	0	0	0	0	149
HDKS1118	3	72	114	75	86	61	198	211	412	1021	182	499	6	2	3	4	49	32	263	603	409	152	39	68	572	305	281	451	567	230	146	244	200	152	174	101	100	93	202	184	0	47	13	11	2	0	1	0	93
HDKS1119	2	14	99	0	0	215	0	0	0	0	0	0	69	0	38	0	0	1	0	0	0	0	0	0	0	0	0	0	0	0	17	86	90	62	39	30	10	7	7	3	3	0	43	45	5	0	0	0	1
HDKS1120	1322	956	1142	1740	1310	1744	92	1102	141	607	472	858	5408	3767	4214	5110	8559	10659	503	192	26	226	35	199	4026	2164	5459	12933	12148	13895	2173	2039	1135	2478	3096	1483	89	388	160	682	244	1075	3830	4583	2470	4201	4571	4586	44
HDKS1121	226	299	114	222	59	86	289	122	1	544	211	444	1	0	1	7	0	194	24	0	34	338	377	253	26	134	203	79	129	107	340	207	414	96	80	74	236	49	152	244	93	37	48	50	79	0	0	0	2
HDKS1122	3	129	0	0	28	8	4	119	27	97	0	37	145	171	196	48	246	43	5	4	65	28	42	94	174	50	295	237	236	244	24	88	83	30	79	12	0	147	38	64	0	19	3	1	152	0	0	0	38
HDKS1123	51	162	361	231	228	223	0	67	145	16	149	51	254	14	190	266	568	640	101	3	0	1	0	0	500	717	746	974	1266	1182	150	244	208	245	120	118	8	0	7	2	32	0	97	44	0	973	292	511	31
HDKS1124	237	38	4	95	67	12	28	110	0	3	7	2	629	496	454	1424	2648	1069	1109	888	132	381	851	435	24	62	10	62	112	262	101	83	51	335	47	101	342	78	254	172	8	183	0	0	93	0	0	0	143
HDKS1125	15	148	27	94	66	73	1	1	79	40	355	130	45	76	151	0	0	4	0	0	0	154	58	72	45	161	376	0	0	1	103	20	95	246	195	209	167	86	150	253	102	41	284	319	326	6	32	17	218
HDKS1126	25	693	110	149	169	52	0	44	51	195	391	328	165	162	189	43	0	0	1	0	1	258	91	62	140	157	288	0	0	0	414	169	472	404	392	309	233	40	19	429	303	415	24	288	204	15	17	101	1
HDKS1127	0	0	2	0	0	144	0	0	0	0	0	0	0	11	13	28	46	15	0	0	0	0	0	0	19	103	8	102	1	65	20	0	24	66	55	15	0	0	0	0	0	0	208	0	0	0	35	11	0
HDKS1128	1543	1141	1170	2031	1511	1762	216	221	459	53	674	328	3795	2767	3032	5555	9057	10715	85	262	14	48	630	73	3283	4049	5856	12735	12190	10791	2043	1596	1819	2685	3382	2205	196	483	288	680	314	537	4255	5764	5103	12675	12915	10451	180
HDKS1129	439	202	438	212	317	154	3111	1025	1202	786	484	942	42	1	0	1	70	27	1703	967	1048	309	264	181	224	197	98	2	0	0	631	728	582	404	341	218	173	264	328	144	194	113	187	148	49	79	21	261	273
HDKS1130	1301	465	684	1517	3006	1164	385	507	624	319	792	982	3258	3207	2801	1578	2309	3913	2845	1064	506	2484	2251	1751	122	313	481	7	134	36	1340	1435	1628	2118	2203	1499	247	530	269	1838	886	2151	3817	3780	3469	1554	1721	2136	2442
HDKS1131	135	127	8	25	240	281	486	98	279	114	466	344	1	26	0	0	1	1	202	467	443	302	575	475	383	213	335	0	0	0	78	112	157	345	155	164	731	348	325	106	29	182	0	66	6	0	32	0	272
HDKS1132	29	33	126	333	211	461	87	34	301	51	2	0	1069	635	1074	862	1987	1157	1	4	1	1	0	0	550	353	412	1547	1394	963	263	285	148	265	278	105	8	152	6	157	0	194	1143	452	890	889	1116	393	97
HDKS1133	330	215	29	220	419	35	1632	1019	1422	71	185	443	1	0	44	0	1	0	414	868	1022	220	510	109	21	0	1	1	47	94	112	341	303	54	106	103	244	126	15	109	64	439	6	34	9	116	131	32	187
HDKS1134	526	946	37	347	387	310	4	79	12	549	109	306	1531	2291	1328	1313	2977	2719	5	2	2	372	72	61	754	1867	2277	2052	2023	1756	464	207	335	746	669	482	28	236	15	67	52	40	850	884	832	1334	1105	1114	90
HDKS1135	2060	2691	2180	3337	4606	2792	2505	2413	4317	6615	7271	7454	1729	1784	1220	505	1088	1783	925	227	955	5010	5327	2904	4896	4116	8663	1173	804	580	3995	2993	3844	5843	5463	4653	3200	4244	3935	6256	4054	6485	621	1282	977	1226	803	337	907
HDKS1136	736	330	144	1155	1552	1372	1464	1476	1936	3683	2748	2095	1402	1328	2193	345	346	755	288	265	206	2460	2549	1531	4823	4392	9286	210	60	46	1030	1041	1193	1557	1756	1085	1469	1676	1313	1985	1363	3227	1058	1291	772	675	282	173	368
HDKS1137	1251	1208	846	1181	1426	759	4828	4354	5607	1635	1620	1987	716	261	712	70	59	0	3627	2109	3017	2117	3593	1566	712	887	892	1132	533	606	1381	1766	2206	984	1211	904	1067	1036	919	1242	412	528	255	825	443	62	265	189	789
HDKS1138	117	289	285	1	1	36	149	203	698	138	7	38	0	0	0	0	0	0	128	0	37	81	268	219	1	177	358	0	0	5	290	306	344	334	285	261	760	472	413	408	306	354	1	0	0	39	61	75	17
HDKS1139	9	121	52	74	1	229	165	220	642	167	402	305	0	0	62	0	0	1	570	662	473	417	643	155	4	153	130	246	166	23	262	99	307	276	95	179	737	482	493	284	186	275	64	352	219	0	0	27	366
HDKS1140	64	543	299	157	294	512	98	681	194	62	665	523	66	206	16	42	11	10	87	421	178	555	439	633	497	1057	1257	0	1	2	362	411	310	555	618	402	796	1034	352	512	365	501	186	596	74	667	207	442	488
HDKS1141	140	821	349	19	293	366	101	35	151	359	273	455	484	771	864	35	459	176	42	6	163	17	2	84	1172	2294	2041	1272	1775	987	630	404	471	743	619	672	91	4	24	142	185	321	717	1730	1021	545	582	434	58
[truncated: 8,858 more rows]
[truncated: 11 more columns]

[truncated: 5 more sheets: reads_per_million, cell_proportion_adjusted, cell_per_condition_norm, fluor_per_bin, protein_content]
