# Supplementary material for: Mammalian display screening of diverse cystine-dense peptides for difficult to drug targets
Source: Nat Commun. 2017 Dec 21;8:2244. doi: 10.1038/s41467-017-02098-8 (PMC5740061; doi:10.1038/s41467-017-02098-8)
Supplement: Supplementary file 6 — Supplementary Data 3 [file 41467_2017_2098_MOESM6_ESM.xlsx]

## Sheet: Sheet1
Supplementary Data 3 | TB1G1 SSM sort 2 enrichment values table
	P01	D02	E03	Y04	I05	E06	R07	A08	K09	E10	C11	C12	K13	K14	G15	D16	I17	Q18	C19	C20	L21	R22	Y23	F24	E25	E26	S27	G28	D29	P30	N31	V32	M33	L34	I35	C36	L37	F38	C39	P40
G	1.69573	-0.319239	-0.622879	-2.21197	-3.97296	-1.15429	1.31448	-4.11363	-0.480445	-0.435572			0.700587	1.10604		-9.54124	-5.40152	-2.03045			-6.0388	0.724791	-1.35274	-11.4481	-10.7117	-3.05718	-1.26849		-3.23287	-10.3831	-4.80157	-7.60216	-11.7101	-9.49287	-4.08849		-1.95788	-10.9219		3.87376
D	-0.647934		0.801357	-1.79109	-3.46671	-0.602088	-2.24582	-4.17399	-0.57613	-0.887114			0.431087	1.27473	-0.259925		-9.41583	-0.18563			-4.86614	1.02739	0.997801	-10.2146	5.77867	-0.939261	-2.99843	1.32091		-6.5396	-0.196024	-11.6116	-10.828	-12.0071	-7.61582		-4.30336	-5.37163		4.43635
E	1.11993	1.15645		-6.52041	-1.22989		-0.162803	-2.66164	3.95091				-0.0955714	0.99847	1.98502	-3.59758	-0.29911	-0.841488			-5.16353	-0.552717	2.71569	-11.1104			-10.7968	3.12029	-3.44346	-0.0967831	-2.45557	-8.12401	-3.63535	-11.4816	-0.209033		-6.20859	-6.42927		5.47957
H	-0.883601	-1.0541	-0.307465	-1.89552	-2.98876	-1.57126	-0.321616	-7.27273	-1.50128	-1.96916			-0.441776	0.526962	3.17644	-4.55019	-3.32715	-4.39444			-2.70834	0.40338	-0.366019	-2.83234	-9.48572	-0.942707	-1.67553	3.83108	-4.06547	-4.72003	-1.85308	-8.47421	-6.39836	-10.3331	-5.99243		0.318937	-8.32553		4.08958
K	-0.294078	-1.07151	-0.499828	-1.57865	-1.50455	-1.1279	0.472927	-4.73313		-2.29615					4.4329	-6.94773	-4.53258	-1.53897			-11.5393	1.22782	0.763024	-5.89367	-9.40196	1.62328	-2.36949	6.21959	-8.65112	-9.21534	-3.92821	-7.30967	-5.62368	-9.75308	-7.48524		-10.565	-11.7894		5.90628
R	-2.10028	-7.11817	-1.81225	-0.938638	-3.26951	-1.7845		-5.8437	-1.3037	-2.8447			-0.813121	-1.06417	0.908877	-5.59159	0.461686	-3.66508			-3.82917		1.66288	-10.6751	-10.7663	-1.9531	-3.49194	-1.10527	-11.3286	-8.65874	-10.784	-11.1613	-3.95515	-9.48391	-11.4875		-7.75034	-4.29597		4.09058
M	-1.01798	-1.85737	2.56918	-0.683872	-1.87458	-2.03943	-1.05744	-10.1365	-3.56304	-0.343824			-0.396092	-0.922055	1.63823	-4.11936	-2.9491	-9.52427			-2.66055	-0.864305	3.09016	-6.0093	-10.4699	2.47513	-2.36172	-2.46048	-9.79767	-8.62128	-7.49582	-2.5055		-3.57811	-1.06304		-1.76727	-10.6262		3.55592
N	-0.490784	-0.157354	0.578747	0.0419012	-1.34213	-0.815666	0.343338	-9.20385	3.3136	-0.450358			0.600837	1.51421	3.06257	-2.70482	0.471369	-0.163857			-8.41974	1.24123	2.61305	-8.69826	-2.43831	-0.216081	-3.25067	4.02102	-1.65463	-9.89004		-10.5649	-9.94978	-1.67139	-6.55205		-3.48164	-11.5885		5.1117
Q	-0.835977	-0.200981	-1.35186	0.290657	-1.22892	-2.41215	-0.483943	-5.99878	1.09816	-1.9402			2.23181	0.170079	2.49703	-3.46549	-3.09712				-5.92094	0.672725	4.08813	-6.77203	-5.85557	-0.676934	-5.40163	4.50982	-2.47701	-3.42313	-1.73964	-11.1066	-4.00381	-7.25681	-3.15253		-1.0191	-2.35824		5.31671
S	0.134939	-1.0058	-0.406884	-0.73763	-2.04019	-1.09211	0.310602	-2.79168	-0.907165	-2.47239			1.43118	1.60809	2.37214	-2.71265	-2.09639	-1.25081			-10.7702	-1.06584	3.56211	-3.57485	-5.06297	-0.36821		2.12629	-3.78722	-3.2107	-2.24264	-3.67401	-10.5496	-11.0637	-10.074		-4.45175	-5.70209		5.69775
T	-0.568236	-0.520311	1.19457	-0.869417	-1.773	-0.921243	-4.07222	-3.84488	2.67581	-1.57358			1.48883	3.18245	2.65105	-10.0056	2.20928	-2.28261			-3.22633	-1.35328	4.47709	-10.4812	-4.87603	-1.77032	-0.137508	-0.151243	-6.20046	-5.79726	-5.8189	-6.67395	-10.1806	-6.23784	-5.65523		-9.84189	-10.8178		4.96079
A	0.364331	-1.43319	-2.01631	0.259235	-1.19584	-0.675815	0.282915		-1.27362	-0.240658			1.93974	-0.221264	1.88819	-5.23013	-4.36099	-1.52858			-9.76237	-0.153845	4.14957	-4.73561	-9.2936	-1.38281	-4.7065	0.212231	-10.7781	-4.30474	-8.05517	-6.42738	-9.17452	-10.7056	-9.78214		-2.55841	-7.69424		4.30129
I	-2.27213	-0.698122	-0.256361	-0.405213		-1.55605	-3.97619	-8.30571	-3.02771	-0.647527			-1.5393	-0.990863	-1.9553	-6.42296		-11.4227			-0.713552	-5.6769	4.37869	-11.7626	-10.989	-0.288218	-4.20276	-4.03188	-6.8981	-10.4701	-5.4257	-0.0765067	-3.16498	-1.19401			-8.87071	-10.174		4.96083
L	-2.90173	-3.52909	0.324652	-1.8088	-0.381219	-0.404471	-0.387542	-9.93099	-11.1674	-1.83163			-1.37054	-0.891329	-0.590476	-8.98751	1.28274	-4.90924				-8.23151	-1.38066	-4.45528	-8.90894	-1.15335	-10.713	-2.5281	-1.03146	-11.3885	-6.97803	-5.60325	-10.1994		-5.21866			-10.2716		2.45505
V	-0.594942	-2.34411	-1.395	-0.749481	-0.273858	-1.54655	-2.31487	-4.42706	-8.87607	-1.77084			-1.64571	0.0829457	0.988301	-7.80829	4.1657	-0.773689			-2.1833	-3.7329	4.91963	-9.8082	-6.97068	-1.52303	-3.78417	-2.56939	-10.4487	-4.69487	-10.9853		-4.69758	-2.08509	0.297768		-3.79898	-8.31462		4.10433
F	-1.30357	-3.40615	0.317954	0.66792	-8.36289	-1.95808	-1.03584	-4.33461	-3.51738	-1.59984			-1.13746	-0.499419	-1.98043	-1.85681	-3.49673	-4.208			-8.96728	-4.06914	-0.398475		-8.76447	-3.85419	-3.57317	-5.70011	-8.95099	-6.69052	-11.3991	-6.92218	-11.5077	-7.21266	-1.51657		-6.98065			4.4207
W	-9.10157	-2.9501	-1.39742	-2.46557	-7.45894	-1.53221	-1.27696	-5.45903	-4.40826	-1.57709			-2.98558	-2.63661	-4.74961	-2.2959	-10.4546	-11.1066			-10.8572	-4.72049	-0.768787	-3.2069	-10.0713	-10.2588	-6.15512	-6.6877	-7.26722	-8.91234	-12.7752	-12.6398	-11.417	-10.9249	-11.5261		-10.5199	-9.40108		5.56399
Y	-3.32891	-1.63473	-0.35733		-10.8618	-2.32894	-1.01435	-3.34566	-4.95974	-5.61426			-1.28754	-0.680326	-1.13821	-3.84393	-9.47807	-8.34783			-9.21569	-2.69668		-0.946432	-11.3329	-6.03385	-4.30273	-3.27788	-10.9347	-9.2714	-6.40831	-8.77096	-10.2062	-10.3578	-5.38749		-5.54349	-5.11691		2.50054
P		-2.10886	-0.402437	1.02298	-0.431023	-2.84243	-2.49375	-4.70258	-4.50298	-3.71954			-10.4342	-10.6136	-1.24833	-4.61849	-2.41321	0.685788			-4.1221	-4.67359	-4.22744	-1.77499	-9.07758	-8.37943	-11.469	-4.97936	-6.75286		-8.98636	-10.0127	-11.2497	-7.30495	-10.2125		-12.2207	-5.33142
X	-1.27926	-1.68071	-0.279976	-1.13187	-2.98093	-1.46473	-1.00662	-5.62667	-2.16814	-1.78969			-0.740155	-0.447537	0.759914	-5.2389	-2.92954	-3.74936			-6.1647	-1.80521	1.60687	-6.91111	-7.70546	-2.14995	-4.59215	-0.451677	-6.53893	-7.01603	-6.24048	-7.7367	-8.2473	-7.89691	-5.92895		-5.64004	-8.02948		4.49032
